# Supplementary material for: Coordination of shoot apical meristem shape and identity by APETALA2 during floral transition in Arabidopsis
Source: Nat Commun. 2024 Aug 13;15:6930. doi: 10.1038/s41467-024-51341-6 (PMC11322546; doi:10.1038/s41467-024-51341-6)
Supplement: Supplementary file 5 — Supplementary Data 2 [file 41467_2024_51341_MOESM5_ESM.xlsx]

## Sheet: Supplementary table 2
AGI	Description	Symbol
AT1G04800	glycine-rich protein [Source:NCBI gene (formerly Entrezgene);Acc:839406]	AT1G04800
AT1G15980	NDH-dependent cyclic electron flow 1 [Source:NCBI gene (formerly Entrezgene);Acc:838168]	PnsB1
AT1G31690	Copper amine oxidase family protein [Source:NCBI gene (formerly Entrezgene);Acc:840056]	AT1G31690
AT1G32080	membrane protein [Source:NCBI gene (formerly Entrezgene);Acc:840100]	LrgB
AT1G62360	KNOX/ELK homeobox transcription factor [Source:NCBI gene (formerly Entrezgene);Acc:842534]	STM
AT1G62370	RING/U-box superfamily protein [Source:NCBI gene (formerly Entrezgene);Acc:842535]	AT1G62370
AT1G63050	MBOAT (membrane bound O-acyl transferase) family protein [Source:NCBI gene (formerly Entrezgene);Acc:842608]	LPLAT2
AT1G69120	K-box region and MADS-box transcription factor family protein [Source:NCBI gene (formerly Entrezgene);Acc:843244]	AP1
AT1G69180	Plant-specific transcription factor YABBY family protein [Source:NCBI gene (formerly Entrezgene);Acc:843249]	CRC
AT2G04160	Subtilisin-like serine endopeptidase family protein [Source:NCBI gene (formerly Entrezgene);Acc:814953]	AIR3
AT2G39380	exocyst subunit exo70 family protein H2 [Source:NCBI gene (formerly Entrezgene);Acc:818523]	EXO70H2
AT2G45660	AGAMOUS-like 20 [Source:NCBI gene (formerly Entrezgene);Acc:819174]	AGL20
AT3G01500	carbonic anhydrase 1 [Source:NCBI gene (formerly Entrezgene);Acc:821134]	CA1
AT3G05730	defensin-like protein [Source:NCBI gene (formerly Entrezgene);Acc:819742]	AT3G05730
AT3G16360	HPT phosphotransmitter 4 [Source:NCBI gene (formerly Entrezgene);Acc:820883]	AHP4
AT3G16660	Pollen Ole e 1 allergen and extensin family protein [Source:NCBI gene (formerly Entrezgene);Acc:820918]	AT3G16660
AT3G16670	Pollen Ole e 1 allergen and extensin family protein [Source:NCBI gene (formerly Entrezgene);Acc:820919]	AT3G16670
AT3G26200	cytochrome P450, family 71, subfamily B, polypeptide 22 [Source:NCBI gene (formerly Entrezgene);Acc:822221]	CYP71B22
AT3G26250	Cysteine/Histidine-rich C1 domain family protein [Source:NCBI gene (formerly Entrezgene);Acc:822227]	AT3G26250
AT3G28500	60S acidic ribosomal protein family [Source:NCBI gene (formerly Entrezgene);Acc:822480]	AT3G28500
AT3G45140	lipoxygenase 2 [Source:NCBI gene (formerly Entrezgene);Acc:823650]	LOX2
AT3G58120	Basic-leucine zipper (bZIP) transcription factor family protein [Source:NCBI gene (formerly Entrezgene);Acc:824981]	BZIP61
AT4G04223	ncRNA [Source:NCBI gene (formerly Entrezgene);Acc:5008122]	AT4G04223
AT4G15320	cellulose synthase-like B6 [Source:NCBI gene (formerly Entrezgene);Acc:827198]	CSLB06
AT4G15490	UDP-Glycosyltransferase superfamily protein [Source:NCBI gene (formerly Entrezgene);Acc:827221]	UGT84A3
AT4G24150	growth-regulating factor 8 [Source:NCBI gene (formerly Entrezgene);Acc:828515]	GRF8
AT4G26530	Aldolase superfamily protein [Source:NCBI gene (formerly Entrezgene);Acc:828759]	FBA5
AT4G36920	Integrase-type DNA-binding superfamily protein [Source:NCBI gene (formerly Entrezgene);Acc:829845]	AP2
AT4G37980	cinnamyl alcohol dehydrogenase 7 [Source:NCBI gene (formerly Entrezgene);Acc:829954]	ELI3-1
AT4G39480	cytochrome P450, family 96, subfamily A, polypeptide 9 [Source:NCBI gene (formerly Entrezgene);Acc:830103]	CYP96A9
AT5G14740	carbonic anhydrase 2 [Source:NCBI gene (formerly Entrezgene);Acc:831326]	CA2
AT5G17810	WUSCHEL related homeobox 12 [Source:NCBI gene (formerly Entrezgene);Acc:831649]	WOX12
AT5G21150	Argonaute family protein [Source:NCBI gene (formerly Entrezgene);Acc:832241]	AGO9
AT5G38420	Ribulose bisphosphate carboxylase (small chain) family protein [Source:NCBI gene (formerly Entrezgene);Acc:833829]	RBCS2B
AT5G38430	Ribulose bisphosphate carboxylase (small chain) family protein [Source:NCBI gene (formerly Entrezgene);Acc:833830]	RBCS1B
AT5G44480	NAD(P)-binding Rossmann-fold superfamily protein [Source:NCBI gene (formerly Entrezgene);Acc:834475]	DUR
AT5G55930	oligopeptide transporter 1 [Source:NCBI gene (formerly Entrezgene);Acc:835691]	OPT1
AT5G65730	xyloglucan endotransglucosylase/hydrolase 6 [Source:NCBI gene (formerly Entrezgene);Acc:836702]	XTH6
AT5G67180	target of early activation tagged (EAT) 3 [Source:NCBI gene (formerly Entrezgene);Acc:836853]	TOE3
