# Supplementary material for: Coordination of shoot apical meristem shape and identity by APETALA2 during floral transition in Arabidopsis
Source: Nat Commun. 2024 Aug 13;15:6930. doi: 10.1038/s41467-024-51341-6 (PMC11322546; doi:10.1038/s41467-024-51341-6)
Supplement: Supplementary file 9 — Supplementary Data 6 [file 41467_2024_51341_MOESM9_ESM.xlsx]

## Sheet: Sheet1
Primer ID	Sequence	Purpose	Source
EB07	CCTGAGCCGCATATCTTGAC	Genotyping AP2 WT	This study
EB08	CCAAGGAAGAGTTCGTACACG	Genotyping AP2 WT / ap2-12 / distinguishing AP2 WT vs. AP2-VENUS	This study
B163	ATTTTGCCGATTTCGGAAC	Genotyping ap2-12	Internal primer
EB141	TGTAACCGATGGAGGGAAAAAGA	Genotyping distinguishing AP2 WT vs. AP2-VENUS	This study
EB40	TCTAAGTGATGATTAGGAAGTTGTTTC	Genotyping SOC1 WT / distinguishing SOC1 WT vs. SOC1-GFP	This study
EB41	ATATCACAAACCGTTTAGAAGCTTC	Genotyping SOC1 WT / soc1-2	Immink et al. (2012)
EB42	GTTCACGTAGTGGGCCATC	Genotyping soc1-2	Immink et al. (2012)
EB120	TGACTGAGAGAGAGAGAGTGAGAG	Genotyping distinguishing SOC1 WT vs. SOC1-GFP	This study
MC22	CCCCGTAATGCAGAAGAAGA	Genotyping CLV3-mCherry	This study
MC37	CTTGTACAGCTCGTCCATGC	Genotyping CLV3-mCherry	This study
MC56	CACATGAAGCAGCACGACTT	Genotyping WUS-VENUS	This study
MC57	CTTGTACAGCTCGTCCATGC	Genotyping WUS-VENUS	This study
