# Supplementary material for: Coordination of shoot apical meristem shape and identity by APETALA2 during floral transition in Arabidopsis
Source: Nat Commun. 2024 Aug 13;15:6930. doi: 10.1038/s41467-024-51341-6 (PMC11322546; doi:10.1038/s41467-024-51341-6)
Supplement: Supplementary file 10 — Supplementary Data 7 [file 41467_2024_51341_MOESM10_ESM.xlsx]

## Sheet: Fig1
Fig1 a and b
Number of samples (SAMs)						Statistics Fig 1a (Mann-Whitney)	P value		Statistics Fig 1b (Mann-Whitney)	P value
	Col	ap2	rAP2			12 col vs rAP2	<0.0001		10 col vs ap2	0.0002
10 LDs	13	21	15			14 col vs ap2	<0.0001		10 col vs rAP2	<0.0001
12 LDs	11	16	13			14 col vs rAP2	0.0035		12 col vs ap2	<0.0001
14 LDs	14	10	14			17 col vs ap2	<0.0001		14 col vs ap2	<0.0001
17 LDs	11	15	12			17 col vs rAP2	<0.0001		17 col vs ap2	<0.0001
19 LDs	13	14	14			19 col vs ap2	<0.0001		17 col vs rAP2	0.0002
						19 col vs rAP2	<0.0001		19 col vs ap2	0.0008
									19 col vs rAP2	<0.0001
Fig. 1a Col-0 width
ANOVA summary				Tukey's multiple comparisons test	Mean Diff.	95.00% CI of diff.	Below threshold?	Summary	Adjusted P Value													Fig. 1b Col-0 height
F	58.35			10LD vs. 12 LD	-8.894	-16.32 to -1.464	Yes	*	0.0113	A-B	5,4	TRUE		f[5,4] = TRUE			Col					ANOVA summary				Tukey's multiple comparisons test	Mean Diff.	95.00% CI of diff.	Below threshold?	Summary	Adjusted P Value
P value	<0.0001			10LD vs. 14 LD	-33.33	-40.31 to -26.34	Yes	****	<0.0001	A-C	5,3	TRUE		f[5,3] = TRUE			10 LDs	a	5	a		F	50.38			10LD vs. 12 LD	-7.396	-12.62 to -2.168	Yes	**	0.0018	A-B	5,4	TRUE		f[5,4] = TRUE			Col
P value summary	****			10LD vs. 17 LD	-25.74	-33.17 to -18.31	Yes	****	<0.0001	A-D	5,2	TRUE		f[5,2] = TRUE			12 LDs	b	4	b		P value	<0.0001			10LD vs. 14 LD	-23.97	-28.89 to -19.06	Yes	****	<0.0001	A-C	5,3	TRUE		f[5,3] = TRUE			10 LDs	a
Significant diff. among means (P < 0.05)?	Yes			10LD vs. 19 LD	-25.1	-32.22 to -17.99	Yes	****	<0.0001	A-E	5,1	TRUE		f[5,1] = TRUE			14 LDs	c	3	c		P value summary	****			10LD vs. 17 LD	-11.46	-16.68 to -6.227	Yes	****	<0.0001	A-D	5,2	TRUE		f[5,2] = TRUE			12 LDs	b
R squared	0.8037			12 LD vs. 14 LD	-24.43	-31.74 to -17.12	Yes	****	<0.0001	B-C	4,3	TRUE		f[4,3] = TRUE			17 LDs	e	2	d		Significant diff. among means (P < 0.05)?	Yes			10LD vs. 19 LD	-8.64	-13.65 to -3.635	Yes	****	<0.0001	A-E	5,1	TRUE		f[5,1] = TRUE			14 LDs	c
				12 LD vs. 17 LD	-16.85	-24.58 to -9.113	Yes	****	<0.0001	B-D	4,2	TRUE		f[4,2] = TRUE			19 LDs	d	1	d		R squared	0.7795			12 LD vs. 14 LD	-16.58	-21.72 to -11.43	Yes	****	<0.0001	B-C	4,3	TRUE		f[4,3] = TRUE			17 LDs	e
Brown-Forsythe test				12 LD vs. 19 LD	-16.21	-23.64 to -8.782	Yes	****	<0.0001	B-E	4,1	TRUE		f[4,1] = TRUE												12 LD vs. 17 LD	-4.059	-9.500 to 1.382	No	ns	0.2336	B-D	4,2	No					19 LDs	d
F (DFn, DFd)	0.3066 (4, 57)			14 LD vs. 17 LD	7.585	0.2783 to 14.89	Yes	*	0.0382	C-D	3,2	TRUE		f[3,2] = TRUE								Brown-Forsythe test				12 LD vs. 19 LD	-1.245	-6.472 to 3.983	No	ns	0.9619	B-E	4,1	No
P value	0.8724			14 LD vs. 19 LD	8.22	1.235 to 15.21	Yes	*	0.0133	C-E	3,1	TRUE		f[3,1] = TRUE								F (DFn, DFd)	0.9809 (4, 57)			14 LD vs. 17 LD	12.52	7.376 to 17.66	Yes	****	<0.0001	C-D	3,2	TRUE		f[3,2] = TRUE
P value summary	ns			17 LD vs. 19 LD	0.6351	-6.794 to 8.065	No	ns	0.9992	D-E	2,1	No										P value	0.4253			14 LD vs. 19 LD	15.33	10.42 to 20.25	Yes	****	<0.0001	C-E	3,1	TRUE		f[3,1] = TRUE
Are SDs significantly different (P < 0.05)?	No																					P value summary	ns			17 LD vs. 19 LD	2.815	-2.413 to 8.042	No	ns	0.5561	D-E	2,1	No
																						Are SDs significantly different (P < 0.05)?	No
Bartlett's test
Bartlett's statistic (corrected)	1.272																					Bartlett's test
P value	0.8662																					Bartlett's statistic (corrected)	2.757
P value summary	ns																					P value	0.5992
Are SDs significantly different (P < 0.05)?	No																					P value summary	ns
																						Are SDs significantly different (P < 0.05)?	No
ANOVA table	SS	DF	MS
Treatment (between columns)	9673	4	2418	F (DFn, DFd)	P value																	ANOVA table	SS	DF	MS	F (DFn, DFd)
Residual (within columns)	2362	57	41.44	F (4, 57) = 58.35	P<0.0001																	Treatment (between columns)	4135	4	1034	F (4, 57) = 50.38
Total	12036	61																				Residual (within columns)	1170	57	20.52
																						Total	5304	61
Data summary
Number of treatments (columns)	5																					Data summary
Number of values (total)	62																					Number of treatments (columns)	5
																						Number of values (total)	62
Fig. 1a ap2 width
ANOVA summary				Tukey's multiple comparisons test	Mean Diff.	95.00% CI of diff.	Below threshold?	Summary	Adjusted P Value													Fig. 1b ap2 height
F	13.38			10LD vs. 12 LD	-9.434	-15.29 to -3.581	Yes	***	0.0002	A-B	5,4	TRUE		f[5,4] = TRUE			ap2					ANOVA summary				Tukey's multiple comparisons test	Mean Diff.	95.00% CI of diff.	Below threshold?	Summary	Adjusted P Value
P value	<0.0001			10LD vs. 14 LD	-9.151	-15.93 to -2.373	Yes	**	0.0029	A-C	5,3	TRUE		f[5,3] = TRUE			10 LDs	a	5	a		F	14.64			10LD vs. 12 LD	-5.238	-8.318 to -2.158	Yes	****	<0.0001	A-B	5,4	TRUE		f[5,4] = TRUE			ap2
P value summary	****			10LD vs. 17 LD	-11.54	-17.50 to -5.572	Yes	****	<0.0001	A-D	5,2	TRUE		f[5,2] = TRUE			12 LDs	b	4	b		P value	<0.0001			10LD vs. 14 LD	-6.707	-10.27 to -3.141	Yes	****	<0.0001	A-C	5,3	TRUE		f[5,3] = TRUE			10 LDs	a
Significant diff. among means (P < 0.05)?	Yes			10LD vs. 19 LD	-14.26	-20.35 to -8.177	Yes	****	<0.0001	A-E	5,1	TRUE		f[5,1] = TRUE			14 LDs	c	3	b		P value summary	****			10LD vs. 17 LD	-7.177	-10.31 to -4.040	Yes	****	<0.0001	A-D	5,2	TRUE		f[5,2] = TRUE			12 LDs	b
R squared	0.4299			12 LD vs. 14 LD	0.2839	-6.827 to 7.395	No	ns	>0.9999	B-C	4,3	No					17 LDs	e	2	b		Significant diff. among means (P < 0.05)?	Yes			10LD vs. 19 LD	-6.466	-9.669 to -3.264	Yes	****	<0.0001	A-E	5,1	TRUE		f[5,1] = TRUE			14 LDs	c
				12 LD vs. 17 LD	-2.101	-8.441 to 4.238	No	ns	0.8852	B-D	4,2	No					19 LDs	d	1	b		R squared	0.4519			12 LD vs. 14 LD	-1.469	-5.210 to 2.273	No	ns	0.8066	B-C	4,3	No					17 LDs	e
Brown-Forsythe test				12 LD vs. 19 LD	-4.829	-11.28 to 1.626	No	ns	0.2341	B-E	4,1	No														12 LD vs. 17 LD	-1.939	-5.274 to 1.397	No	ns	0.4855	B-D	4,2	No					19 LDs	d
F (DFn, DFd)	1.417 (4, 71)			14 LD vs. 17 LD	-2.385	-9.586 to 4.816	No	ns	0.8855	C-D	3,2	No										Brown-Forsythe test				12 LD vs. 19 LD	-1.228	-4.625 to 2.168	No	ns	0.849	B-E	4,1	No
P value	0.2374			14 LD vs. 19 LD	-5.113	-12.42 to 2.190	No	ns	0.2963	C-E	3,1	No										F (DFn, DFd)	1.067 (4, 71)			14 LD vs. 17 LD	-0.4702	-4.259 to 3.319	No	ns	0.9968	C-D	3,2	No
P value summary	ns			17 LD vs. 19 LD	-2.728	-9.283 to 3.827	No	ns	0.7711	D-E	2,1	No										P value	0.3795			14 LD vs. 19 LD	0.2405	-3.602 to 4.083	No	ns	0.9998	C-E	3,1	No
Are SDs significantly different (P < 0.05)?	No																					P value summary	ns			17 LD vs. 19 LD	0.7107	-2.738 to 4.160	No	ns	0.9781	D-E	2,1	No
																						Are SDs significantly different (P < 0.05)?	No
Bartlett's test
Bartlett's statistic (corrected)	9.471																					Bartlett's test
P value	0.0503																					Bartlett's statistic (corrected)	5.539
P value summary	ns																					P value	0.2363
Are SDs significantly different (P < 0.05)?	No																					P value summary	ns
																						Are SDs significantly different (P < 0.05)?	No
ANOVA table	SS	DF	MS	F (DFn, DFd)	P value
Treatment (between columns)	2126	4	531.6	F (4, 71) = 13.38	P<0.0001																	ANOVA table	SS	DF	MS	F (DFn, DFd)	P value
Residual (within columns)	2820	71	39.71																			Treatment (between columns)	643.7	4	160.9	F (4, 71) = 14.64	P<0.0001
Total	4946	75																				Residual (within columns)	780.6	71	10.99
																						Total	1424	75
Data summary
Number of treatments (columns)	5																					Data summary
Number of values (total)	76																					Number of treatments (columns)	5
																						Number of values (total)	76
Fig. 1a rAP2 width
ANOVA summary				Tukey's multiple comparisons test	Mean Diff.	95.00% CI of diff.	Below threshold?	Summary	Adjusted P Value													Fig. 1b rAP2 height
F	157.5			10LD vs. 12 LD	-24.23	-34.53 to -13.93	Yes	****	<0.0001	A-B	5,4	TRUE		f[5,4] = TRUE				rAP2				ANOVA summary				Tukey's multiple comparisons test	Mean Diff.	95.00% CI of diff.	Below threshold?	Summary	Adjusted P Value
P value	<0.0001			10LD vs. 14 LD	-47.09	-57.18 to -36.99	Yes	****	<0.0001	A-C	5,3	TRUE		f[5,3] = TRUE				10 LDs	a	5		F	65.23			10LD vs. 12 LD	-14.28	-20.69 to -7.858	Yes	****	<0.0001	A-B	5,4	TRUE		f[5,4] = TRUE			rAP2
P value summary	****			10LD vs. 17 LD	-76.14	-86.67 to -65.62	Yes	****	<0.0001	A-D	5,2	TRUE		f[5,2] = TRUE				12 LDs	b	4		P value	<0.0001			10LD vs. 14 LD	-27.35	-33.65 to -21.06	Yes	****	<0.0001	A-C	5,3	TRUE		f[5,3] = TRUE			10 LDs	a	5	a
Significant diff. among means (P < 0.05)?	Yes			10LD vs. 19 LD	-73.77	-83.87 to -63.67	Yes	****	<0.0001	A-E	5,1	TRUE		f[5,1] = TRUE				14 LDs	c	3		P value summary	****			10LD vs. 17 LD	-30.76	-37.32 to -24.20	Yes	****	<0.0001	A-D	5,2	TRUE		f[5,2] = TRUE			12 LDs	b	4	b
R squared	0.9091			12 LD vs. 14 LD	-22.86	-33.32 to -12.39	Yes	****	<0.0001	B-C	4,3	TRUE		f[4,3] = TRUE				17 LDs	e	2		Significant diff. among means (P < 0.05)?	Yes			10LD vs. 19 LD	-28.14	-34.44 to -21.85	Yes	****	<0.0001	A-E	5,1	TRUE		f[5,1] = TRUE			14 LDs	c	3	c
				12 LD vs. 17 LD	-51.91	-62.79 to -41.03	Yes	****	<0.0001	B-D	4,2	TRUE		f[4,2] = TRUE				19 LDs	d	1		R squared	0.8055			12 LD vs. 14 LD	-13.08	-19.60 to -6.556	Yes	****	<0.0001	B-C	4,3	TRUE		f[4,3] = TRUE			17 LDs	e	2	c
Brown-Forsythe test				12 LD vs. 19 LD	-49.54	-60.01 to -39.08	Yes	****	<0.0001	B-E	4,1	TRUE		f[4,1] = TRUE												12 LD vs. 17 LD	-16.49	-23.27 to -9.707	Yes	****	<0.0001	B-D	4,2	TRUE		f[4,2] = TRUE			19 LDs	d	1	c
F (DFn, DFd)	0.7659 (4, 63)			14 LD vs. 17 LD	-29.06	-39.75 to -18.36	Yes	****	<0.0001	C-D	3,2	TRUE		f[3,2] = TRUE								Brown-Forsythe test				12 LD vs. 19 LD	-13.87	-20.39 to -7.342	Yes	****	<0.0001	B-E	4,1	TRUE		f[4,1] = TRUE
P value	0.5514			14 LD vs. 19 LD	-26.69	-36.96 to -16.42	Yes	****	<0.0001	C-E	3,1	TRUE		f[3,1] = TRUE								F (DFn, DFd)	2.628 (4, 63)			14 LD vs. 17 LD	-3.408	-10.07 to 3.255	No	ns	0.6069	C-D	3,2	No
P value summary	ns			17 LD vs. 19 LD	2.367	-8.323 to 13.06	No	ns	0.971	D-E	2,1	No										P value	0.0426			14 LD vs. 19 LD	-0.7862	-7.188 to 5.615	No	ns	0.9969	C-E	3,1	No
Are SDs significantly different (P < 0.05)?	No																					P value summary	*			17 LD vs. 19 LD	2.622	-4.041 to 9.285	No	ns	0.8033	D-E	2,1	No
																						Are SDs significantly different (P < 0.05)?	Yes
Bartlett's test
Bartlett's statistic (corrected)	4.883																					Bartlett's test
P value	0.2995																					Bartlett's statistic (corrected)	13.72
P value summary	ns																					P value	0.0082
Are SDs significantly different (P < 0.05)?	No																					P value summary	**
																						Are SDs significantly different (P < 0.05)?	Yes
ANOVA table	SS	DF	MS	F (DFn, DFd)	P value
Treatment (between columns)	58986	4	14747	F (4, 63) = 157.5	P<0.0001																	ANOVA table	SS	DF	MS	F (DFn, DFd)	P value
Residual (within columns)	5899	63	93.64																			Treatment (between columns)	9489	4	2372	F (4, 63) = 65.23	P<0.0001
Total	64885	67																				Residual (within columns)	2291	63	36.37
																						Total	11781	67
Data summary
Number of treatments (columns)	5																					Data summary
Number of values (total)	68																					Number of treatments (columns)	5
																						Number of values (total)	68
Fig 1e and f						Statistics Fig 1e (Mann-Whitney)	P value		Statistics Fig 1f (Mann-Whitney)	P value
Number of (SAMs)	Col	ap2	rAP2			10 col vs ap2	0.0286		10 col vs ap2	0.0286
10 LDs	4	4	4			12 col vs rAP2	0.0286		12 col vs rAP2	0.0286
12 LDs	4	4	4			14 col vs ap2	0.0286		14 col vs ap2	0.0286
14 LDs	4	4	4			17 col vs ap2	0.0286		17 col vs ap2	0.0286
17 LDs	4	4	4			17 col vs rAP2	0.0286		19 col vs ap2	0.0095
19 LDs	6	4	4			19 col vs ap2	0.0095
						19 col vs rAP2	0.0095
Fig. 1e Col-0 meristem area
ANOVA summary				Tukey's multiple comparisons test	Mean Diff.	95.00% CI of diff.	Below threshold?	Summary	Adjusted P Value													Fig. 1f Col-0 cell number
F	41.64			10 LD vs. 12 LD	-2413	-4865 to 38.35	No	ns	0.0548	A-B	5,4	No					col					ANOVA summary				Tukey's multiple comparisons test	Mean Diff.	95.00% CI of diff.	Below threshold?	Summary	Adjusted P Value
P value	<0.0001			10 LD vs. 14 LD	-9739	-12190 to -7287	Yes	****	<0.0001	A-C	5,3	TRUE		f[5,3] = TRUE			10 LDs	a	5	a		F	75.77			10 LD vs. 12 LD	-68	-118.5 to -17.45	Yes	**	0.0059	A-B	5,4	TRUE		f[5,4] = TRUE			COL
P value summary	****			10 LD vs. 17 LD	-5921	-8373 to -3470	Yes	****	<0.0001	A-D	5,2	TRUE		f[5,2] = TRUE			12 LDs	b	4	ab		P value	<0.0001			10 LD vs. 14 LD	-218.8	-269.3 to -168.2	Yes	****	<0.0001	A-C	5,3	TRUE		f[5,3] = TRUE			10 LDs	a	5	a
Significant diff. among means (P < 0.05)?	Yes			10 LD vs. 19 LD	-4468	-6706 to -2230	Yes	***	0.0001	A-E	5,1	TRUE		f[5,1] = TRUE			14 LDs	c	3	c		P value summary	****			10 LD vs. 17 LD	-228.8	-279.3 to -178.2	Yes	****	<0.0001	A-D	5,2	TRUE		f[5,2] = TRUE			12 LDs	b	4	b
R squared	0.9074			12 LD vs. 14 LD	-7325	-9777 to -4874	Yes	****	<0.0001	B-C	4,3	TRUE		f[4,3] = TRUE			17 LDs	e	2	db		Significant diff. among means (P < 0.05)?	Yes			10 LD vs. 19 LD	-185.2	-231.3 to -139.0	Yes	****	<0.0001	A-E	5,1	TRUE		f[5,1] = TRUE			14 LDs	c	3	c
				12 LD vs. 17 LD	-3508	-5960 to -1057	Yes	**	0.0034	B-D	4,2	TRUE		f[4,2] = TRUE			19 LDs	d	1	db		R squared	0.9469			12 LD vs. 14 LD	-150.8	-201.3 to -100.2	Yes	****	<0.0001	B-C	4,3	TRUE		f[4,3] = TRUE			17 LDs	e	2	c
Brown-Forsythe test				12 LD vs. 19 LD	-2055	-4293 to 183.1	No	ns	0.0804	B-E	4,1	No														12 LD vs. 17 LD	-160.8	-211.3 to -110.2	Yes	****	<0.0001	B-D	4,2	TRUE		f[4,2] = TRUE			19 LDs	d	1	c
F (DFn, DFd)	3.911 (4, 17)			14 LD vs. 17 LD	3817	1366 to 6269	Yes	**	0.0016	C-D	3,2	TRUE		f[3,2] = TRUE								Brown-Forsythe test				12 LD vs. 19 LD	-117.2	-163.3 to -71.02	Yes	****	<0.0001	B-E	4,1	TRUE		f[4,1] = TRUE
P value	0.0198			14 LD vs. 19 LD	5271	3033 to 7509	Yes	****	<0.0001	C-E	3,1	TRUE		f[3,1] = TRUE								F (DFn, DFd)	5.119 (4, 17)			14 LD vs. 17 LD	-10	-60.55 to 40.55	No	ns	0.9729	C-D	3,2	No
P value summary	*			17 LD vs. 19 LD	1453	-784.7 to 3691	No	ns	0.3183	D-E	2,1	No										P value	0.0068			14 LD vs. 19 LD	33.58	-12.56 to 79.73	No	ns	0.2213	C-E	3,1	No
Are SDs significantly different (P < 0.05)?	Yes																					P value summary	**			17 LD vs. 19 LD	43.58	-2.559 to 89.73	No	ns	0.0692	D-E	2,1	No
																						Are SDs significantly different (P < 0.05)?	Yes
Bartlett's test
Bartlett's statistic (corrected)	12.26																					Bartlett's test
P value	0.0155																					Bartlett's statistic (corrected)	9.835
P value summary	*																					P value	0.0433
Are SDs significantly different (P < 0.05)?	Yes																					P value summary	*
																						Are SDs significantly different (P < 0.05)?	Yes
ANOVA table	SS	DF	MS	F (DFn, DFd)	P value
Treatment (between columns)	216278381	4	54069595	F (4, 17) = 41.64	P<0.0001																	ANOVA table	SS	DF	MS	F (DFn, DFd)	P value
Residual (within columns)	22075461	17	1298557																			Treatment (between columns)	167296	4	41824	F (4, 17) = 75.77	P<0.0001
Total	238353842	21																				Residual (within columns)	9384	17	552
																						Total	176680	21
Data summary
Number of treatments (columns)	5																					Data summary
Number of values (total)	22																					Number of treatments (columns)	5
																						Number of values (total)	22
Fig. 1e ap2 meristem area																						Fig. 1f ap2 cell number
ANOVA summary				Tukey's multiple comparisons test	Mean Diff.	95.00% CI of diff.	Below threshold?	Summary	Adjusted P Value			Below threshold?										ANOVA summary				Tukey's multiple comparisons test	Mean Diff.	95.00% CI of diff.	Below threshold?	Summary	Adjusted P Value
F	1.072			10 LD vs. 12 LD	-960	-3891 to 1971	No	ns	0.8462	A-B	5,4	No		f[5,4] = No			ap2					F	1.717			10 LD vs. 12 LD	-22.5	-88.86 to 43.86	No	ns	0.8297	A-B	5,4	No		f[5,4] = No			ap2
P value	0.4048			10 LD vs. 14 LD	300.2	-2631 to 3231	No	ns	0.9976	A-C	5,3	No		f[5,3] = No			10 LDs	a	5	a		P value	0.1985			10 LD vs. 14 LD	-11	-77.36 to 55.36	No	ns	0.9849	A-C	5,3	No		f[5,3] = No			10 LDs	a	5	a
P value summary	ns			10 LD vs. 17 LD	395.3	-2536 to 3326	No	ns	0.993	A-D	5,2	No		f[5,2] = No			12 LDs	b	4	a		P value summary	ns			10 LD vs. 17 LD	-36.75	-103.1 to 29.61	No	ns	0.4571	A-D	5,2	No		f[5,2] = No			12 LDs	b	4	a
Significant diff. among means (P < 0.05)?	No			10 LD vs. 19 LD	921.6	-2009 to 3853	No	ns	0.864	A-E	5,1	No		f[5,1] = No			14 LDs	c	3	a		Significant diff. among means (P < 0.05)?	No			10 LD vs. 19 LD	-50	-116.4 to 16.36	No	ns	0.1901	A-E	5,1	No		f[5,1] = No			14 LDs	c	3	a
R squared	0.2223			12 LD vs. 14 LD	1260	-1671 to 4191	No	ns	0.6792	B-C	4,3	No		f[4,3] = No			17 LDs	e	2	a		R squared	0.3141			12 LD vs. 14 LD	11.5	-54.86 to 77.86	No	ns	0.9822	B-C	4,3	No		f[4,3] = No			17 LDs	e	2	a
				12 LD vs. 17 LD	1355	-1576 to 4286	No	ns	0.6204	B-D	4,2	No		f[4,2] = No			19 LDs	d	1	a						12 LD vs. 17 LD	-14.25	-80.61 to 52.11	No	ns	0.9614	B-D	4,2	No		f[4,2] = No			19 LDs	d	1	a
Brown-Forsythe test				12 LD vs. 19 LD	1882	-1049 to 4813	No	ns	0.3201	B-E	4,1	No		f[4,1] = No								Brown-Forsythe test				12 LD vs. 19 LD	-27.5	-93.86 to 38.86	No	ns	0.7069	B-E	4,1	No
F (DFn, DFd)	0.1103 (4, 15)			14 LD vs. 17 LD	95.08	-2836 to 3026	No	ns	>0.9999	C-D	3,2	No		f[3,2] = No								F (DFn, DFd)	0.4142 (4, 15)			14 LD vs. 17 LD	-25.75	-92.11 to 40.61	No	ns	0.7524	C-D	3,2	No
P value	0.977			14 LD vs. 19 LD	621.3	-2310 to 3552	No	ns	0.9631	C-E	3,1	No		f[3,1] = No								P value	0.7957			14 LD vs. 19 LD	-39	-105.4 to 27.36	No	ns	0.4012	C-E	3,1	No		f[3,1] = No
P value summary	ns			17 LD vs. 19 LD	526.3	-2405 to 3457	No	ns	0.9797	D-E	2,1	No										P value summary	ns			17 LD vs. 19 LD	-13.25	-79.61 to 53.11	No	ns	0.9702	D-E	2,1	No
Are SDs significantly different (P < 0.05)?	No																					Are SDs significantly different (P < 0.05)?	No
Bartlett's test																						Bartlett's test
Bartlett's statistic (corrected)	0.9098																					Bartlett's statistic (corrected)	3.687
P value	0.9232																					P value	0.4501
P value summary	ns																					P value summary	ns
Are SDs significantly different (P < 0.05)?	No																					Are SDs significantly different (P < 0.05)?	No
ANOVA table	SS	DF	MS	F (DFn, DFd)	P value																	ANOVA table	SS	DF	MS	F (DFn, DFd)	P value
Treatment (between columns)	7724040	4	1931010	F (4, 15) = 1.072	P=0.4048																	Treatment (between columns)	6343	4	1586	F (4, 15) = 1.717	P=0.1985
Residual (within columns)	27028143	15	1801876																			Residual (within columns)	13854	15	923.6
Total	34752183	19																				Total	20197	19
Data summary																						Data summary
Number of treatments (columns)	5																					Number of treatments (columns)	5
Number of values (total)	20																					Number of values (total)	20
Fig. 1e rAP2 meristem area																						Fig. 1e rAP2 cell number
ANOVA summary				Tukey's multiple comparisons test	Mean Diff.	95.00% CI of diff.	Below threshold?	Summary	Adjusted P Value													ANOVA summary				Tukey's multiple comparisons test	Mean Diff.	95.00% CI of diff.	Below threshold?	Summary	Adjusted P Value
F	24.5			10 LD vs. 12 LD	-5421	-9710 to -1132	Yes	*	0.0105	A-B	5,4	TRUE		f[5,4] = TRUE			rAP2					F	18.23			10 LD vs. 12 LD	-130	-243.8 to -16.19	Yes	*	0.0217	A-B	5,4	TRUE		f[5,4] = TRUE			rAP2
P value	<0.0001			10 LD vs. 14 LD	-12718	-17007 to -8429	Yes	****	<0.0001	A-C	5,3	TRUE		f[5,3] = TRUE			10 LDs	a	5	a		P value	<0.0001			10 LD vs. 14 LD	-277.3	-391.1 to -163.4	Yes	****	<0.0001	A-C	5,3	TRUE		f[5,3] = TRUE			10 LDs	a	5	c	a
P value summary	****			10 LD vs. 17 LD	-10223	-14512 to -5934	Yes	****	<0.0001	A-D	5,2	TRUE		f[5,2] = TRUE			12 LDs	b	4	b		P value summary	****			10 LD vs. 17 LD	-252.3	-366.1 to -138.4	Yes	****	<0.0001	A-D	5,2	TRUE		f[5,2] = TRUE			12 LDs	b	4	b	b
Significant diff. among means (P < 0.05)?	Yes			10 LD vs. 19 LD	-7194	-11483 to -2905	Yes	***	0.0009	A-E	5,1	TRUE		f[5,1] = TRUE			14 LDs	c	3	c		Significant diff. among means (P < 0.05)?	Yes			10 LD vs. 19 LD	-197.8	-311.6 to -83.94	Yes	***	0.0006	A-E	5,1	TRUE		f[5,1] = TRUE			14 LDs	c	3	a	c
R squared	0.8673			12 LD vs. 14 LD	-7297	-11586 to -3008	Yes	***	0.0008	B-C	4,3	TRUE		f[4,3] = TRUE			17 LDs	e	2	cd		R squared	0.8294			12 LD vs. 14 LD	-147.3	-261.1 to -33.44	Yes	**	0.0088	B-C	4,3	TRUE		f[4,3] = TRUE			17 LDs	e	2	a	c
				12 LD vs. 17 LD	-4802	-9091 to -512.8	Yes	*	0.0249	B-D	4,2	TRUE		f[4,2] = TRUE			19 LDs	d	1	db						12 LD vs. 17 LD	-122.3	-236.1 to -8.442	Yes	*	0.0325	B-D	4,2	TRUE		f[4,2] = TRUE			19 LDs	d	1	ab	cb
Brown-Forsythe test				12 LD vs. 19 LD	-1773	-6062 to 2516	No	ns	0.7087	B-E	4,1	No										Brown-Forsythe test				12 LD vs. 19 LD	-67.75	-181.6 to 46.06	No	ns	0.3892	B-E	4,1	No
F (DFn, DFd)	1.125 (4, 15)			14 LD vs. 17 LD	2495	-1794 to 6784	No	ns	0.411	C-D	3,2	No										F (DFn, DFd)	2.076 (4, 15)			14 LD vs. 17 LD	25	-88.81 to 138.8	No	ns	0.9582	C-D	3,2	No
P value	0.3815			14 LD vs. 19 LD	5524	1235 to 9813	Yes	**	0.0091	C-E	3,1	TRUE		f[3,1] = TRUE								P value	0.1349			14 LD vs. 19 LD	79.5	-34.31 to 193.3	No	ns	0.2478	C-E	3,1	No
P value summary	ns			17 LD vs. 19 LD	3029	-1260 to 7318	No	ns	0.2391	D-E	2,1	No										P value summary	ns			17 LD vs. 19 LD	54.5	-59.31 to 168.3	No	ns	0.5903	D-E	2,1	No
Are SDs significantly different (P < 0.05)?	No																					Are SDs significantly different (P < 0.05)?	No
Bartlett's test																						Bartlett's test
Bartlett's statistic (corrected)	2.028																					Bartlett's statistic (corrected)	3.213
P value	0.7306																					P value	0.5229
P value summary	ns																					P value summary	ns
Are SDs significantly different (P < 0.05)?	No																					Are SDs significantly different (P < 0.05)?	No
ANOVA table	SS	DF	MS	F (DFn, DFd)	P value																	ANOVA table	SS	DF	MS	F (DFn, DFd)	P value
Treatment (between columns)	378211614	4	94552904	F (4, 15) = 24.50	P<0.0001																	Treatment (between columns)	198109	4	49527	F (4, 15) = 18.23	P<0.0001
Residual (within columns)	57883280	15	3858885																			Residual (within columns)	40750	15	2717
Total	436094894	19																				Total	238859	19
Data summary																						Data summary
Number of treatments (columns)	5																					Number of treatments (columns)	5
Number of values (total)	20																					Number of values (total)	20

## Sheet: Fig2
Fig2 b and c
Number of samples (SAMs)
7 LDs	7
10 LDs	7
12 LDs	6
14 LDs	7
17 LDs	8
19 LDs	8
21 LDs	10
0-25 um						0-50 um
Time 6 25874869 4312478 41.92 <2e-16 ***						Df Sum Sq Mean Sq F value Pr(>F)
Residuals 46 4732216 102874						Time 6 15625281 2604214 46.06 <2e-16 ***
---						Residuals 46 2600867 56541
Signif. codes: 0 ‘***’ 0.001 ‘**’ 0.01 ‘*’ 0.05 ‘.’ 0.1 ‘ ’ 1						---
contrast estimate SE df t.ratio p.value						contrast estimate SE df t.ratio p.value
7 LD - 10 LD 884.9 171 46 5.162 0.0001						7 LD - 10 LD 405.76 127 46 3.192 0.0379
7 LD - 12 LD 1229.9 178 46 6.892 <.0001						7 LD - 12 LD 759.17 132 46 5.739 <.0001
7 LD - 14 LD 1521.8 171 46 8.876 <.0001						7 LD - 14 LD 1052.71 127 46 8.283 <.0001
7 LD - 17 LD 1977.7 166 46 11.914 <.0001						7 LD - 17 LD 1440.49 123 46 11.705 <.0001
7 LD - 19 LD 1997.0 166 46 12.030 <.0001						7 LD - 19 LD 1444.56 123 46 11.738 <.0001
7 LD - 21 LD 2080.4 158 46 13.162 <.0001						7 LD - 21 LD 1515.04 117 46 12.929 <.0001
10 LD - 12 LD 345.0 178 46 1.933 0.4697						10 LD - 12 LD 353.41 132 46 2.672 0.1289
10 LD - 14 LD 636.8 171 46 3.715 0.0092						10 LD - 14 LD 646.95 127 46 5.090 0.0001
10 LD - 17 LD 1092.8 166 46 6.583 <.0001						10 LD - 17 LD 1034.73 123 46 8.408 <.0001
10 LD - 19 LD 1112.1 166 46 6.699 <.0001						10 LD - 19 LD 1038.80 123 46 8.441 <.0001
10 LD - 21 LD 1195.5 158 46 7.563 <.0001						10 LD - 21 LD 1109.28 117 46 9.466 <.0001
12 LD - 14 LD 291.9 178 46 1.636 0.6606						12 LD - 14 LD 293.54 132 46 2.219 0.3057
12 LD - 17 LD 747.8 173 46 4.317 0.0015						12 LD - 17 LD 681.32 128 46 5.306 0.0001
12 LD - 19 LD 767.1 173 46 4.428 0.0011						12 LD - 19 LD 685.38 128 46 5.337 0.0001
12 LD - 21 LD 850.5 166 46 5.135 0.0001						12 LD - 21 LD 755.87 123 46 6.156 <.0001
14 LD - 17 LD 455.9 166 46 2.746 0.1096						14 LD - 17 LD 387.79 123 46 3.151 0.0421
14 LD - 19 LD 475.2 166 46 2.863 0.0844						14 LD - 19 LD 391.85 123 46 3.184 0.0388
14 LD - 21 LD 558.6 158 46 3.534 0.0153						14 LD - 21 LD 462.33 117 46 3.945 0.0047
17 LD - 19 LD 19.3 160 46 0.120 1.0000						17 LD - 19 LD 4.06 119 46 0.034 1.0000
17 LD - 21 LD 102.7 152 46 0.675 0.9934						17 LD - 21 LD 74.55 113 46 0.661 0.9941
19 LD - 21 LD 83.4 152 46 0.548 0.9979						19 LD - 21 LD 70.49 113 46 0.625 0.9956
P value adjustment: tukey method for comparing a family of 7 estimates						P value adjustment: tukey method for comparing a family of 7 estimates
Fig 2d. Number of Samples
Col	72
ap2	28
rAP2_V	26
soc1-2	28
soc1-2 ap2-12	15
rAP2_V soc1-2	14
35S::SOC1:9xMyc	15
svp-41	10
Height ANOVA											Width ANOVA
Df Sum Sq Mean Sq F value Pr(>F)											Df Sum Sq Mean Sq F value Pr(>F)
Genotype 7 7.359 1.0513 61.12 <2e-16 ***											Genotype 7 8.923 1.2747 234 <2e-16 ***
Residuals 200 3.440 0.0172											Residuals 200 1.089 0.0054
---											---
Signif. codes: 0 ‘***’ 0.001 ‘**’ 0.01 ‘*’ 0.05 ‘.’ 0.1 ‘ ’ 1											Signif. codes: 0 ‘***’ 0.001 ‘**’ 0.01 ‘*’ 0.05 ‘.’ 0.1 ‘ ’ 1
contrast estimate SE df t.ratio p.value											contrast estimate SE df t.ratio p.value
(Col-0) - ap2 0.41760 0.0292 200 14.297 <.0001											(Col-0) - ap2 0.1970 0.0164 200 11.985 <.0001
(Col-0) - rAP2 -0.09704 0.0300 200 -3.234 0.0304											(Col-0) - rAP2 -0.3722 0.0169 200 -22.039 <.0001
(Col-0) - soc1 -0.07203 0.0292 200 -2.466 0.2163											(Col-0) - soc1 -0.2332 0.0164 200 -14.189 <.0001
(Col-0) - soc1ap2 0.22493 0.0372 200 6.043 <.0001											(Col-0) - soc1ap2 0.0275 0.0209 200 1.315 0.8924
(Col-0) - (rAP2-soc1) -0.27149 0.0383 200 -7.087 <.0001											(Col-0) - (rAP2-soc1) -0.5136 0.0216 200 -23.824 <.0001
(Col-0) - (35S-SOC1) 0.23222 0.0372 200 6.239 <.0001											(Col-0) - (35S-SOC1) 0.0522 0.0209 200 2.493 0.2046
(Col-0) - svp 0.01506 0.0443 200 0.340 1.0000											(Col-0) - svp 0.1137 0.0249 200 4.567 0.0002
ap2 - rAP2 -0.51464 0.0357 200 -14.408 <.0001											ap2 - rAP2 -0.5692 0.0201 200 -28.316 <.0001
ap2 - soc1 -0.48963 0.0351 200 -13.969 <.0001											ap2 - soc1 -0.4302 0.0197 200 -21.811 <.0001
ap2 - soc1ap2 -0.19267 0.0420 200 -4.591 0.0002											ap2 - soc1ap2 -0.1695 0.0236 200 -7.176 <.0001
ap2 - (rAP2-soc1) -0.68909 0.0429 200 -16.052 <.0001											ap2 - (rAP2-soc1) -0.7106 0.0242 200 -29.414 <.0001
ap2 - (35S-SOC1) -0.18538 0.0420 200 -4.418 0.0004											ap2 - (35S-SOC1) -0.1448 0.0236 200 -6.131 <.0001
ap2 - svp -0.40254 0.0483 200 -8.332 <.0001											ap2 - svp -0.0833 0.0272 200 -3.062 0.0501
rAP2 - soc1 0.02501 0.0357 200 0.700 0.9969											rAP2 - soc1 0.1389 0.0201 200 6.912 <.0001
rAP2 - soc1ap2 0.32198 0.0425 200 7.572 <.0001											rAP2 - soc1ap2 0.3997 0.0239 200 16.703 <.0001
rAP2 - (rAP2-soc1) -0.17445 0.0435 200 -4.013 0.0021											rAP2 - (rAP2-soc1) -0.1414 0.0245 200 -5.780 <.0001
rAP2 - (35S-SOC1) 0.32926 0.0425 200 7.743 <.0001											rAP2 - (35S-SOC1) 0.4244 0.0239 200 17.735 <.0001
rAP2 - svp 0.11211 0.0488 200 2.297 0.3003											rAP2 - svp 0.4859 0.0275 200 17.693 <.0001
soc1 - soc1ap2 0.29697 0.0420 200 7.077 <.0001											soc1 - soc1ap2 0.2608 0.0236 200 11.042 <.0001
soc1 - (rAP2-soc1) -0.19946 0.0429 200 -4.646 0.0002											soc1 - (rAP2-soc1) -0.2804 0.0242 200 -11.605 <.0001
soc1 - (35S-SOC1) 0.30425 0.0420 200 7.250 <.0001											soc1 - (35S-SOC1) 0.2854 0.0236 200 12.087 <.0001
soc1 - svp 0.08710 0.0483 200 1.803 0.6190											soc1 - svp 0.3470 0.0272 200 12.761 <.0001
soc1ap2 - (rAP2-soc1) -0.49643 0.0487 200 -10.186 <.0001											soc1ap2 - (rAP2-soc1) -0.5411 0.0274 200 -19.730 <.0001
soc1ap2 - (35S-SOC1) 0.00728 0.0479 200 0.152 1.0000											soc1ap2 - (35S-SOC1) 0.0247 0.0269 200 0.916 0.9843
soc1ap2 - svp -0.20987 0.0535 200 -3.920 0.0030											soc1ap2 - svp 0.0862 0.0301 200 2.861 0.0864
(rAP2-soc1) - (35S-SOC1) 0.50371 0.0487 200 10.335 <.0001											(rAP2-soc1) - (35S-SOC1) 0.5658 0.0274 200 20.630 <.0001
(rAP2-soc1) - svp 0.28656 0.0543 200 5.277 <.0001											(rAP2-soc1) - svp 0.6273 0.0306 200 20.529 <.0001
(35S-SOC1) - svp -0.21715 0.0535 200 -4.056 0.0018											(35S-SOC1) - svp 0.0615 0.0301 200 2.042 0.4565
P value adjustment: tukey method for comparing a family of 8 estimates											P value adjustment: tukey method for comparing a family of 8 estimates

## Sheet: Fig3
Fig 3 b,c,d,e numbers
Statistics Fig3b		Statistics Fig3c		Statistics Fig3d		Statistics Fig3e		Statistics Fig3f		Statistics Fig3g
clv3 Height Mann-Whitney-Wilcoxon test two-sided		clv3 Width Mann-Whitney-Wilcoxon test two-sided		wus Height Mann-Whitney-Wilcoxon test two-sided		wus Width Mann-Whitney-Wilcoxon test two-sided		wus Meristem periphery Mann-Whitney-Wilcoxon test two-sided		wus Meristem periphery/domain width ratio Mann-Whitney-Wilcoxon test two-sided
ap2-12 vs Col-0 at 10LDs (**): P_value: 0.002331002331002331, U_stat: 2.0		ap2-12 vs Col-0 at 10LDs (*): P_value: 0.03787878787878788, U_stat: 8.0		ap2-12 vs Col-0 at 10LDs (**): P_value: 0.0011655011655011655, U_stat: 1.0		ap2-12 vs Col-0 at 13LDs (*): P_value: 0.04797979797979798, U_stat: 30.0		ap2-12 vs Col-0 at 10LDs (***): P_value: 0.0005827505827505828, U_stat: 0.0		ap2-12 vs Col-0 at 10LDs (*): P_value: 0.026223776223776224, U_stat: 7.0
ap2-12 vs Col-0 at 16LDs (*): P_value: 0.011072261072261072, U_stat: 44.0		ap2-12 vs Col-0 at 16LDs (**): P_value: 0.002331002331002331, U_stat: 47.0		ap2-12 vs Col-0 at 13LDs (*): P_value: 0.010101010101010102, U_stat: 33.0		ap2-12 vs Col-0 at 16LDs (*): P_value: 0.03787878787878788, U_stat: 41.0		ap2-12 vs Col-0 at 16LDs (**): P_value: 0.0011655011655011655, U_stat: 48.0		ap2-12 vs Col-0 at 13LDs (*): P_value: 0.030303030303030304, U_stat: 4.0
ap2-12 vs Col-0 at 20LDs (*): P_value: 0.03496503496503496, U_stat: 36.0		ap2-12 vs Col-0 at 20LDs (**): P_value: 0.002331002331002331, U_stat: 41.0				ap2-12 vs Col-0 at 20LDs (**): P_value: 0.004662004662004662, U_stat: 40.0		ap2-12 vs Col-0 at 20LDs (**): P_value: 0.004662004662004662, U_stat: 40.0		ap2-12 vs Col-0 at 16LDs (*): P_value: 0.011072261072261072, U_stat: 44.0
rAP2 vs Col-0 at 20LDs (**): P_value: 0.0011655011655011655, U_stat: 1.0		rAP2 vs Col-0 at 13LDs (*): P_value: 0.030303030303030304, U_stat: 4.0				rAP2 vs Col-0 at 13LDs (*): P_value: 0.04797979797979798, U_stat: 5.0		rAP2 vs Col-0 at 13LDs (*): P_value: 0.010101010101010102, U_stat: 2.0
		rAP2 vs Col-0 at 20LDs (***): P_value: 0.0005827505827505828, U_stat: 0.0				rAP2 vs Col-0 at 16LDs (*): P_value: 0.026223776223776224, U_stat: 7.0		rAP2 vs Col-0 at 16LDs (***): P_value: 0.0005827505827505828, U_stat: 0.0
						rAP2 vs Col-0 at 20LDs (***): P_value: 0.0005827505827505828, U_stat: 0.0		rAP2 vs Col-0 at 20LDs (***): P_value: 0.0005827505827505828, U_stat: 0.0
clv3 Height Col-0		clv3 Width Col-0		wus Height Col-0		wus Width Col-0		wus Meristem periphery Col-0		wus Meristem periphery/domain width ratio Col-0
Multiple Comparison of Means - Tukey HSD, FWER=0.05		Multiple Comparison of Means - Tukey HSD, FWER=0.05		Multiple Comparison of Means - Tukey HSD, FWER=0.05		Multiple Comparison of Means - Tukey HSD, FWER=0.05		Multiple Comparison of Means - Tukey HSD, FWER=0.05		Multiple Comparison of Means - Tukey HSD, FWER=0.05
===================================================		====================================================		=====================================================		===================================================		=====================================================		===================================================
group1 group2 meandiff p-adj lower upper reject		group1 group2 meandiff p-adj lower upper reject		group1 group2 meandiff p-adj lower upper reject		group1 group2 meandiff p-adj lower upper reject		group1 group2 meandiff p-adj lower upper reject		group1 group2 meandiff p-adj lower upper reject
---------------------------------------------------		----------------------------------------------------		-----------------------------------------------------		---------------------------------------------------		-----------------------------------------------------		---------------------------------------------------
9.95 12.95 7.0925 0.0 4.235 9.9501 True		9.95 12.95 6.3336 0.0001 3.1107 9.5564 True		9.95 12.95 10.9201 0.0001 5.2024 16.6378 True		9.95 12.95 1.0089 0.8636 -2.5925 4.6103 False		9.95 12.95 30.9012 0.0 21.0055 40.7969 True		9.95 12.95 0.7492 0.001 0.2835 1.2148 True
9.95 15.95 10.7945 0.0 8.1859 13.4031 True		9.95 15.95 12.2623 0.0 9.3202 15.2043 True		9.95 15.95 2.2459 0.6364 -2.9736 7.4654 False		9.95 15.95 -0.3033 0.9939 -3.5909 2.9843 False		9.95 15.95 43.8195 0.0 34.786 52.853 True		9.95 15.95 1.4197 0.0 0.9946 1.8447 True
9.95 19.95 10.047 0.0 7.4385 12.6556 True		9.95 19.95 8.8794 0.0 5.9374 11.8215 True		9.95 19.95 0.2496 0.9991 -4.9699 5.4691 False		9.95 19.95 -0.6228 0.9519 -3.9104 2.6648 False		9.95 19.95 26.7365 0.0 17.703 35.7701 True		9.95 19.95 0.7456 0.0004 0.3205 1.1706 True
12.95 15.95 3.702 0.0081 0.8444 6.5595 True		12.95 15.95 5.9287 0.0002 2.7059 9.1515 True		12.95 15.95 -8.6742 0.0019 -14.3919 -2.9565 True		12.95 15.95 -1.3122 0.7444 -4.9135 2.2892 False		12.95 15.95 12.9183 0.0076 3.0226 22.8141 True		12.95 15.95 0.6705 0.0031 0.2049 1.1361 True
12.95 19.95 2.9545 0.041 0.097 5.812 True		12.95 19.95 2.5459 0.1562 -0.677 5.7687 False		12.95 19.95 -10.6705 0.0002 -16.3882 -4.9528 True		12.95 19.95 -1.6317 0.598 -5.2331 1.9697 False		12.95 19.95 -4.1646 0.6522 -14.0604 5.7311 False		12.95 19.95 -0.0036 1.0 -0.4692 0.462 False
15.95 19.95 -0.7475 0.8556 -3.356 1.8611 False		15.95 19.95 -3.3828 0.0203 -6.3248 -0.4408 True		15.95 19.95 -1.9963 0.7155 -7.2158 3.2232 False		15.95 19.95 -0.3195 0.9929 -3.6071 2.9681 False		15.95 19.95 -17.083 0.0002 -26.1165 -8.0494 True		15.95 19.95 -0.6741 0.0012 -1.0992 -0.249 True
---------------------------------------------------		----------------------------------------------------		-----------------------------------------------------		---------------------------------------------------		-----------------------------------------------------		---------------------------------------------------
['a', 'b', 'c', 'c']		['a', 'b', 'c', 'b']		['a', 'b', 'a', 'a']		['a', 'a', 'a', 'a']		['a', 'b', 'c', 'b']		['a', 'b', 'c', 'b']
clv3 Height ap2-12		clv3 Width ap2-12		wus Height ap2-12		wus Width ap2-12		wus Meristem periphery ap2-12		wus Meristem periphery/domain width ratio ap2-12
Multiple Comparison of Means - Tukey HSD, FWER=0.05		Multiple Comparison of Means - Tukey HSD, FWER=0.05		Multiple Comparison of Means - Tukey HSD, FWER=0.05		Multiple Comparison of Means - Tukey HSD, FWER=0.05		Multiple Comparison of Means - Tukey HSD, FWER=0.05		Multiple Comparison of Means - Tukey HSD, FWER=0.05
===================================================		====================================================		=====================================================		====================================================		=====================================================		===================================================
group1 group2 meandiff p-adj lower upper reject		group1 group2 meandiff p-adj lower upper reject		group1 group2 meandiff p-adj lower upper reject		group1 group2 meandiff p-adj lower upper reject		group1 group2 meandiff p-adj lower upper reject		group1 group2 meandiff p-adj lower upper reject
---------------------------------------------------		----------------------------------------------------		-----------------------------------------------------		----------------------------------------------------		-----------------------------------------------------		---------------------------------------------------
10.0 13.0 3.7139 0.1049 -0.5653 7.9931 False		10.0 13.0 5.6691 0.0 3.1961 8.142 True		10.0 13.0 -6.4724 0.0095 -11.5746 -1.3703 True		10.0 13.0 0.559 0.9335 -2.0544 3.1725 False		10.0 13.0 13.7576 0.0032 4.1674 23.3478 True		10.0 13.0 0.5585 0.0101 0.1146 1.0024 True
10.0 16.0 1.6821 0.7003 -2.5971 5.9613 False		10.0 16.0 4.6659 0.0001 2.1929 7.1388 True		10.0 16.0 -10.8375 0.0 -15.9396 -5.7354 True		10.0 16.0 -1.9343 0.2001 -4.5478 0.6791 False		10.0 16.0 5.4655 0.4107 -4.1248 15.0557 False		10.0 16.0 0.3606 0.1402 -0.0833 0.8045 False
10.0 20.0 3.0827 0.2495 -1.3712 7.5367 False		10.0 20.0 2.242 0.1032 -0.3319 4.816 False		10.0 20.0 -14.2397 0.0 -19.5501 -8.9292 True		10.0 20.0 -2.7396 0.048 -5.4597 -0.0194 True		10.0 20.0 -3.2878 0.7989 -13.2696 6.694 False		10.0 20.0 0.1645 0.7592 -0.2976 0.6265 False
13.0 16.0 -2.0319 0.5637 -6.3111 2.2473 False		13.0 16.0 -1.0032 0.6796 -3.4762 1.4698 False		13.0 16.0 -4.365 0.1121 -9.4672 0.7371 False		13.0 16.0 -2.4933 0.0652 -5.1068 0.1201 False		13.0 16.0 -8.2921 0.1068 -17.8824 1.2981 False		13.0 16.0 -0.1979 0.6127 -0.6418 0.246 False
13.0 20.0 -0.6312 0.979 -5.0851 3.8227 False		13.0 20.0 -3.427 0.0063 -6.001 -0.8531 True		13.0 20.0 -7.7672 0.0026 -13.0777 -2.4568 True		13.0 20.0 -3.2986 0.0135 -6.0188 -0.5785 True		13.0 20.0 -17.0454 0.0005 -27.0272 -7.0636 True		13.0 20.0 -0.394 0.1137 -0.856 0.068 False
16.0 20.0 1.4007 0.82 -3.0533 5.8546 False		16.0 20.0 -2.4239 0.0699 -4.9978 0.1501 False		16.0 20.0 -3.4022 0.3113 -8.7127 1.9082 False		16.0 20.0 -0.8053 0.8448 -3.5254 1.9149 False		16.0 20.0 -8.7532 0.1 -18.7351 1.2286 False		16.0 20.0 -0.1962 0.6482 -0.6582 0.2659 False
---------------------------------------------------		----------------------------------------------------		-----------------------------------------------------		----------------------------------------------------		-----------------------------------------------------		---------------------------------------------------
['a', 'a', 'a', 'a']		['a', 'b', 'bc', 'ac']		['a', 'b', 'bc', 'c']		['a', 'a', 'ab', 'b']		['a', 'b', 'ab', 'a']		['a', 'b', 'ab', 'ab']
clv3 Height rAP2		clv3 Width rAP2		wus Height rAP2		wus Width rAP2		wus Meristem periphery rAP2		wus Meristem periphery/domain width ratio rAP2
Multiple Comparison of Means - Tukey HSD, FWER=0.05		Multiple Comparison of Means - Tukey HSD, FWER=0.05		Multiple Comparison of Means - Tukey HSD, FWER=0.05		Multiple Comparison of Means - Tukey HSD, FWER=0.05		Multiple Comparison of Means - Tukey HSD, FWER=0.05		Multiple Comparison of Means - Tukey HSD, FWER=0.05
====================================================		====================================================		=====================================================		====================================================		=====================================================		====================================================
group1 group2 meandiff p-adj lower upper reject		group1 group2 meandiff p-adj lower upper reject		group1 group2 meandiff p-adj lower upper reject		group1 group2 meandiff p-adj lower upper reject		group1 group2 meandiff p-adj lower upper reject		group1 group2 meandiff p-adj lower upper reject
----------------------------------------------------		----------------------------------------------------		-----------------------------------------------------		----------------------------------------------------		-----------------------------------------------------		----------------------------------------------------
10.05 13.05 7.9733 0.0 4.249 11.6975 True		10.05 13.05 7.498 0.0 4.325 10.671 True		10.05 13.05 11.8571 0.0 7.3958 16.3185 True		10.05 13.05 1.1704 0.7913 -2.316 4.6569 False		10.05 13.05 41.2144 0.0 29.4149 53.0139 True		10.05 13.05 1.1688 0.0 0.7399 1.5977 True
10.05 16.05 12.9034 0.0 9.1792 16.6277 True		10.05 16.05 13.8684 0.0 10.6954 17.0414 True		10.05 16.05 3.6141 0.1425 -0.8473 8.0754 False		10.05 16.05 4.1206 0.0163 0.6342 7.607 True		10.05 16.05 61.5495 0.0 49.75 73.3491 True		10.05 16.05 1.7146 0.0 1.2857 2.1435 True
10.05 20.05 15.9578 0.0 12.2335 19.682 True		10.05 20.05 16.9312 0.0 13.7582 20.1042 True		10.05 20.05 3.6267 0.1405 -0.8346 8.0881 False		10.05 20.05 8.034 0.0 4.5476 11.5205 True		10.05 20.05 53.5121 0.0 41.7126 65.3116 True		10.05 20.05 1.1967 0.0 0.7677 1.6256 True
13.05 16.05 4.9301 0.0065 1.2059 8.6544 True		13.05 16.05 6.3704 0.0001 3.1974 9.5434 True		13.05 16.05 -8.2431 0.0002 -12.7044 -3.7817 True		13.05 16.05 2.9502 0.1182 -0.5363 6.4366 False		13.05 16.05 20.3351 0.0004 8.5356 32.1346 True		13.05 16.05 0.5458 0.0091 0.1169 0.9747 True
13.05 20.05 7.9845 0.0 4.2602 11.7087 True		13.05 20.05 9.4332 0.0 6.2602 12.6062 True		13.05 20.05 -8.2304 0.0002 -12.6918 -3.769 True		13.05 20.05 6.8636 0.0001 3.3772 10.35 True		13.05 20.05 12.2977 0.0389 0.4982 24.0972 True		13.05 20.05 0.0279 0.9979 -0.4011 0.4568 False
16.05 20.05 3.0543 0.1354 -0.6699 6.7786 False		16.05 20.05 3.0628 0.0612 -0.1102 6.2358 False		16.05 20.05 0.0127 1.0 -4.4487 4.474 False		16.05 20.05 3.9134 0.0238 0.427 7.3999 True		16.05 20.05 -8.0374 0.2633 -19.8369 3.7621 False		16.05 20.05 -0.518 0.0138 -0.9469 -0.0891 True
----------------------------------------------------		----------------------------------------------------		-----------------------------------------------------		----------------------------------------------------		-----------------------------------------------------		----------------------------------------------------
['a', 'b', 'c', 'c']		['a', 'b', 'c', 'c']		['a', 'b', 'a', 'a']		['a', 'ab', 'b', 'c']		['a', 'b', 'c', 'c']		['a', 'b', 'c', 'b']

## Sheet: Fig4
RNA-seq asterisk (Likelihood Ratio Test - Wald test)
AT1G31690	Col vs ap2 14 LDs	0.000195125
SOC1	Col vs ap2 10 LDs	0.0453986
SOC1	Col vs ap2 12 LDs	5.59647e-11
SOC1	Col vs ap2 14 LDs	0.00502735
AT3G45140	Col vs ap2 14 LDs	0.0246317
Fig 4 d (SAMs)
Numbers	AP2/AP2	ap2-12/ap2-12			Statistics Fig 4d (Mann-Whitney)	P value
7 LDs	10	10			AP2 vs ap2 10 LD	0.005512
10 LDs	9	8			AP2 vs ap2 12 LD	0.002331
12 LDs	7	7			AP2 vs ap2 19 LD	0.02065
14 LDs	7	6
17 LDs	9	8
19 LDs	8	9
21 LDs	8	6
AP2/AP2 (ANOVA)					ap2/ap2 (ANOVA)
Df Sum Sq Mean Sq F value Pr(>F)					Df Sum Sq Mean Sq F value Pr(>F)
Time 6 1313857 218976 43.48 <2e-16 ***					Time 6 912245 152041 9.734 5.86e-07 ***
Residuals 51 256830 5036					Residuals 47 734149 15620
---					---
Signif. codes: 0 ‘***’ 0.001 ‘**’ 0.01 ‘*’ 0.05 ‘.’ 0.1 ‘ ’ 1					Signif. codes: 0 ‘***’ 0.001 ‘**’ 0.01 ‘*’ 0.05 ‘.’ 0.1 ‘ ’ 1
contrast estimate SE df t.ratio p.value					contrast estimate SE df t.ratio p.value
7LD - 10LD -49.3 32.6 51 -1.511 0.7373					7LD - 10LD -191.03 59.3 47 -3.222 0.0348
7LD - 12LD -118.7 35.0 51 -3.393 0.0213					7LD - 12LD -312.49 61.6 47 -5.074 0.0001
7LD - 14LD -227.1 35.0 51 -6.493 <.0001					7LD - 14LD -335.04 64.5 47 -5.191 0.0001
7LD - 17LD -354.3 32.6 51 -10.865 <.0001					7LD - 17LD -321.50 59.3 47 -5.423 <.0001
7LD - 19LD -401.8 33.7 51 -11.937 <.0001					7LD - 19LD -267.09 57.4 47 -4.651 0.0005
7LD - 21LD -321.9 33.7 51 -9.563 <.0001					7LD - 21LD -406.81 64.5 47 -6.303 <.0001
10LD - 12LD -69.4 35.8 51 -1.941 0.4638					10LD - 12LD -121.46 64.7 47 -1.878 0.5046
10LD - 14LD -177.8 35.8 51 -4.972 0.0002					10LD - 14LD -144.00 67.5 47 -2.133 0.3508
10LD - 17LD -305.0 33.5 51 -9.117 <.0001					10LD - 17LD -130.47 62.5 47 -2.088 0.3764
10LD - 19LD -352.6 34.5 51 -10.225 <.0001					10LD - 19LD -76.06 60.7 47 -1.252 0.8695
10LD - 21LD -272.7 34.5 51 -7.907 <.0001					10LD - 21LD -215.78 67.5 47 -3.197 0.0372
12LD - 14LD -108.4 37.9 51 -2.858 0.0833					12LD - 14LD -22.55 69.5 47 -0.324 0.9999
12LD - 17LD -235.6 35.8 51 -6.588 <.0001					12LD - 17LD -9.01 64.7 47 -0.139 1.0000
12LD - 19LD -283.2 36.7 51 -7.710 <.0001					12LD - 19LD 45.40 63.0 47 0.721 0.9906
12LD - 21LD -203.2 36.7 51 -5.534 <.0001					12LD - 21LD -94.32 69.5 47 -1.357 0.8214
14LD - 17LD -127.2 35.8 51 -3.556 0.0136					14LD - 17LD 13.53 67.5 47 0.200 1.0000
14LD - 19LD -174.7 36.7 51 -4.758 0.0003					14LD - 19LD 67.95 65.9 47 1.031 0.9440
14LD - 21LD -94.8 36.7 51 -2.582 0.1532					14LD - 21LD -71.78 72.2 47 -0.995 0.9527
17LD - 19LD -47.6 34.5 51 -1.379 0.8100					17LD - 19LD 54.41 60.7 47 0.896 0.9714
17LD - 21LD 32.4 34.5 51 0.938 0.9644					17LD - 21LD -85.31 67.5 47 -1.264 0.8646
19LD - 21LD 79.9 35.5 51 2.252 0.2869					19LD - 21LD -139.72 65.9 47 -2.121 0.3576
P value adjustment: tukey method for comparing a family of 9 estimates					P value adjustment: tukey method for comparing a family of 7 estimates

## Sheet: Fig5
Fig5 b,c
Number of samples (SAMs)
	Col	ap2	soc1-2	soc1-2 ap2-12
10 LDs	15	17	16	18
12 LDs	14	13	15	15
14 LDs	14	16	14	15
17 LDs	16	17	15	18
19 LDs	14	13	11	14
21 LDs	14	-	11	-
Fig 5b Width
Statistics Fig 5b (Mann-Whitney)	P value																					Fig5c Height (Mann-Whitney)
col vs ap2 10 LD	0.0365																					Statistic Fig 5c (Mann-Whitney)	P value
col vs ap2 14 LD	<0.0001																					col vs ap2 10 LD	<0.0001
col vs ap2 17 LD	<0.0001																					col vs soc1 10 LD	0.0011
col vs soc1 17 LD	<0.0001																					col vs soc1 ap2 10 LD	0.0012
col vs ap2 19 LD	<0.0001																					col vs ap2 12 LD	0.0332
col vs soc1 19 LD	<0.0001																					col vs soc1 12 LD	0.0004
col vs soc1 21 LD	0.0108																					col vs soc1 ap2 12 LD	0.0013
																						col vs ap2 14 LD	<0.0001
																						col vs soc1 ap2 14 LD	0.0027
																						col vs ap2 17 LD	0.0056
																						col vs soc1 17 LD	<0.0001
																						col vs soc1 ap2 17 LD	0.005
																						col vs ap2 19 LD	0.0005
																						col vs soc1 19 LD	0.0105
Col-0 Width
ANOVA summary				Tukey's multiple comparisons test	Mean Diff.	95.00% CI of diff.	Below threshold?	Summary	Adjusted P Value													Col-0 Height
F	28.66			10 LD vs. 12 LD	-10.23	-18.80 to -1.657	Yes	*	0.0101	A-B	6,5	TRUE		f[6,5] = TRUE				10 LDs	a	6	a	ANOVA summary				Tukey's multiple comparisons test	Mean Diff.	95.00% CI of diff.	Below threshold?	Summary	Adjusted P Value
P value	<0.0001			10 LD vs. 14 LD	-25.33	-33.90 to -16.76	Yes	****	<0.0001	A-C	6,4	TRUE		f[6,4] = TRUE				12 LDs	b	5	b	F	14.74			10 LD vs. 12 LD	-6.143	-12.11 to -0.1725	Yes	*	0.04	A-B	6,5	TRUE		f[6,5] = TRUE				10 LDs	a	6	a
P value summary	****			10 LD vs. 17 LD	-26.21	-34.51 to -17.92	Yes	****	<0.0001	A-D	6,3	TRUE		f[6,3] = TRUE				14 LDs	c	4	c	P value	<0.0001			10 LD vs. 14 LD	-15.35	-21.32 to -9.379	Yes	****	<0.0001	A-C	6,4	TRUE		f[6,4] = TRUE				12 LDs	b	5	b
Significant diff. among means (P < 0.05)?	Yes			10 LD vs. 19 LD	-22.05	-30.62 to -13.48	Yes	****	<0.0001	A-E	6,2	TRUE		f[6,2] = TRUE				17 LDs	e	3	c	P value summary	****			10 LD vs. 17 LD	-6.295	-12.07 to -0.5202	Yes	*	0.0245	A-D	6,3	TRUE		f[6,3] = TRUE				14 LDs	c	4	c
R squared	0.6389			10 LD vs. 21 LD	-27.26	-35.84 to -18.69	Yes	****	<0.0001	A-F	6,1	TRUE		f[6,1] = TRUE				19 LDs	d	2	c	Significant diff. among means (P < 0.05)?	Yes			10 LD vs. 19 LD	-2.236	-8.207 to 3.735	No	ns	0.8827	A-E	6,2	No						17 LDs	e	3	b
				12 LD vs. 14 LD	-15.1	-23.82 to -6.382	Yes	****	<0.0001	B-C	5,4	TRUE		f[5,4] = TRUE				21 LDs	e	1	c	R squared	0.4765			10 LD vs. 21 LD	-1.137	-7.108 to 4.834	No	ns	0.9935	A-F	6,1	No						19 LDs	d	2	ab
Brown-Forsythe test				12 LD vs. 17 LD	-15.99	-24.43 to -7.544	Yes	****	<0.0001	B-D	5,3	TRUE		f[5,3] = TRUE												12 LD vs. 14 LD	-9.206	-15.28 to -3.133	Yes	***	0.0004	B-C	5,4	TRUE		f[5,4] = TRUE				21 LDs	e	1	ab
F (DFn, DFd)	1.411 (5, 81)			12 LD vs. 19 LD	-11.82	-20.54 to -3.102	Yes	**	0.0022	B-E	5,2	TRUE		f[5,2] = TRUE								Brown-Forsythe test				12 LD vs. 17 LD	-0.1515	-6.032 to 5.729	No	ns	>0.9999	B-D	5,3	No
P value	0.2292			12 LD vs. 21 LD	-17.04	-25.75 to -8.317	Yes	****	<0.0001	B-F	5,1	TRUE		f[5,1] = TRUE								F (DFn, DFd)	1.226 (5, 81)			12 LD vs. 19 LD	3.907	-2.166 to 9.980	No	ns	0.423	B-E	5,2	No
P value summary	ns			14 LD vs. 17 LD	-0.8853	-9.327 to 7.556	No	ns	0.9996	C-D	4,3	No										P value	0.3044			12 LD vs. 21 LD	5.007	-1.066 to 11.08	No	ns	0.1663	B-F	5,1	No
Are SDs significantly different (P < 0.05)?	No			14 LD vs. 19 LD	3.279	-5.439 to 12.00	No	ns	0.8808	C-E	4,2	No										P value summary	ns			14 LD vs. 17 LD	9.055	3.175 to 14.93	Yes	***	0.0003	C-D	4,3	TRUE		f[4,3] = TRUE
				14 LD vs. 21 LD	-1.935	-10.65 to 6.783	No	ns	0.9869	C-F	4,1	No						1] "a" "a" "a" "a" "b" "c"				Are SDs significantly different (P < 0.05)?	No			14 LD vs. 19 LD	13.11	7.040 to 19.19	Yes	****	<0.0001	C-E	4,2	TRUE		f[4,2] = TRUE
Bartlett's test				17 LD vs. 19 LD	4.165	-4.277 to 12.61	No	ns	0.7026	D-E	3,2	No														14 LD vs. 21 LD	14.21	8.140 to 20.29	Yes	****	<0.0001	C-F	4,1	TRUE		f[4,1] = TRUE
Bartlett's statistic (corrected)	6.393			17 LD vs. 21 LD	-1.05	-9.491 to 7.392	No	ns	0.9991	D-F	3,1	No										Bartlett's test				17 LD vs. 19 LD	4.059	-1.821 to 9.939	No	ns	0.3432	D-E	3,2	No
P value	0.2698			19 LD vs. 21 LD	-5.215	-13.93 to 3.504	No	ns	0.5061	E-F	2,1	No										Bartlett's statistic (corrected)	10.34			17 LD vs. 21 LD	5.158	-0.7221 to 11.04	No	ns	0.1192	D-F	3,1	No
P value summary	ns																					P value	0.0662			19 LD vs. 21 LD	1.099	-4.974 to 7.172	No	ns	0.9949	E-F	2,1	No
Are SDs significantly different (P < 0.05)?	No																					P value summary	ns
																						Are SDs significantly different (P < 0.05)?	No
ANOVA table	SS	DF	MS	F (DFn, DFd)	P value
Treatment (between columns)	8949	5	1790	F (5, 81) = 28.66	P<0.0001																	ANOVA table	SS	DF	MS	F (DFn, DFd)	P value
Residual (within columns)	5058	81	62.45																			Treatment (between columns)	2233	5	446.7	F (5, 81) = 14.74	P<0.0001
Total	14007	86																				Residual (within columns)	2454	81	30.3
																						Total	4687	86
Data summary
Number of treatments (columns)	6																					Data summary
Number of values (total)	87																					Number of treatments (columns)	6
																						Number of values (total)	87
ap2 Width																						ap2 Height
ANOVA summary				Tukey's multiple comparisons test	Mean Diff.	95.00% CI of diff.	Below threshold?	Summary	Adjusted P Value													ANOVA summary				Tukey's multiple comparisons test	Mean Diff.	95.00% CI of diff.	Below threshold?	Summary	Adjusted P Value
F	10.13			10 LD vs. 12 LD	-12.61	-19.75 to -5.461	Yes	****	<0.0001	A-B	5,4	TRUE		f[5,4] = TRUE			10 LDs	a	5	a		F	14.88			10 LD vs. 12 LD	-9.307	-13.27 to -5.347	Yes	****	<0.0001	A-B	5,4	TRUE		f[5,4] = TRUE			10 LDs	a	5	a
P value	<0.0001			10 LD vs. 14 LD	-8.148	-14.90 to -1.391	Yes	*	0.0102	A-C	5,3	TRUE		f[5,3] = TRUE			12 LDs	b	4	b		P value	<0.0001			10 LD vs. 14 LD	-5.827	-9.571 to -2.083	Yes	***	0.0004	A-C	5,3	TRUE		f[5,3] = TRUE			12 LDs	b	4	b
P value summary	****			10 LD vs. 17 LD	-13.3	-19.95 to -6.642	Yes	****	<0.0001	A-D	5,2	TRUE		f[5,2] = TRUE			14 LDs	c	3	b		P value summary	****			10 LD vs. 17 LD	-9.011	-12.97 to -5.051	Yes	****	<0.0001	A-D	5,2	TRUE		f[5,2] = TRUE			14 LDs	c	3	bc
Significant diff. among means (P < 0.05)?	Yes			10 LD vs. 19 LD	-11.44	-18.59 to -4.297	Yes	***	0.0003	A-E	5,1	TRUE		f[5,1] = TRUE			17 LDs	e	2	b		Significant diff. among means (P < 0.05)?	Yes			10 LD vs. 19 LD	-4.593	-8.554 to -0.6328	Yes	*	0.015	A-E	5,1	TRUE		f[5,1] = TRUE			17 LDs	e	2	b
R squared	0.3634			12 LD vs. 14 LD	4.46	-2.783 to 11.70	No	ns	0.4263	B-C	4,3	No					19 LDs	d	1	b		R squared	0.4704			12 LD vs. 14 LD	3.48	-0.5332 to 7.494	No	ns	0.1197	B-C	4,3	No					19 LDs	d	1	c
				12 LD vs. 17 LD	-0.6872	-7.834 to 6.460	No	ns	0.9988	B-D	4,2	No														12 LD vs. 17 LD	0.2962	-3.920 to 4.512	No	ns	0.9997	B-D	4,2	No
Brown-Forsythe test				12 LD vs. 19 LD	1.164	-6.444 to 8.773	No	ns	0.9928	B-E	4,1	No		f[4,1] = No								Brown-Forsythe test				12 LD vs. 19 LD	4.714	0.4980 to 8.930	Yes	*	0.0208	B-E	4,1	TRUE		f[4,1] = TRUE
F (DFn, DFd)	0.3660 (4, 71)			14 LD vs. 17 LD	-5.147	-11.90 to 1.609	No	ns	0.218	C-D	3,2	No										F (DFn, DFd)	0.7633 (4, 67)			14 LD vs. 17 LD	-3.184	-7.198 to 0.8294	No	ns	0.1835	C-D	3,2	No
P value	0.832			14 LD vs. 19 LD	-3.296	-10.54 to 3.947	No	ns	0.7081	C-E	3,1	No										P value	0.5528			14 LD vs. 19 LD	1.234	-2.780 to 5.247	No	ns	0.9098	C-E	3,1	No
P value summary	ns			17 LD vs. 19 LD	1.852	-5.295 to 8.998	No	ns	0.95	D-E	2,1	No		f[2,1] = No								P value summary	ns			17 LD vs. 19 LD	4.418	0.2019 to 8.634	Yes	*	0.0354	D-E	2,1	TRUE		f[2,1] = TRUE
Are SDs significantly different (P < 0.05)?	No																					Are SDs significantly different (P < 0.05)?	No
Bartlett's test																						Bartlett's test
Bartlett's statistic (corrected)	4.23																					Bartlett's statistic (corrected)	1.814
P value	0.3757																					P value	0.7699
P value summary	ns																					P value summary	ns
Are SDs significantly different (P < 0.05)?	No																					Are SDs significantly different (P < 0.05)?	No
ANOVA table	SS	DF	MS	F (DFn, DFd)	P value																	ANOVA table	SS	DF	MS	F (DFn, DFd)	P value
Treatment (between columns)	1946	4	486.5	F (4, 71) = 10.13	P<0.0001																	Treatment (between columns)	875	4	218.8	F (4, 67) = 14.88	P<0.0001
Residual (within columns)	3410	71	48.02																			Residual (within columns)	985	67	14.7
Total	5356	75																				Total	1860	71
Data summary																						Data summary
Number of treatments (columns)	5																					Number of treatments (columns)	5
Number of values (total)	76																					Number of values (total)	72
soc1 Width																						soc1 Height
ANOVA summary				Tukey's multiple comparisons test	Mean Diff.	95.00% CI of diff.	Below threshold?	Summary	Adjusted P Value													Kruskal-Wallis test				Dunn's multiple comparisons test	Mean rank diff.	Significant?	Summary	Adjusted P Value
F	196.4			10 LD vs. 12 LD	-8.706	-15.08 to -2.328	Yes	**	0.002	A-B	6,5	TRUE		f[6,5] = TRUE				10 LDs	a	6	a	P value	<0.0001			10 LD vs. 12 LD	-8.221	No	ns	>0.9999	A-B	6,5	No
P value	<0.0001			10 LD vs. 14 LD	-30.52	-37.01 to -24.03	Yes	****	<0.0001	A-C	6,4	TRUE		f[6,4] = TRUE				12 LDs	b	5	b	Exact or approximate P value?	Approximate			10 LD vs. 14 LD	-47.26	Yes	****	<0.0001	A-C	6,4	TRUE		f[6,4] = TRUE			10 LDs	a	6	a
P value summary	****			10 LD vs. 17 LD	-58.54	-64.91 to -52.16	Yes	****	<0.0001	A-D	6,3	TRUE		f[6,3] = TRUE				14 LDs	c	4	c	P value summary	****			10 LD vs. 17 LD	-63.75	Yes	****	<0.0001	A-D	6,3	TRUE		f[6,3] = TRUE			12 LDs	b	5	a
Significant diff. among means (P < 0.05)?	Yes			10 LD vs. 19 LD	-44.89	-51.84 to -37.94	Yes	****	<0.0001	A-E	6,2	TRUE		f[6,2] = TRUE				17 LDs	e	3	d	Do the medians vary signif. (P < 0.05)?	Yes			10 LD vs. 19 LD	-38.69	Yes	***	0.0002	A-E	6,2	TRUE		f[6,2] = TRUE			14 LDs	c	4	bc
R squared	0.9281			10 LD vs. 21 LD	-36.75	-43.70 to -29.80	Yes	****	<0.0001	A-F	6,1	TRUE		f[6,1] = TRUE				19 LDs	d	2	e	Number of groups	6			10 LD vs. 21 LD	-24.96	No	ns	0.1606	A-F	6,1	No					17 LDs	e	3	b
				12 LD vs. 14 LD	-21.81	-28.41 to -15.22	Yes	****	<0.0001	B-C	5,4	TRUE		f[5,4] = TRUE				21 LDs	e	1	c	Kruskal-Wallis statistic	70.86			12 LD vs. 14 LD	-39.04	Yes	***	0.0004	B-C	5,4	TRUE		f[5,4] = TRUE			19 LDs	d	2	bc
Brown-Forsythe test				12 LD vs. 17 LD	-49.83	-56.31 to -43.35	Yes	****	<0.0001	B-D	5,3	TRUE		f[5,3] = TRUE												12 LD vs. 17 LD	-55.53	Yes	****	<0.0001	B-D	5,3	TRUE		f[5,3] = TRUE			21 LDs	e	1	ac
F (DFn, DFd)	1.055 (5, 76)			12 LD vs. 19 LD	-36.19	-43.23 to -29.14	Yes	****	<0.0001	B-E	5,2	TRUE		f[5,2] = TRUE								Data summary				12 LD vs. 19 LD	-30.47	Yes	*	0.0125	B-E	5,2	TRUE		f[5,2] = TRUE
P value	0.3923			12 LD vs. 21 LD	-28.04	-35.09 to -21.00	Yes	****	<0.0001	B-F	5,1	TRUE		f[5,1] = TRUE								Number of treatments (columns)	6			12 LD vs. 21 LD	-16.74	No	ns	>0.9999	B-F	5,1	No
P value summary	ns			14 LD vs. 17 LD	-28.01	-34.61 to -21.42	Yes	****	<0.0001	C-D	4,3	TRUE		f[4,3] = TRUE								Number of values (total)	86			14 LD vs. 17 LD	-16.5	No	ns	>0.9999	C-D	4,3	No
Are SDs significantly different (P < 0.05)?	No			14 LD vs. 19 LD	-14.37	-21.52 to -7.224	Yes	****	<0.0001	C-E	4,2	TRUE		f[4,2] = TRUE												14 LD vs. 19 LD	8.571	No	ns	>0.9999	C-E	4,2	No
				14 LD vs. 21 LD	-6.227	-13.38 to 0.9230	No	ns	0.1239	C-F	4,1	No														14 LD vs. 21 LD	22.3	No	ns	0.3999	C-F	4,1	No
Bartlett's test				17 LD vs. 19 LD	13.64	6.597 to 20.69	Yes	****	<0.0001	D-E	3,2	TRUE		f[3,2] = TRUE												17 LD vs. 19 LD	25.07	No	ns	0.0896	D-E	3,2	No
Bartlett's statistic (corrected)	4.15			17 LD vs. 21 LD	21.79	14.74 to 28.83	Yes	****	<0.0001	D-F	3,1	TRUE		f[3,1] = TRUE												17 LD vs. 21 LD	38.79	Yes	**	0.0014	D-F	3,1	TRUE		f[3,1] = TRUE
P value	0.528			19 LD vs. 21 LD	8.147	0.5800 to 15.71	Yes	*	0.0274	E-F	2,1	TRUE		f[2,1] = TRUE												19 LD vs. 21 LD	13.73	No	ns	>0.9999	E-F	2,1	No
P value summary	ns
Are SDs significantly different (P < 0.05)?	No
ANOVA table	SS	DF	MS	F (DFn, DFd)	P value
Treatment (between columns)	36167	5	7233	F (5, 76) = 196.4	P<0.0001
Residual (within columns)	2800	76	36.84
Total	38967	81
Data summary
Number of treatments (columns)	6
Number of values (total)	82
soc1ap2 Width																						soc1ap2 Height
ANOVA summary				Tukey's multiple comparisons test	Mean Diff.	95.00% CI of diff.	Below threshold?	Summary	Adjusted P Value													ANOVA summary
F	44.49			10 LD vs. 12 LD	-6.135	-13.39 to 1.124	No	ns	0.1372	A-B	5,4	No		f[5,4] = No			10 LDs	a	5	a		F	22.81			Tukey's multiple comparisons test	Mean Diff.	95.00% CI of diff.	Below threshold?	Summary	Adjusted P Value
P value	<0.0001			10 LD vs. 14 LD	-23.26	-30.51 to -16.00	Yes	****	<0.0001	A-C	5,3	TRUE		f[5,3] = TRUE			12 LDs	b	4	a		P value	<0.0001			10 LD vs. 12 LD	-3.693	-7.611 to 0.2257	No	ns	0.0743	A-B	5,4	No					10 LDs	a	5	a
P value summary	****			10 LD vs. 17 LD	-26.65	-33.58 to -19.73	Yes	****	<0.0001	A-D	5,2	TRUE		f[5,2] = TRUE			14 LDs	c	3	b		P value summary	****			10 LD vs. 14 LD	-12.19	-16.11 to -8.271	Yes	****	<0.0001	A-C	5,3	TRUE		f[5,3] = TRUE			12 LDs	b	4	ab
Significant diff. among means (P < 0.05)?	Yes			10 LD vs. 19 LD	-24.13	-31.53 to -16.73	Yes	****	<0.0001	A-E	5,1	TRUE		f[5,1] = TRUE			17 LDs	e	2	b		Significant diff. among means (P < 0.05)?	Yes			10 LD vs. 17 LD	-7.164	-10.90 to -3.428	Yes	****	<0.0001	A-D	5,2	TRUE		f[5,2] = TRUE			14 LDs	c	3	c
R squared	0.7035			12 LD vs. 14 LD	-17.12	-24.70 to -9.538	Yes	****	<0.0001	B-C	4,3	TRUE		f[4,3] = TRUE			19 LDs	d	1	b		R squared	0.5489			10 LD vs. 19 LD	-9.2	-13.19 to -5.207	Yes	****	<0.0001	A-E	5,1	TRUE		f[5,1] = TRUE			17 LDs	e	2	bd
				12 LD vs. 17 LD	-20.52	-27.78 to -13.26	Yes	****	<0.0001	B-D	4,2	TRUE		f[4,2] = TRUE												12 LD vs. 14 LD	-8.496	-12.59 to -4.404	Yes	****	<0.0001	B-C	4,3	TRUE		f[4,3] = TRUE			19 LDs	d	1	dc
Brown-Forsythe test				12 LD vs. 19 LD	-18	-25.71 to -10.28	Yes	****	<0.0001	B-E	4,1	TRUE		f[4,1] = TRUE								Brown-Forsythe test				12 LD vs. 17 LD	-3.471	-7.389 to 0.4474	No	ns	0.1071	B-D	4,2	No
F (DFn, DFd)	0.7090 (4, 75)			14 LD vs. 17 LD	-3.399	-10.66 to 3.861	No	ns	0.6867	C-D	3,2	No										F (DFn, DFd)	0.4652 (4, 75)			12 LD vs. 19 LD	-5.508	-9.673 to -1.343	Yes	**	0.0037	B-E	4,1	TRUE		f[4,1] = TRUE
P value	0.5883			14 LD vs. 19 LD	-0.8756	-8.592 to 6.841	No	ns	0.9978	C-E	3,1	No										P value	0.761			14 LD vs. 17 LD	5.025	1.107 to 8.944	Yes	**	0.0053	C-D	3,2	TRUE		f[3,2] = TRUE
P value summary	ns			17 LD vs. 19 LD	2.523	-4.876 to 9.923	No	ns	0.8749	D-E	2,1	No		f[2,1] = No								P value summary	ns			14 LD vs. 19 LD	2.989	-1.176 to 7.154	No	ns	0.2734	C-E	3,1	No
Are SDs significantly different (P < 0.05)?	No																					Are SDs significantly different (P < 0.05)?	No			17 LD vs. 19 LD	-2.037	-6.031 to 1.957	No	ns	0.6133	D-E	2,1	No
Bartlett's test																						Bartlett's test
Bartlett's statistic (corrected)	3.632																					Bartlett's statistic (corrected)	2.946
P value	0.458																					P value	0.5669
P value summary	ns																					P value summary	ns
Are SDs significantly different (P < 0.05)?	No																					Are SDs significantly different (P < 0.05)?	No
ANOVA table	SS	DF	MS	F (DFn, DFd)	P value																	ANOVA table	SS	DF	MS	F (DFn, DFd)	P value
Treatment (between columns)	9820	4	2455	F (4, 75) = 44.49	P<0.0001																	Treatment (between columns)	1467	4	366.7	F (4, 75) = 22.81	P<0.0001
Residual (within columns)	4139	75	55.18																			Residual (within columns)	1206	75	16.08
Total	13959	79																				Total	2673	79
Data summary																						Data summary
Number of treatments (columns)	5																					Number of treatments (columns)	5
Number of values (total)	80																					Number of values (total)	80

## Sheet: Fig6
Fig 6b
Number of samples (SAMs)	SOC1/SOC1	soc1-2/soc1-2			Statistics Fig 6b (Mann-Whitney)	P value
7 LDs	8	8			SOC1 vs soc1 17 LD	0.001851
10 LDs	5	9			SOC1 vs soc1 19 LD	0.001147
12 LDs	9	9			SOC1 vs soc1 21 LD	4.114e-05
14 LDs	10	10
17 LDs	9	9
19 LDs	10	10
21 LDs	9	9
24 LDs	9	10
26 LDs		10
ANOVA SOC1/SOC1						ANOVA soc1/soc1
Df Sum Sq Mean Sq F value Pr(>F)						Df Sum Sq Mean Sq F value Pr(>F)
Time 7 48519837 6931405 53.74 <2e-16 ***						Time 8 54381824 6797728 41.48 <2e-16 ***
Residuals 61 7868415 128990						Residuals 75 12291569 163888
---						---
Signif. codes: 0 ‘***’ 0.001 ‘**’ 0.01 ‘*’ 0.05 ‘.’ 0.1 ‘ ’ 1						Signif. codes: 0 ‘***’ 0.001 ‘**’ 0.01 ‘*’ 0.05 ‘.’ 0.1 ‘ ’ 1
contrast estimate SE df t.ratio p.value						contrast estimate SE df t.ratio p.value
7LD - 10LD 371.8 205 61 1.816 0.6122						7LD - 10LD 555.5 197 75 2.824 0.1257
7LD - 12LD 539.2 175 61 3.090 0.0567						7LD - 12LD 268.7 197 75 1.366 0.9068
7LD - 14LD 1008.6 170 61 5.921 <.0001						7LD - 14LD 1009.4 192 75 5.256 <.0001
7LD - 17LD 1888.1 175 61 10.819 <.0001						7LD - 17LD 1459.5 197 75 7.420 <.0001
7LD - 19LD 2196.2 170 61 12.891 <.0001						7LD - 19LD 1631.9 192 75 8.498 <.0001
7LD - 21LD 2054.7 175 61 11.774 <.0001						7LD - 21LD 1534.0 197 75 7.798 <.0001
7LD - 24LD 2285.6 175 61 13.097 <.0001						7LD - 24LD 2290.1 192 75 11.926 <.0001
10LD - 12LD 167.5 200 61 0.836 0.9903						7LD - 26LD 2476.3 192 75 12.896 <.0001
10LD - 14LD 636.9 197 61 3.238 0.0385						10LD - 12LD -286.8 191 75 -1.503 0.8509
10LD - 17LD 1516.3 200 61 7.569 <.0001						10LD - 14LD 453.9 186 75 2.440 0.2783
10LD - 19LD 1824.4 197 61 9.275 <.0001						10LD - 17LD 904.0 191 75 4.737 0.0003
10LD - 21LD 1683.0 200 61 8.401 <.0001						10LD - 19LD 1076.5 186 75 5.787 <.0001
10LD - 24LD 1913.8 200 61 9.553 <.0001						10LD - 21LD 978.5 191 75 5.127 0.0001
12LD - 14LD 469.4 165 61 2.845 0.1029						10LD - 24LD 1734.6 186 75 9.326 <.0001
12LD - 17LD 1348.9 169 61 7.967 <.0001						10LD - 26LD 1920.8 186 75 10.327 <.0001
12LD - 19LD 1657.0 165 61 10.041 <.0001						12LD - 14LD 740.6 186 75 3.982 0.0047
12LD - 21LD 1515.5 169 61 8.951 <.0001						12LD - 17LD 1190.8 191 75 6.240 <.0001
12LD - 24LD 1746.3 169 61 10.315 <.0001						12LD - 19LD 1363.2 186 75 7.329 <.0001
14LD - 17LD 879.4 165 61 5.329 <.0001						12LD - 21LD 1265.2 191 75 6.630 <.0001
14LD - 19LD 1187.6 161 61 7.394 <.0001						12LD - 24LD 2021.4 186 75 10.867 <.0001
14LD - 21LD 1046.1 165 61 6.339 <.0001						12LD - 26LD 2207.6 186 75 11.868 <.0001
14LD - 24LD 1276.9 165 61 7.738 <.0001						14LD - 17LD 450.1 186 75 2.420 0.2887
17LD - 19LD 308.1 165 61 1.867 0.5780						14LD - 19LD 622.6 181 75 3.439 0.0253
17LD - 21LD 166.7 169 61 0.984 0.9750						14LD - 21LD 524.6 186 75 2.820 0.1268
17LD - 24LD 397.5 169 61 2.348 0.2857						14LD - 24LD 1280.7 181 75 7.074 <.0001
19LD - 21LD -141.5 165 61 -0.857 0.9887						14LD - 26LD 1466.9 181 75 8.102 <.0001
19LD - 24LD 89.4 165 61 0.542 0.9994						17LD - 19LD 172.4 186 75 0.927 0.9907
21LD - 24LD 230.8 169 61 1.363 0.8700						17LD - 21LD 74.4 191 75 0.390 1.0000
						17LD - 24LD 830.6 186 75 4.465 0.0009
P value adjustment: tukey method for comparing a family of 8 estimates						17LD - 26LD 1016.8 186 75 5.466 <.0001
						19LD - 21LD -98.0 186 75 -0.527 0.9998
						19LD - 24LD 658.2 181 75 3.635 0.0141
						19LD - 26LD 844.4 181 75 4.664 0.0004
						21LD - 24LD 756.2 186 75 4.065 0.0036
						21LD - 26LD 942.4 186 75 5.066 0.0001
						24LD - 26LD 186.2 181 75 1.028 0.9819
						P value adjustment: tukey method for comparing a family of 9 estimates

## Sheet: suppl fig 1
Suppl Fig 1b,c,d
Number of samples height and width (SAMs)
	Col	ap2	rAP2
10 LDs	13	21	15
12 LDs	11	16	13
14 LDs	14	10	14
17 LDs	11	15	12
19 LDs	13	14	14
Suppl Fig 1e
Statistics (Kruskall-Wallis)				Table Analyzed	cell area Col-0						Dunn's multiple comparisons test	Mean rank diff.	Significant?	Summary	Adjusted P Value
10 LD col vs ap2	<0.0001										10 LD vs. 12 LD	279.6	Yes	*	0.0433	A-B	5,4	TRUE		f[5,4] = TRUE			col
10 LD col vs rAP2	<0.0001			Kruskal-Wallis test							10 LD vs. 14 LD	-228.3	No	ns	0.1024	A-C	5,3						10 LDs	a	5	a
12 LD col vs ap2	<0.0001			P value	<0.0001						10 LD vs. 17 LD	1429	Yes	****	<0.0001	A-D	5,2	TRUE		f[5,2] = TRUE			12 LDs	b	4	b
12 LD col vs rAP2	<0.0001			Exact or approximate P value?	Approximate						10 LD vs. 19 LD	1499	Yes	****	<0.0001	A-E	5,1	TRUE		f[5,1] = TRUE			14 LDs	c	3	a
14 LD col vs rAP2	<0.0001			P value summary	****						12 LD vs. 14 LD	-507.9	Yes	****	<0.0001	B-C	4,3	TRUE		f[4,3] = TRUE			17 LDs	e	2	c
17 LD col vs ap2	<0.0001			Do the medians vary signif. (P < 0.05)?	Yes						12 LD vs. 17 LD	1149	Yes	****	<0.0001	B-D	4,2	TRUE		f[4,2] = TRUE			19 LDs	d	1	c
17 LD col vs rAP2	<0.0001			Number of groups	5						12 LD vs. 19 LD	1219	Yes	****	<0.0001	B-E	4,1	TRUE		f[4,1] = TRUE
19 LD col vs ap2	0.0009			Kruskal-Wallis statistic	1316						14 LD vs. 17 LD	1657	Yes	****	<0.0001	C-D	3,2	TRUE		f[3,2] = TRUE
19 LD col vs rAP2	<0.0001										14 LD vs. 19 LD	1727	Yes	****	<0.0001	C-E	3,1	TRUE		f[3,1] = TRUE
				Data summary							17 LD vs. 19 LD	69.69	No	ns	>0.9999	D-E	2,1
				Number of treatments (columns)	5
				Number of values (total)	5329
				Table Analyzed	cell area ap2						Dunn's multiple comparisons test	Mean rank diff.	Significant?	Summary	Adjusted P Value				Below threshold?
											10 LD vs. 12 LD	40.37	No	ns	>0.9999	A-B	5,4	No		f[5,4] = No			ap2
				Kruskal-Wallis test							10 LD vs. 14 LD	286.7	Yes	****	<0.0001	A-C	5,3	TRUE		f[5,3] = TRUE			10 LDs	a	5	a
				P value	<0.0001						10 LD vs. 17 LD	793.5	Yes	****	<0.0001	A-D	5,2	TRUE		f[5,2] = TRUE			12 LDs	b	4	a
				Exact or approximate P value?	Approximate						10 LD vs. 19 LD	1213	Yes	****	<0.0001	A-E	5,1	TRUE		f[5,1] = TRUE			14 LDs	c	3	b
				P value summary	****						12 LD vs. 14 LD	246.3	Yes	****	<0.0001	B-C	4,3	TRUE		f[4,3] = TRUE			17 LDs	e	2	c
				Do the medians vary signif. (P < 0.05)?	Yes						12 LD vs. 17 LD	753.2	Yes	****	<0.0001	B-D	4,2	TRUE		f[4,2] = TRUE			19 LDs	d	1	d
				Number of groups	5						12 LD vs. 19 LD	1172	Yes	****	<0.0001	B-E	4,1	TRUE		f[4,1] = TRUE
				Kruskal-Wallis statistic	878.8						14 LD vs. 17 LD	506.8	Yes	****	<0.0001	C-D	3,2	TRUE		f[3,2] = TRUE
											14 LD vs. 19 LD	926.1	Yes	****	<0.0001	C-E	3,1	TRUE		f[3,1] = TRUE
				Data summary							17 LD vs. 19 LD	419.3	Yes	****	<0.0001	D-E	2,1	TRUE		f[2,1] = TRUE
				Number of treatments (columns)	5
				Number of values (total)	3131
				Table Analyzed	cell area rAP2						Dunn's multiple comparisons test	Mean rank diff.	Significant?	Summary	Adjusted P Value
											10 LD vs. 12 LD	342.5	Yes	**	0.0025	A-B	5,4	TRUE		f[5,4] = TRUE			rAP2
				Kruskal-Wallis test							10 LD vs. 14 LD	120.2	No	ns	>0.9999	A-C	5,3	No					10 LDs	a	5	a
				P value	<0.0001						10 LD vs. 17 LD	582.9	Yes	****	<0.0001	A-D	5,2	TRUE		f[5,2] = TRUE			12 LDs	b	4	b
				Exact or approximate P value?	Approximate						10 LD vs. 19 LD	873.1	Yes	****	<0.0001	A-E	5,1	TRUE		f[5,1] = TRUE			14 LDs	c	3	a
				P value summary	****						12 LD vs. 14 LD	-222.4	Yes	**	0.0091	B-C	4,3	TRUE		f[4,3] = TRUE			17 LDs	e	2	c
				Do the medians vary signif. (P < 0.05)?	Yes						12 LD vs. 17 LD	240.3	Yes	**	0.004	B-D	4,2	TRUE		f[4,2] = TRUE			19 LDs	d	1	d
				Number of groups	5						12 LD vs. 19 LD	530.6	Yes	****	<0.0001	B-E	4,1	TRUE		f[4,1] = TRUE
				Kruskal-Wallis statistic	192.7						14 LD vs. 17 LD	462.7	Yes	****	<0.0001	C-D	3,2	TRUE		f[3,2] = TRUE
											14 LD vs. 19 LD	753	Yes	****	<0.0001	C-E	3,1	TRUE		f[3,1] = TRUE
				Data summary							17 LD vs. 19 LD	290.3	Yes	****	<0.0001	D-E	2,1	TRUE		f[2,1] = TRUE
				Number of treatments (columns)	5
				Number of values (total)	5679

## Sheet: suppl Fig 2
Suppl Fig 2b,c,d
Number of samples (SAMs)
	Col	ap2	rAP2
2wSD	4	4	4
2wSD, 3LD	4	4	4
2wSD, 5LD	4	4	3
2wSD, 7LD	4	4	4
2wSD, 9LD	4	4	4
2wSD, 11LD	4	-	4
																																											Statistic suppl Fig 2d (Kruskall-Wallis)	P value
Statistics suppl Fig 2b (Mann-Whitney)	P value																				Statistics suppl Fig 2c (Mann-Whitney)	P value																					2wSD col vs ap2	<0.0001
2wSD 7LD col vs ap2	0.0286																				2wSD 5LD col vs ap2	0.0286																					2wSD col vs rAP2	0.0008
2wSD 9LD col vs ap2	0.0286																				2wSD 7LD col vs ap2	0.0286																					2wSD, 3LDs col vs ap2	<0.0001
2wSD 9LD col vs rAP2	0.0286																				2wSD 9LD col vs ap2	0.0286																					2wSD, 3LDs col vs rAP2	<0.0001
2wSD 11LD col vs rAP2	0.0286																																										2wSD, 5LDs col vs ap2	<0.0001
																																											2wSD, 5LDs col vs rAP2	<0.0001
Col-0 Meristem area																					Col-0 Cell number																						Col-0 Cell Area
ANOVA summary																					ANOVA summary				Tukey's multiple comparisons test	Mean Diff.	95.00% CI of diff.	Below threshold?	Summary	Adjusted P Value													Kruskal-Wallis test				Dunn's multiple comparisons test	Mean rank diff.	Significant?
F	112.8			Tukey's multiple comparisons test	Mean Diff.	95.00% CI of diff.	Below threshold?	Summary	Adjusted P Value												F	120.4			2wsd vs. 3 ld	-50	-105.2 to 5.235	No	ns	0.0894	A-B	6,5	No		f[6,5] = No			COL					P value	<0.0001			2wSD vs. 3 LD	-936.7	Yes
P value	<0.0001			2wsd vs. 3 ld	-2264	-4602 to 73.52	No	ns	0.0608	A-B	6,5	No					col				P value	<0.0001			2wsd vs. 5 ld	-159.5	-214.7 to -104.3	Yes	****	<0.0001	A-C	6,4	TRUE		f[6,4] = TRUE			2wsd	a	6	b	a	Exact or approximate P value?	Approximate			2wSD vs. 5 LD	-1066	Yes
P value summary	****			2wsd vs. 5 ld	-6713	-9051 to -4375	Yes	****	<0.0001	A-C	6,4	TRUE		f[6,4] = TRUE			2wsd	a	6	a	P value summary	****			2wsd vs. 7 ld	-317	-372.2 to -261.8	Yes	****	<0.0001	A-D	6,3	TRUE		f[6,3] = TRUE			3 ld	b	5	b	a	P value summary	****			2wSD vs. 7 LD	-1673	Yes
Significant diff. among means (P < 0.05)?	Yes			2wsd vs. 7 ld	-14654	-16991 to -12316	Yes	****	<0.0001	A-D	6,3	TRUE		f[6,3] = TRUE			3 ld	b	5	a	Significant diff. among means (P < 0.05)?	Yes			2wsd vs. 9 ld	-295.5	-350.7 to -240.3	Yes	****	<0.0001	A-E	6,2	TRUE		f[6,2] = TRUE			5 ld	c	4	c	b	Do the medians vary signif. (P < 0.05)?	Yes			2wSD vs. 9 LD	-795.1	Yes
R squared	0.9691			2wsd vs. 9 ld	-11536	-13873 to -9198	Yes	****	<0.0001	A-E	6,2	TRUE		f[6,2] = TRUE			5 ld	c	4	b	R squared	0.971			2wsd vs. 11 ld	-275.5	-330.7 to -220.3	Yes	****	<0.0001	A-F	6,1	TRUE		f[6,1] = TRUE			7 ld	d	3	a	c	Number of groups	6			2wSD vs. 11 LD	159.3	No
				2wsd vs. 11 ld	-8522	-10860 to -6185	Yes	****	<0.0001	A-F	6,1	TRUE		f[6,1] = TRUE			7 ld	d	3	c					3 ld vs. 5 ld	-109.5	-164.7 to -54.27	Yes	****	<0.0001	B-C	5,4	TRUE		f[5,4] = TRUE			9 ld	e	2	a	c	Kruskal-Wallis statistic	912.5			3 LD vs. 5 LD	-128.8	No
Brown-Forsythe test				3 ld vs. 5 ld	-4449	-6786 to -2111	Yes	***	0.0001	B-C	5,4	TRUE		f[5,4] = TRUE			9 ld	e	2	d	Brown-Forsythe test				3 ld vs. 7 ld	-267	-322.2 to -211.8	Yes	****	<0.0001	B-D	5,3	TRUE		f[5,3] = TRUE			11 ld	f	1	a	c					3 LD vs. 7 LD	-736.1	Yes
F (DFn, DFd)	1.429 (5, 18)			3 ld vs. 7 ld	-12390	-14727 to -10052	Yes	****	<0.0001	B-D	5,3	TRUE		f[5,3] = TRUE			11 ld	f	1	b	F (DFn, DFd)	0.5579 (5, 18)			3 ld vs. 9 ld	-245.5	-300.7 to -190.3	Yes	****	<0.0001	B-E	5,2	TRUE		f[5,2] = TRUE								Data summary				3 LD vs. 9 LD	141.7	No
P value	0.2614			3 ld vs. 9 ld	-9271	-11609 to -6934	Yes	****	<0.0001	B-E	5,2	TRUE		f[5,2] = TRUE							P value	0.7307			3 ld vs. 11 ld	-225.5	-280.7 to -170.3	Yes	****	<0.0001	B-F	5,1	TRUE		f[5,1] = TRUE								Number of treatments (columns)	6			3 LD vs. 11 LD	1096	Yes
P value summary	ns			3 ld vs. 11 ld	-6258	-8596 to -3921	Yes	****	<0.0001	B-F	5,1	TRUE		f[5,1] = TRUE							P value summary	ns			5 ld vs. 7 ld	-157.5	-212.7 to -102.3	Yes	****	<0.0001	C-D	4,3	TRUE		f[4,3] = TRUE								Number of values (total)	5817			5 LD vs. 7 LD	-607.3	Yes
Are SDs significantly different (P < 0.05)?	No			5 ld vs. 7 ld	-7941	-10278 to -5603	Yes	****	<0.0001	C-D	4,3	TRUE		f[4,3] = TRUE							Are SDs significantly different (P < 0.05)?	No			5 ld vs. 9 ld	-136	-191.2 to -80.77	Yes	****	<0.0001	C-E	4,2	TRUE		f[4,2] = TRUE												5 LD vs. 9 LD	270.5	Yes
				5 ld vs. 9 ld	-4823	-7160 to -2485	Yes	****	<0.0001	C-E	4,2	TRUE		f[4,2] = TRUE											5 ld vs. 11 ld	-116	-171.2 to -60.77	Yes	****	<0.0001	C-F	4,1	TRUE		f[4,1] = TRUE												5 LD vs. 11 LD	1225	Yes
Bartlett's test				5 ld vs. 11 ld	-1809	-4147 to 528.2	No	ns	0.1881	C-F	4,1	No									Bartlett's test				7 ld vs. 9 ld	21.5	-33.73 to 76.73	No	ns	0.8134	D-E	3,2	No														7 LD vs. 9 LD	877.8	Yes
Bartlett's statistic (corrected)	3.927			7 ld vs. 9 ld	3118	780.6 to 5456	Yes	**	0.0056	D-E	3,2	TRUE		f[3,2] = TRUE							Bartlett's statistic (corrected)	2.519			7 ld vs. 11 ld	41.5	-13.73 to 96.73	No	ns	0.212	D-F	3,1	No														7 LD vs. 11 LD	1832	Yes
P value	0.56			7 ld vs. 11 ld	6131	3794 to 8469	Yes	****	<0.0001	D-F	3,1	TRUE		f[3,1] = TRUE							P value	0.7736			9 ld vs. 11 ld	20	-35.23 to 75.23	No	ns	0.8536	E-F	2,1	No														9 LD vs. 11 LD	954.4	Yes
P value summary	ns			9 ld vs. 11 ld	3013	675.5 to 5351	Yes	**	0.0075	E-F	2,1	TRUE		f[2,1] = TRUE							P value summary	ns
Are SDs significantly different (P < 0.05)?	No																				Are SDs significantly different (P < 0.05)?	No
ANOVA table	SS	DF	MS	F (DFn, DFd)	P value																ANOVA table	SS	DF	MS	F (DFn, DFd)	P value
Treatment (between columns)	610018800	5	122003760	F (5, 18) = 112.8	P<0.0001																Treatment (between columns)	363595	5	72719	F (5, 18) = 120.4	P<0.0001
Residual (within columns)	19477279	18	1082071																		Residual (within columns)	10875	18	604.1
Total	629496079	23																			Total	374469	23
Data summary																					Data summary
Number of treatments (columns)	6																				Number of treatments (columns)	6
Number of values (total)	24																				Number of values (total)	24
ap2 Meristem area																					ap2 Cell number																						ap2 Cell area
ANOVA summary				Tukey's multiple comparisons test	Mean Diff.	95.00% CI of diff.	Below threshold?	Summary	Adjusted P Value			Below threshold?									ANOVA summary				Tukey's multiple comparisons test	Mean Diff.	95.00% CI of diff.	Below threshold?	Summary	Adjusted P Value													Kruskal-Wallis test				Dunn's multiple comparisons test	Mean rank diff.	Significant?
F	9.957			2wsd vs. 3 ld	-2713	-6702 to 1277	No	ns	0.2701	A-B	5,4	No					ap2				F	9.353			2wsd vs. 3 ld	-36	-135.4 to 63.38	No	ns	0.7945	A-B	5,4			f[5,4] =			ap2					P value	<0.0001			2wSD vs. 3 LD	-887.1	Yes
P value	0.0004			2wsd vs. 5 ld	-4062	-8051 to -72.49	Yes	*	0.045	A-C	5,3	TRUE		f[5,3] = TRUE			2wsd	a	5	a	P value	0.0005			2wsd vs. 5 ld	-62	-161.4 to 37.38	No	ns	0.3459	A-C	5,3			f[5,3] =			10 LDs	a	5	c	a	Exact or approximate P value?	Approximate			2wSD vs. 5 LD	-928.9	Yes
P value summary	***			2wsd vs. 7 ld	-6558	-10547 to -2568	Yes	**	0.0011	A-D	5,2	TRUE		f[5,2] = TRUE			3 ld	b	4	ab	P value summary	***			2wsd vs. 7 ld	-125	-224.4 to -25.62	Yes	*	0.0109	A-D	5,2	TRUE		f[5,2] = TRUE			12 LDs	b	4	bc	ab	P value summary	****			2wSD vs. 7 LD	-715.3	Yes
Significant diff. among means (P < 0.05)?	Yes			2wsd vs. 9 ld	-7010	-10999 to -3020	Yes	***	0.0006	A-E	5,1	TRUE		f[5,1] = TRUE			5 ld	c	3	bc	Significant diff. among means (P < 0.05)?	Yes			2wsd vs. 9 ld	-173.3	-272.6 to -73.87	Yes	***	0.0006	A-E	5,1	TRUE		f[5,1] = TRUE			14 LDs	c	3	bc	ab	Do the medians vary signif. (P < 0.05)?	Yes			2wSD vs. 9 LD	-286.1	Yes
R squared	0.7264			3 ld vs. 5 ld	-1349	-5339 to 2640	No	ns	0.831	B-C	4,3	No					7 ld	d	2	bc	R squared	0.7138			3 ld vs. 5 ld	-26	-125.4 to 73.38	No	ns	0.9242	B-C	4,3						17 LDs	d	2	ab	bc	Number of groups	5			3 LD vs. 5 LD	-41.79	No
				3 ld vs. 7 ld	-3845	-7834 to 144.2	No	ns	0.0615	B-D	4,2	No					9 ld	e	1	c					3 ld vs. 7 ld	-89	-188.4 to 10.38	No	ns	0.0901	B-D	4,2						19 LDs	e	1	a	c	Kruskal-Wallis statistic	437.5			3 LD vs. 7 LD	171.8	Yes
Brown-Forsythe test				3 ld vs. 9 ld	-4297	-8287 to -307.8	Yes	*	0.0319	B-E	4,1	TRUE		f[4,1] = TRUE							Brown-Forsythe test				3 ld vs. 9 ld	-137.3	-236.6 to -37.87	Yes	**	0.0052	B-E	4,1	TRUE		f[4,1] = TRUE												3 LD vs. 9 LD	601	Yes
F (DFn, DFd)	4.634 (4, 15)			5 ld vs. 7 ld	-2496	-6485 to 1493	No	ns	0.3433	C-D	3,2	No									F (DFn, DFd)	7.244 (4, 15)			5 ld vs. 7 ld	-63	-162.4 to 36.38	No	ns	0.3314	C-D	3,2											Data summary				5 LD vs. 7 LD	213.6	Yes
P value	0.0123			5 ld vs. 9 ld	-2948	-6937 to 1041	No	ns	0.2042	C-E	3,1	No									P value	0.0019			5 ld vs. 9 ld	-111.3	-210.6 to -11.87	Yes	*	0.0249	C-E	3,1	TRUE		f[3,1] = TRUE								Number of treatments (columns)	5			5 LD vs. 9 LD	642.8	Yes
P value summary	*			7 ld vs. 9 ld	-452	-4441 to 3537	No	ns	0.9964	D-E	2,1	No									P value summary	**			7 ld vs. 9 ld	-48.25	-147.6 to 51.13	No	ns	0.5783	D-E	2,1											Number of values (total)	2590			7 LD vs. 9 LD	429.2	Yes
Are SDs significantly different (P < 0.05)?	Yes																				Are SDs significantly different (P < 0.05)?	Yes
Bartlett's test																					Bartlett's test
Bartlett's statistic (corrected)	13.97																				Bartlett's statistic (corrected)	12.71
P value	0.0074																				P value	0.0128
P value summary	**																				P value summary	*
Are SDs significantly different (P < 0.05)?	Yes																				Are SDs significantly different (P < 0.05)?	Yes
ANOVA table	SS	DF	MS	F (DFn, DFd)	P value																ANOVA table	SS	DF	MS	F (DFn, DFd)	P value
Treatment (between columns)	132956691	4	33239173	F (4, 15) = 9.957	P=0.0004																Treatment (between columns)	77511	4	19378	F (4, 15) = 9.353	P=0.0005
Residual (within columns)	50071844	15	3338123																		Residual (within columns)	31076	15	2072
Total	183028535	19																			Total	108587	19
Data summary																					Data summary
Number of treatments (columns)	5																				Number of treatments (columns)	5
Number of values (total)	20																				Number of values (total)	20
rAP2 Meristem area																					rAP2 Cell number																						rAP2 cell area
ANOVA summary				Tukey's multiple comparisons test	Mean Diff.	95.00% CI of diff.	Below threshold?	Summary	Adjusted P Value												ANOVA summary				Tukey's multiple comparisons test	Mean Diff.	95.00% CI of diff.	Below threshold?	Summary	Adjusted P Value													Kruskal-Wallis test				Dunn's multiple comparisons test	Mean rank diff.	Significant?
F	54.79			2wsd vs. 3 ld	-3726	-8205 to 752.3	No	ns	0.1354	A-B	6,5	No		f[6,5] = No			rAP2				F	71.25			2wsd vs. 3 ld	-63.5	-150.4 to 23.44	No	ns	0.2331	A-B	6,5	No		f[6,5] = No			rAP2					P value	<0.0001			2wSD vs. 3 LD	-2067	Yes
P value	<0.0001			2wsd vs. 5 ld	-8164	-13002 to -3326	Yes	***	0.0006	A-C	6,4	TRUE		f[6,4] = TRUE			2wsd	a	6	a	P value	<0.0001			2wsd vs. 5 ld	-160.7	-254.6 to -66.77	Yes	***	0.0005	A-C	6,4	TRUE		f[6,4] = TRUE			2wsd	a	6	a		Exact or approximate P value?	Approximate			2wSD vs. 5 LD	-1964	Yes
P value summary	****			2wsd vs. 7 ld	-16551	-21030 to -12072	Yes	****	<0.0001	A-D	6,3	TRUE		f[6,3] = TRUE			3 ld	b	5	ab	P value summary	****			2wsd vs. 7 ld	-356.5	-443.4 to -269.6	Yes	****	<0.0001	A-D	6,3	TRUE		f[6,3] = TRUE			3 ld	b	5	a		P value summary	****			2wSD vs. 7 LD	-1743	Yes
Significant diff. among means (P < 0.05)?	Yes			2wsd vs. 9 ld	-17638	-22116 to -13159	Yes	****	<0.0001	A-E	6,2	TRUE		f[6,2] = TRUE			5 ld	c	4	b	Significant diff. among means (P < 0.05)?	Yes			2wsd vs. 9 ld	-363.5	-450.4 to -276.6	Yes	****	<0.0001	A-E	6,2	TRUE		f[6,2] = TRUE			5 ld	c	4	b		Do the medians vary signif. (P < 0.05)?	Yes			2wSD vs. 9 LD	-1988	Yes
R squared	0.9416			2wsd vs. 11 ld	-15086	-19565 to -10608	Yes	****	<0.0001	A-F	6,1	TRUE		f[6,1] = TRUE			7 ld	d	3	c	R squared	0.9545			2wsd vs. 11 ld	-349.8	-436.7 to -262.8	Yes	****	<0.0001	A-F	6,1	TRUE		f[6,1] = TRUE			7 ld	d	3	c		Number of groups	6			2wSD vs. 11 LD	-1358	Yes
				3 ld vs. 5 ld	-4438	-9275 to 399.9	No	ns	0.0827	B-C	5,4	No					9 ld	e	2	c					3 ld vs. 5 ld	-97.17	-191.1 to -3.266	Yes	*	0.0402	B-C	5,4	TRUE		f[5,4] = TRUE			9 ld	e	2	c		Kruskal-Wallis statistic	309.6			3 LD vs. 5 LD	102.5	No
Brown-Forsythe test				3 ld vs. 7 ld	-12825	-17303 to -8346	Yes	****	<0.0001	B-D	5,3	TRUE		f[5,3] = TRUE			11 ld	f	1	c	Brown-Forsythe test				3 ld vs. 7 ld	-293	-379.9 to -206.1	Yes	****	<0.0001	B-D	5,3	TRUE		f[5,3] = TRUE			11 ld	f	1	c						3 LD vs. 7 LD	324.4	Yes
F (DFn, DFd)	1.904 (5, 17)			3 ld vs. 9 ld	-13911	-18390 to -9432	Yes	****	<0.0001	B-E	5,2	TRUE		f[5,2] = TRUE							F (DFn, DFd)	4.140 (5, 17)			3 ld vs. 9 ld	-300	-386.9 to -213.1	Yes	****	<0.0001	B-E	5,2	TRUE		f[5,2] = TRUE								Data summary				3 LD vs. 9 LD	79.25	No
P value	0.1465			3 ld vs. 11 ld	-11360	-15839 to -6881	Yes	****	<0.0001	B-F	5,1	TRUE		f[5,1] = TRUE							P value	0.0121			3 ld vs. 11 ld	-286.3	-373.2 to -199.3	Yes	****	<0.0001	B-F	5,1	TRUE		f[5,1] = TRUE								Number of treatments (columns)	6			3 LD vs. 11 LD	708.9	Yes
P value summary	ns			5 ld vs. 7 ld	-8387	-13225 to -3549	Yes	***	0.0004	C-D	4,3	TRUE		f[4,3] = TRUE							P value summary	*			5 ld vs. 7 ld	-195.8	-289.7 to -101.9	Yes	****	<0.0001	C-D	4,3	TRUE		f[4,3] = TRUE								Number of values (total)	6050			5 LD vs. 7 LD	221.9	No
Are SDs significantly different (P < 0.05)?	No			5 ld vs. 9 ld	-9473	-14311 to -4636	Yes	***	0.0001	C-E	4,2	TRUE		f[4,2] = TRUE							Are SDs significantly different (P < 0.05)?	Yes			5 ld vs. 9 ld	-202.8	-296.7 to -108.9	Yes	****	<0.0001	C-E	4,2	TRUE		f[4,2] = TRUE												5 LD vs. 9 LD	-23.25	No
				5 ld vs. 11 ld	-6922	-11760 to -2085	Yes	**	0.0031	C-F	4,1	TRUE		f[4,1] = TRUE											5 ld vs. 11 ld	-189.1	-283.0 to -95.18	Yes	****	<0.0001	C-F	4,1	TRUE		f[4,1] = TRUE												5 LD vs. 11 LD	606.4	Yes
Bartlett's test				7 ld vs. 9 ld	-1087	-5565 to 3392	No	ns	0.968	D-E	3,2	No									Bartlett's test				7 ld vs. 9 ld	-7	-93.94 to 79.94	No	ns	0.9998	D-E	3,2	No														7 LD vs. 9 LD	-245.1	Yes
Bartlett's statistic (corrected)				7 ld vs. 11 ld	1465	-3014 to 5943	No	ns	0.8955	D-F	3,1	No									Bartlett's statistic (corrected)				7 ld vs. 11 ld	6.75	-80.19 to 93.69	No	ns	0.9998	D-F	3,1	No														7 LD vs. 11 LD	384.6	Yes
P value				9 ld vs. 11 ld	2551	-1928 to 7030	No	ns	0.4785	E-F	2,1	No									P value				9 ld vs. 11 ld	13.75	-73.19 to 100.7	No	ns	0.9952	E-F	2,1	No														9 LD vs. 11 LD	629.7	Yes
P value summary																					P value summary
Are SDs significantly different (P < 0.05)?																					Are SDs significantly different (P < 0.05)?
ANOVA table	SS	DF	MS	F (DFn, DFd)	P value																ANOVA table	SS	DF	MS	F (DFn, DFd)	P value
Treatment (between columns)	1074182625	5	214836525	F (5, 17) = 54.79	P<0.0001																Treatment (between columns)	526281	5	105256	F (5, 17) = 71.25	P<0.0001
Residual (within columns)	66656892	17	3920994																		Residual (within columns)	25114	17	1477
Total	1140839518	22																			Total	551395	22
Data summary																					Data summary
Number of treatments (columns)	6																				Number of treatments (columns)	6
Number of values (total)	23																				Number of values (total)	23
Suppl Fig 2e																						Suppl Fig 2f
Number of samples width (SAMs)					Statistics suppl Fig 2e (Mann-Whitney)	P value																Number of samples height					Statistic suppl Fig 2f (Mann-Whitney)	P value
	Col	ap2	rAP2		2wSD 5LD col vs rAP2	0.0424																	Col	ap2	rAP2		2wSD col vs rAP2	0.0037
2wSD	7	15	8		2wSD 7LD col vs ap2	0.0006																2wSD	7	15	8		2wSD 5LD col vs ap2	0.0379
2wSD, 3LD	6	7	8		2wSD 9LD col vs ap2	<0.0001																2wSD, 3LD	6	7	8		2wSD 7LD col vs ap2	0.0006
2wSD, 5LD	7	8	4		2wSD 9LD col vs rAP2	0.0001																2wSD, 5LD	7	7	4		2wSD 9LD col vs ap2	0.0002
2wSD, 7LD	8	7	9		2wSD 11LD col vs ap2	0.0283																2wSD, 7LD	8	7	9		2wSD 9LD col vs rAP2	0.0097
2wSD, 9LD	10	8	7		2wSD 11LD col vs rAP2	0.0013																2wSD, 9LD	10	8	7		2wSD 11LD col vs ap2	0.0283
2wSD, 11LD	8	4	6																			2wSD, 11LD	8	4	6
Col-0 Width																						Col-0 Height
ANOVA summary				Tukey's multiple comparisons test	Mean Diff.	95.00% CI of diff.	Below threshold?	Summary	Adjusted P Value													ANOVA summary				Tukey's multiple comparisons test	Mean Diff.	95.00% CI of diff.	Below threshold?	Summary	Adjusted P Value
F	44.4			2wsd vs. 3ld	-22.13	-36.82 to -7.443	Yes	***	0.0007	A-B	6,5	TRUE		f[6,5] = TRUE								F	37.41			2wsd vs. 3ld	-11.82	-22.13 to -1.510	Yes	*	0.0165	A-B	6,5	TRUE		f[6,5] = TRUE
P value	<0.0001			2wsd vs. 5 ld	-35.58	-49.69 to -21.47	Yes	****	<0.0001	A-C	6,4	TRUE		f[6,4] = TRUE			2wsd	a	6	a		P value	<0.0001			2wsd vs. 5 ld	-22.21	-32.12 to -12.30	Yes	****	<0.0001	A-C	6,4	TRUE		f[6,4] = TRUE			2wsd	a	6
P value summary	****			2wsd vs. 7 ld	-56.67	-70.33 to -43.00	Yes	****	<0.0001	A-D	6,3	TRUE		f[6,3] = TRUE			3 ld	b	5	b		P value summary	****			2wsd vs. 7 ld	-38.41	-48.00 to -28.81	Yes	****	<0.0001	A-D	6,3	TRUE		f[6,3] = TRUE			3 ld	b	5
Significant diff. among means (P < 0.05)?	Yes			2wsd vs. 9 ld	-50.16	-63.17 to -37.15	Yes	****	<0.0001	A-E	6,2	TRUE		f[6,2] = TRUE			5 ld	c	4	b		Significant diff. among means (P < 0.05)?	Yes			2wsd vs. 9 ld	-31.19	-40.32 to -22.06	Yes	****	<0.0001	A-E	6,2	TRUE		f[6,2] = TRUE			5 ld	c	4
R squared	0.8473			2wsd vs. 11 ld	-51.03	-64.70 to -37.37	Yes	****	<0.0001	A-F	6,1	TRUE		f[6,1] = TRUE			7 ld	d	3	c		R squared	0.8238			2wsd vs. 11 ld	-27.35	-36.94 to -17.75	Yes	****	<0.0001	A-F	6,1	TRUE		f[6,1] = TRUE			7 ld	d	3
				3ld vs. 5 ld	-13.45	-28.14 to 1.241	No	ns	0.0895	B-C	5,4	No					9 ld	e	2	c						3ld vs. 5 ld	-10.39	-20.70 to -0.07659	Yes	*	0.0474	B-C	5,4	TRUE		f[5,4] = TRUE			9 ld	e	2
Brown-Forsythe test				3ld vs. 7 ld	-34.53	-48.79 to -20.28	Yes	****	<0.0001	B-D	5,3	TRUE		f[5,3] = TRUE			11 ld	f	1	c		Brown-Forsythe test				3ld vs. 7 ld	-26.59	-36.59 to -16.58	Yes	****	<0.0001	B-D	5,3	TRUE		f[5,3] = TRUE			11 ld	f	1
F (DFn, DFd)	1.122 (5, 40)			3ld vs. 9 ld	-28.03	-41.66 to -14.39	Yes	****	<0.0001	B-E	5,2	TRUE		f[5,2] = TRUE								F (DFn, DFd)	0.8572 (5, 40)			3ld vs. 9 ld	-19.37	-28.94 to -9.796	Yes	****	<0.0001	B-E	5,2	TRUE		f[5,2] = TRUE
P value	0.3641			3ld vs. 11 ld	-28.9	-43.16 to -14.64	Yes	****	<0.0001	B-F	5,1	TRUE		f[5,1] = TRUE								P value	0.5181			3ld vs. 11 ld	-15.52	-25.53 to -5.515	Yes	***	0.0005	B-F	5,1	TRUE		f[5,1] = TRUE
P value summary	ns			5 ld vs. 7 ld	-21.09	-34.75 to -7.422	Yes	***	0.0005	C-D	4,3	TRUE		f[4,3] = TRUE								P value summary	ns			5 ld vs. 7 ld	-16.2	-25.79 to -6.605	Yes	***	0.0001	C-D	4,3	TRUE		f[4,3] = TRUE
Are SDs significantly different (P < 0.05)?	No			5 ld vs. 9 ld	-14.58	-27.59 to -1.569	Yes	*	0.0203	C-E	4,2	TRUE		f[4,2] = TRUE								Are SDs significantly different (P < 0.05)?	No			5 ld vs. 9 ld	-8.979	-18.11 to 0.1544	No	ns	0.0564	C-E	4,2	No
				5 ld vs. 11 ld	-15.45	-29.12 to -1.789	Yes	*	0.0187	C-F	4,1	TRUE		f[4,1] = TRUE												5 ld vs. 11 ld	-5.136	-14.73 to 4.456	No	ns	0.6019	C-F	4,1	No
Bartlett's test				7 ld vs. 9 ld	6.507	-6.016 to 19.03	No	ns	0.632	D-E	3,2	No										Bartlett's test				7 ld vs. 9 ld	7.218	-1.573 to 16.01	No	ns	0.1618	D-E	3,2	No
Bartlett's statistic (corrected)	21.9			7 ld vs. 11 ld	5.633	-7.568 to 18.83	No	ns	0.7956	D-F	3,1	No										Bartlett's statistic (corrected)	4.721			7 ld vs. 11 ld	11.06	1.794 to 20.33	Yes	*	0.0113	D-F	3,1	TRUE		f[3,1] = TRUE
P value	0.0005			9 ld vs. 11 ld	-0.8741	-13.40 to 11.65	No	ns	>0.9999	E-F	2,1	No										P value	0.4509			9 ld vs. 11 ld	3.843	-4.948 to 12.63	No	ns	0.7789	E-F	2,1	No
P value summary	***																					P value summary	ns
Are SDs significantly different (P < 0.05)?	Yes																					Are SDs significantly different (P < 0.05)?	No
ANOVA table	SS	DF	MS	F (DFn, DFd)	P value																	ANOVA table	SS	DF	MS	F (DFn, DFd)	P value
Treatment (between columns)	17284	5	3457	F (5, 40) = 44.40	P<0.0001																	Treatment (between columns)	7177	5	1435	F (5, 40) = 37.41	P<0.0001
Residual (within columns)	3114	40	77.85																			Residual (within columns)	1535	40	38.37
Total	20398	45																				Total	8712	45
Data summary																						Data summary
Number of treatments (columns)	6																					Number of treatments (columns)	6
Number of values (total)	46																					Number of values (total)	46
ap2 Width																						ap2 Height
ANOVA summary				Tukey's multiple comparisons test	Mean Diff.	95.00% CI of diff.	Below threshold?	Summary	Adjusted P Value													Kruskal-Wallis test				Dunn's multiple comparisons test	Mean rank diff.	Significant?	Summary	Adjusted P Value				Below threshold?
F	33.62			2wsd vs. 3ld	-23.56	-34.01 to -13.12	Yes	****	<0.0001	A-B	6,5	TRUE		f[6,5] = TRUE								P value	<0.0001			2wsd vs. 3ld	-13	No	ns	0.6374	A-B	6,5	No
P value	<0.0001			2wsd vs. 5 ld	-29.69	-39.68 to -19.70	Yes	****	<0.0001	A-C	6,4	TRUE		f[6,4] = TRUE			2wsd	a	6	c	a	Exact or approximate P value?	Approximate			2wsd vs. 5 ld	-25.86	Yes	***	0.0008	A-C	6,4	TRUE		f[6,4] = TRUE			2wsd	a	6	a
P value summary	****			2wsd vs. 7 ld	-36.21	-46.66 to -25.77	Yes	****	<0.0001	A-D	6,3	TRUE		f[6,3] = TRUE			3 ld	b	5	b	b	P value summary	****			2wsd vs. 7 ld	-22.57	Yes	**	0.0064	A-D	6,3	TRUE		f[6,3] = TRUE			3 ld	b	5	ab
Significant diff. among means (P < 0.05)?	Yes			2wsd vs. 9 ld	-27.31	-37.30 to -17.32	Yes	****	<0.0001	A-E	6,2	TRUE		f[6,2] = TRUE			5 ld	c	4	ab	bc	Do the medians vary signif. (P < 0.05)?	Yes			2wsd vs. 9 ld	-28	Yes	****	<0.0001	A-E	6,2	TRUE		f[6,2] = TRUE			5 ld	c	4	b
R squared	0.7963			2wsd vs. 11 ld	-33.75	-46.59 to -20.91	Yes	****	<0.0001	A-F	6,1	TRUE		f[6,1] = TRUE			7 ld	d	3	a	c	Number of groups	6			2wsd vs. 11 ld	-34.5	Yes	***	0.0002	A-F	6,1	TRUE		f[6,1] = TRUE			7 ld	d	3	b
				3ld vs. 5 ld	-6.123	-17.94 to 5.688	No	ns	0.6373	B-C	5,4	No					9 ld	e	2	ab	bc	Kruskal-Wallis statistic	37.73			3ld vs. 5 ld	-12.86	No	ns	>0.9999	B-C	5,4	No		f[5,4] = No			9 ld	e	2	b
Brown-Forsythe test				3ld vs. 7 ld	-12.65	-24.85 to -0.4500	Yes	*	0.0382	B-D	5,3	TRUE		f[5,3] = TRUE			11 ld	f	1	ab	bc					3ld vs. 7 ld	-9.571	No	ns	>0.9999	B-D	5,3	No		f[5,3] = No			11 ld	f	1	b
F (DFn, DFd)	0.6333 (5, 43)			3ld vs. 9 ld	-3.743	-15.55 to 8.069	No	ns	0.9323	B-E	5,2	No										Data summary				3ld vs. 9 ld	-15	No	ns	0.5764	B-E	5,2	No		f[5,2] = No
P value	0.6754			3ld vs. 11 ld	-10.19	-24.49 to 4.118	No	ns	0.2948	B-F	5,1	No										Number of treatments (columns)	6			3ld vs. 11 ld	-21.5	No	ns	0.2142	B-F	5,1	No		f[5,1] = No
P value summary	ns			5 ld vs. 7 ld	-6.526	-18.34 to 5.286	No	ns	0.5727	C-D	4,3	No										Number of values (total)	48			5 ld vs. 7 ld	3.286	No	ns	>0.9999	C-D	4,3	No		f[4,3] = No
Are SDs significantly different (P < 0.05)?	No			5 ld vs. 9 ld	2.38	-9.031 to 13.79	No	ns	0.9888	C-E	4,2	No														5 ld vs. 9 ld	-2.143	No	ns	>0.9999	C-E	4,2	No		f[4,2] = No
				5 ld vs. 11 ld	-4.064	-18.04 to 9.912	No	ns	0.9523	C-F	4,1	No														5 ld vs. 11 ld	-8.643	No	ns	>0.9999	C-F	4,1	No
Bartlett's test				7 ld vs. 9 ld	8.906	-2.906 to 20.72	No	ns	0.2376	D-E	3,2	No														7 ld vs. 9 ld	-5.429	No	ns	>0.9999	D-E	3,2	No		f[3,2] = No
Bartlett's statistic (corrected)	1.991			7 ld vs. 11 ld	2.462	-11.84 to 16.77	No	ns	0.9954	D-F	3,1	No														7 ld vs. 11 ld	-11.93	No	ns	>0.9999	D-F	3,1	No		f[3,1] = No
P value	0.8504			9 ld vs. 11 ld	-6.444	-20.42 to 7.532	No	ns	0.7414	E-F	2,1	No														9 ld vs. 11 ld	-6.5	No	ns	>0.9999	E-F	2,1	No		f[2,1] = No
P value summary	ns
Are SDs significantly different (P < 0.05)?	No
ANOVA table	SS	DF	MS	F (DFn, DFd)	P value
Treatment (between columns)	9846	5	1969	F (5, 43) = 33.62	P<0.0001
Residual (within columns)	2519	43	58.58
Total	12365	48
Data summary
Number of treatments (columns)	6
Number of values (total)	49
rAP2 width																						rAP2 Height
ANOVA summary				Tukey's multiple comparisons test	Mean Diff.	95.00% CI of diff.	Below threshold?	Summary	Adjusted P Value													ANOVA summary				Tukey's multiple comparisons test	Mean Diff.	95.00% CI of diff.	Below threshold?	Summary	Adjusted P Value
F	75.26			2wsd vs. 3ld	-35.11	-51.79 to -18.42	Yes	****	<0.0001	A-B	6,5	TRUE		f[6,5] = TRUE								F	68.06			2wsd vs. 3ld	-14.96	-23.34 to -6.590	Yes	****	<0.0001	A-B	6,5	TRUE		f[6,5] = TRUE
P value	<0.0001			2wsd vs. 5 ld	-54.67	-75.10 to -34.24	Yes	****	<0.0001	A-C	6,4	TRUE		f[6,4] = TRUE			2wsd	a	6	a		P value	<0.0001			2wsd vs. 5 ld	-25.68	-35.94 to -15.42	Yes	****	<0.0001	A-C	6,4	TRUE		f[6,4] = TRUE			2wsd	a	6	a
P value summary	****			2wsd vs. 7 ld	-72.78	-88.99 to -56.57	Yes	****	<0.0001	A-D	6,3	TRUE		f[6,3] = TRUE			3 ld	b	5	b		P value summary	****			2wsd vs. 7 ld	-40.43	-48.56 to -32.29	Yes	****	<0.0001	A-D	6,3	TRUE		f[6,3] = TRUE			3 ld	b	5	b
Significant diff. among means (P < 0.05)?	Yes			2wsd vs. 9 ld	-87.33	-104.6 to -70.07	Yes	****	<0.0001	A-E	6,2	TRUE		f[6,2] = TRUE			5 ld	c	4	bc		Significant diff. among means (P < 0.05)?	Yes			2wsd vs. 9 ld	-44.25	-53.30 to -35.21	Yes	****	<0.0001	A-E	6,2	TRUE		f[6,2] = TRUE			5 ld	c	4	c
R squared	0.9127			2wsd vs. 11 ld	-93.21	-111.2 to -75.19	Yes	****	<0.0001	A-F	6,1	TRUE		f[6,1] = TRUE			7 ld	d	3	cd		R squared	0.9067			2wsd vs. 11 ld	-32.68	-41.72 to -23.63	Yes	****	<0.0001	A-F	6,1	TRUE		f[6,1] = TRUE			7 ld	d	3	de
				3ld vs. 5 ld	-19.57	-40.00 to 0.8667	No	ns	0.0671	B-C	5,4	No					9 ld	e	2	de						3ld vs. 5 ld	-10.72	-20.97 to -0.4595	Yes	*	0.0363	B-C	5,4	TRUE		f[5,4] = TRUE			9 ld	e	2	e
Brown-Forsythe test				3ld vs. 7 ld	-37.68	-53.89 to -21.46	Yes	****	<0.0001	B-D	5,3	TRUE		f[5,3] = TRUE			11 ld	f	1	e		Brown-Forsythe test				3ld vs. 7 ld	-25.46	-33.60 to -17.32	Yes	****	<0.0001	B-D	5,3	TRUE		f[5,3] = TRUE			11 ld	f	1	dc
F (DFn, DFd)	1.167 (5, 36)			3ld vs. 9 ld	-52.23	-69.50 to -34.96	Yes	****	<0.0001	B-E	5,2	TRUE		f[5,2] = TRUE								F (DFn, DFd)	2.224 (5, 35)			3ld vs. 9 ld	-29.29	-38.33 to -20.24	Yes	****	<0.0001	B-E	5,2	TRUE		f[5,2] = TRUE
P value	0.3441			3ld vs. 11 ld	-58.1	-76.12 to -40.08	Yes	****	<0.0001	B-F	5,1	TRUE		f[5,1] = TRUE								P value	0.0738			3ld vs. 11 ld	-17.71	-26.76 to -8.666	Yes	****	<0.0001	B-F	5,1	TRUE		f[5,1] = TRUE
P value summary	ns			5 ld vs. 7 ld	-18.11	-38.16 to 1.941	No	ns	0.0964	C-D	4,3	No										P value summary	ns			5 ld vs. 7 ld	-14.74	-24.81 to -4.680	Yes	**	0.0012	C-D	4,3	TRUE		f[4,3] = TRUE
Are SDs significantly different (P < 0.05)?	No			5 ld vs. 9 ld	-32.66	-53.58 to -11.75	Yes	***	0.0005	C-E	4,2	TRUE		f[4,2] = TRUE								Are SDs significantly different (P < 0.05)?	No			5 ld vs. 9 ld	-18.57	-29.38 to -7.760	Yes	***	0.0001	C-E	4,2	TRUE		f[4,2] = TRUE
				5 ld vs. 11 ld	-38.53	-60.07 to -17.00	Yes	****	<0.0001	C-F	4,1	TRUE		f[4,1] = TRUE												5 ld vs. 11 ld	-6.995	-17.81 to 3.816	No	ns	0.3906	C-F	4,1	No
Bartlett's test				7 ld vs. 9 ld	-14.55	-31.37 to 2.263	No	ns	0.1225	D-E	3,2	No										Bartlett's test				7 ld vs. 9 ld	-3.827	-12.65 to 5.001	No	ns	0.7796	D-E	3,2	No
Bartlett's statistic (corrected)	6.862			7 ld vs. 11 ld	-20.42	-38.01 to -2.838	Yes	*	0.0149	D-F	3,1	TRUE		f[3,1] = TRUE								Bartlett's statistic (corrected)	27.02			7 ld vs. 11 ld	7.75	-1.078 to 16.58	No	ns	0.113	D-F	3,1	No
P value	0.2311			9 ld vs. 11 ld	-5.871	-24.43 to 12.69	No	ns	0.9299	E-F	2,1	No										P value	<0.0001			9 ld vs. 11 ld	11.58	1.906 to 21.25	Yes	*	0.0113	E-F	2,1	TRUE		f[2,1] = TRUE
P value summary	ns																					P value summary	****
Are SDs significantly different (P < 0.05)?	No																					Are SDs significantly different (P < 0.05)?	Yes
ANOVA table	SS	DF	MS	F (DFn, DFd)	P value																	ANOVA table	SS	DF	MS	F (DFn, DFd)	P value
Treatment (between columns)	46283	5	9257	F (5, 36) = 75.26	P<0.0001																	Treatment (between columns)	10514	5	2103	F (5, 35) = 68.06	P<0.0001
Residual (within columns)	4428	36	123																			Residual (within columns)	1081	35	30.9
Total	50711	41																				Total	11595	40
Data summary																						Data summary
Number of treatments (columns)	6																					Number of treatments (columns)	6
Number of values (total)	42																					Number of values (total)	41
[truncated: 9 more columns]

## Sheet: suppl fig 3
Suppl Fig 3 b, c, d, e
Number of samples (SAMs)
	AP2/ap2-12	rAP2-V
2wSD	6	6
2wSD, 3LD	13	13
2wSD, 5LD	12	12
2wSD, 7LD	14	14
2wSD, 9LD	12	12
2wSD, 11LD	12	12
2wSD, 13LD	-	12
Supp Fig3b AP2						Supp Fig3b rAP2
Df Sum Sq Mean Sq F value Pr(>F)						Df Sum Sq Mean Sq F value Pr(>F)
Time 5 7945757 1589151 11.05 1.15e-07 ***						Time 6 16915570 2819262 8.819 2.97e-07 ***
Residuals 63 9055877 143744						Residuals 74 23655615 319670
---						---
Signif. codes: 0 ‘***’ 0.001 ‘**’ 0.01 ‘*’ 0.05 ‘.’ 0.1 ‘ ’ 1						Signif. codes: 0 ‘***’ 0.001 ‘**’ 0.01 ‘*’ 0.05 ‘.’ 0.1 ‘ ’ 1
contrast estimate SE df t.ratio p.value						contrast estimate SE df t.ratio p.value
2wSD - (+3LD) -200.7 187 63 -1.072 0.8905						2wSD - (+3LD) -752.1 279 74 -2.695 0.1139
2wSD - (+5LD) -261.9 190 63 -1.381 0.7378						2wSD - (+5LD) -1199.4 283 74 -4.243 0.0012
2wSD - (+7LD) 393.8 185 63 2.129 0.2862						2wSD - (+7LD) -1754.8 276 74 -6.361 <.0001
2wSD - (+9LD) 471.2 190 63 2.486 0.1441						2wSD - (+9LD) -1224.6 283 74 -4.332 0.0009
2wSD - (+11LD) 574.5 190 63 3.030 0.0395						2wSD - (+11LD) -763.8 283 74 -2.702 0.1123
(+3LD) - (+5LD) -61.2 152 63 -0.403 0.9986						2wSD - (+13LD) -814.7 283 74 -2.882 0.0731
(+3LD) - (+7LD) 594.5 146 63 4.071 0.0018						(+3LD) - (+5LD) -447.3 226 74 -1.976 0.4383
(+3LD) - (+9LD) 671.9 152 63 4.427 0.0005						(+3LD) - (+7LD) -1002.6 218 74 -4.604 0.0003
(+3LD) - (+11LD) 775.1 152 63 5.107 <.0001						(+3LD) - (+9LD) -472.5 226 74 -2.087 0.3708
(+5LD) - (+7LD) 655.7 149 63 4.396 0.0006						(+3LD) - (+11LD) -11.6 226 74 -0.051 1.0000
(+5LD) - (+9LD) 733.1 155 63 4.736 0.0002						(+3LD) - (+13LD) -62.5 226 74 -0.276 1.0000
(+5LD) - (+11LD) 836.3 155 63 5.403 <.0001						(+5LD) - (+7LD) -555.3 222 74 -2.497 0.1756
(+7LD) - (+9LD) 77.4 149 63 0.519 0.9952						(+5LD) - (+9LD) -25.2 231 74 -0.109 1.0000
(+7LD) - (+11LD) 180.6 149 63 1.211 0.8299						(+5LD) - (+11LD) 435.7 231 74 1.888 0.4949
(+9LD) - (+11LD) 103.3 155 63 0.667 0.9849						(+5LD) - (+13LD) 384.8 231 74 1.667 0.6398
						(+7LD) - (+9LD) 530.2 222 74 2.384 0.2203
P value adjustment: tukey method for comparing a family of 6 estimates						(+7LD) - (+11LD) 991.0 222 74 4.456 0.0006
						(+7LD) - (+13LD) 940.1 222 74 4.227 0.0013
						(+9LD) - (+11LD) 460.9 231 74 1.997 0.4256
						(+9LD) - (+13LD) 409.9 231 74 1.776 0.5682
						(+11LD) - (+13LD) -50.9 231 74 -0.221 1.0000
						P value adjustment: tukey method for comparing a family of 7 estimates
Supp Fig 3d (AP2)						Supp Fig 3d (rAP2)
Df Sum Sq Mean Sq F value Pr(>F)						Df Sum Sq Mean Sq F value Pr(>F)
Time 5 11602943 2320589 16.22 2.97e-10 ***						Time 6 14596408 2432735 6.875 7.93e-06 ***
Residuals 63 9015090 143097						Residuals 74 26186887 353877
---						---
Signif. codes: 0 ‘***’ 0.001 ‘**’ 0.01 ‘*’ 0.05 ‘.’ 0.1 ‘ ’ 1						Signif. codes: 0 ‘***’ 0.001 ‘**’ 0.01 ‘*’ 0.05 ‘.’ 0.1 ‘ ’ 1
contrast estimate SE df t.ratio p.value						contrast estimate SE df t.ratio p.value
2wSD - (+3LD) 90.31 187 63 0.484 0.9966						2wSD - (+3LD) -468.0 294 74 -1.594 0.6864
2wSD - (+5LD) -2.69 189 63 -0.014 1.0000						2wSD - (+5LD) -885.6 297 74 -2.978 0.0574
2wSD - (+7LD) 737.35 185 63 3.995 0.0023						2wSD - (+7LD) -1580.5 290 74 -5.445 <.0001
2wSD - (+9LD) 861.60 189 63 4.555 0.0003						2wSD - (+9LD) -1051.0 297 74 -3.534 0.0121
2wSD - (+11LD) 961.02 189 63 5.081 0.0001						2wSD - (+11LD) -671.2 297 74 -2.256 0.2791
(+3LD) - (+5LD) -93.00 151 63 -0.614 0.9896						2wSD - (+13LD) -906.2 297 74 -3.047 0.0480
(+3LD) - (+7LD) 647.04 146 63 4.441 0.0005						(+3LD) - (+5LD) -417.6 238 74 -1.754 0.5829
(+3LD) - (+9LD) 771.29 151 63 5.093 <.0001						(+3LD) - (+7LD) -1112.5 229 74 -4.855 0.0001
(+3LD) - (+11LD) 870.71 151 63 5.750 <.0001						(+3LD) - (+9LD) -583.0 238 74 -2.448 0.1939
(+5LD) - (+7LD) 740.04 149 63 4.973 0.0001						(+3LD) - (+11LD) -203.1 238 74 -0.853 0.9782
(+5LD) - (+9LD) 864.29 154 63 5.597 <.0001						(+3LD) - (+13LD) -438.1 238 74 -1.840 0.5261
(+5LD) - (+11LD) 963.71 154 63 6.240 <.0001						(+5LD) - (+7LD) -694.9 234 74 -2.969 0.0586
(+7LD) - (+9LD) 124.24 149 63 0.835 0.9598						(+5LD) - (+9LD) -165.4 243 74 -0.681 0.9933
(+7LD) - (+11LD) 223.67 149 63 1.503 0.6636						(+5LD) - (+11LD) 214.5 243 74 0.883 0.9740
(+9LD) - (+11LD) 99.42 154 63 0.644 0.9871						(+5LD) - (+13LD) -20.5 243 74 -0.085 1.0000
						(+7LD) - (+9LD) 529.5 234 74 2.263 0.2761
P value adjustment: tukey method for comparing a family of 6 estimates						(+7LD) - (+11LD) 909.4 234 74 3.886 0.0040
						(+7LD) - (+13LD) 674.4 234 74 2.882 0.0731
						(+9LD) - (+11LD) 379.9 243 74 1.564 0.7050
						(+9LD) - (+13LD) 144.9 243 74 0.597 0.9967
						(+11LD) - (+13LD) -235.0 243 74 -0.968 0.9593
						P value adjustment: tukey method for comparing a family of 7 estimates

## Sheet: Suppl Fig5
Suppl Fig 5b, c
Number of sample (SAMs)
	col	svp
7 LDs	12	13
10 LDs	9	10
12 LDs	13	16
14 LDs	13	11
17 LDs	13	-
Statistics suppl Fig 5b (Mann-Whitney)	P value					Statistics suppl Fig 5c (Mann-Whitney)	P value
col vs svp 10 LD	<0.0001					Col vs svp 12 LD	0.0292
Col vs svp 14 LD	<0.0001					Col vs svp 14 LD	0.0009
Col-0 Height						Col-0 Width
Df Sum Sq Mean Sq F value Pr(>F)						Df Sum Sq Mean Sq F value Pr(>F)
Time 4 5130 1282.5 46 <2e-16 ***						Time 4 10614 2653 25.76 4.68e-12 ***
Residuals 55 1533 27.9						Residuals 55 5664 103
---						---
Signif. codes: 0 ‘***’ 0.001 ‘**’ 0.01 ‘*’ 0.05 ‘.’ 0.1 ‘ ’ 1						Signif. codes: 0 ‘***’ 0.001 ‘**’ 0.01 ‘*’ 0.05 ‘.’ 0.1 ‘ ’ 1
contrast estimate SE df t.ratio p.value						contrast estimate SE df t.ratio p.value
7LD - 10LD -11.31 2.33 55 -4.857 0.0001						7LD - 10LD -18.61 4.48 55 -4.158 0.0010
7LD - 12LD -23.00 2.11 55 -10.883 <.0001						7LD - 12LD -25.69 4.06 55 -6.323 <.0001
7LD - 14LD -25.71 2.11 55 -12.165 <.0001						7LD - 14LD -36.17 4.06 55 -8.903 <.0001
7LD - 17LD -15.17 2.11 55 -7.179 <.0001						7LD - 17LD -34.68 4.06 55 -8.536 <.0001
10LD - 12LD -11.70 2.29 55 -5.108 <.0001						10LD - 12LD -7.08 4.40 55 -1.609 0.4979
10LD - 14LD -14.41 2.29 55 -6.292 <.0001						10LD - 14LD -17.56 4.40 55 -3.991 0.0018
10LD - 17LD -3.87 2.29 55 -1.689 0.4491						10LD - 17LD -16.07 4.40 55 -3.652 0.0051
12LD - 14LD -2.71 2.07 55 -1.308 0.6871						12LD - 14LD -10.48 3.98 55 -2.633 0.0781
12LD - 17LD 7.83 2.07 55 3.780 0.0034						12LD - 17LD -8.99 3.98 55 -2.259 0.1742
14LD - 17LD 10.54 2.07 55 5.088 <.0001						14LD - 17LD 1.49 3.98 55 0.375 0.9957
P value adjustment: tukey method for comparing a family of 5 estimates						P value adjustment: tukey method for comparing a family of 5 estimates
svp Height						svp Width
Df Sum Sq Mean Sq F value Pr(>F)						Df Sum Sq Mean Sq F value Pr(>F)
Time 3 4282 1427.2 48.73 2.52e-14 ***						Time 3 6797 2265.7 32.7 1.8e-11 ***
Residuals 46 1347 29.3						Residuals 46 3187 69.3
---						---
Signif. codes: 0 ‘***’ 0.001 ‘**’ 0.01 ‘*’ 0.05 ‘.’ 0.1 ‘ ’ 1						Signif. codes: 0 ‘***’ 0.001 ‘**’ 0.01 ‘*’ 0.05 ‘.’ 0.1 ‘ ’ 1
contrast estimate SE df t.ratio p.value						contrast estimate SE df t.ratio p.value
7LD - 10LD -20.880 2.28 46 -9.172 <.0001						2wSD - (+3LD) -200.7 187 63 -1.072 0.8905
7LD - 12LD -19.947 2.02 46 -9.871 <.0001						2wSD - (+5LD) -261.9 190 63 -1.381 0.7378
7LD - 14LD -4.487 2.22 46 -2.024 0.1943						2wSD - (+7LD) 393.8 185 63 2.129 0.2862
10LD - 12LD 0.933 2.18 46 0.428 0.9735						2wSD - (+9LD) 471.2 190 63 2.486 0.1441
10LD - 14LD 16.393 2.36 46 6.933 <.0001						2wSD - (+11LD) 574.5 190 63 3.030 0.0395
12LD - 14LD 15.460 2.12 46 7.294 <.0001						(+3LD) - (+5LD) -61.2 152 63 -0.403 0.9986
						(+3LD) - (+7LD) 594.5 146 63 4.071 0.0018
P value adjustment: tukey method for comparing a family of 4 estimates						(+3LD) - (+9LD) 671.9 152 63 4.427 0.0005

[truncated: 5 more sheets: Suppl Fig 6, Suppl Fig 7, suppl fig 8, suppl fig 9, suppl fig 10]
