# Supplementary material for: Coordination of shoot apical meristem shape and identity by APETALA2 during floral transition in Arabidopsis
Source: Nat Commun. 2024 Aug 13;15:6930. doi: 10.1038/s41467-024-51341-6 (PMC11322546; doi:10.1038/s41467-024-51341-6)
Supplement: Supplementary file 12 — Source Data [file 41467_2024_51341_MOESM12_ESM.zip]

Archive with 34 entries (34 files):
- Source_data/Fig1abc.csv
- Source_data/Fig1def.csv
- Source_data/Fig2abc_Conc_0_25_wt_AP2_1st_experiment.csv
- Source_data/Fig2abc_Conc_0_50_wt_AP2_1st_experiment.csv
- Source_data/Fig2d.csv
- Source_data/Fig3bcde_GeneDomains.csv
- Source_data/Fig3f_Morphology.csv
- Source_data/Fig3g_Periphery.csv
- Source_data/Fig4d.csv
- Source_data/Fig5bc.csv
- Source_data/Fig5d.csv
- Source_data/Fig5e.csv
- Source_data/Fig6b.csv
- Source_data/Supp_Fig10b.csv
- Source_data/Supp_Fig10c_Conc_0_20_soc1_AP2.csv
- Source_data/Supp_Fig10c_Conc_0_20_wt_AP2.csv
- Source_data/Supp_Fig1c.csv
- Source_data/Supp_Fig2bc.csv
- Source_data/Supp_Fig2d.csv
- Source_data/Supp_Fig2ef.csv
- Source_data/Supp_Fig3bc_Conc_0_50_rAP2.csv
- Source_data/Supp_Fig3bc_Conc_0_50_WT.csv
- Source_data/Supp_Fig3de_Conc_0_20_rAP2.csv
- Source_data/Supp_Fig3de_Conc_0_20_WT.csv
- Source_data/Supp_Fig5bc.csv
- Source_data/Supp_Fig6cd.csv
- Source_data/Supp_Fig7b_Conc_0_20_ap2_SOC1.csv
- Source_data/Supp_FIg7b_Conc_0_20_wt_SOC1.csv
- Source_data/Supp_Fig8ab.csv
- Source_data/Supp_Fig8c.csv
- Source_data/Supp_Fig8efg.csv
- Source_data/Supp_Fig9ab.csv
- Source_data/Supp_Fig9cd.csv
- Source_data/Supp_Fig9efg.csv
