# Supplementary material for: Coordination of shoot apical meristem shape and identity by APETALA2 during floral transition in Arabidopsis
Source: Nat Commun. 2024 Aug 13;15:6930. doi: 10.1038/s41467-024-51341-6 (PMC11322546; doi:10.1038/s41467-024-51341-6)
Supplement: Supplementary file 12 — Source Data [file 41467_2024_51341_MOESM12_ESM.zip › Source_data/Fig1abc.csv]

Time	Genotype	Sample	Ortho	WH	Measure	Primordia
10LD	ap2	1	XZ	Width	81	Rosette leaves
10LD	ap2	1	XZ	Height	18.896	Rosette leaves
10LD	ap2	1	YZ	Width	92.082	Rosette leaves
10LD	ap2	1	YZ	Height	22.224	Rosette leaves
10LD	ap2	2	XZ	Width	94.04	Rosette leaves
10LD	ap2	2	XZ	Height	23.818	Rosette leaves
10LD	ap2	2	YZ	Width	86.906	Rosette leaves
10LD	ap2	2	YZ	Height	26.963	Rosette leaves
10LD	ap2	3	XZ	Width	78.6	Rosette leaves
10LD	ap2	3	XZ	Height	11.44	Rosette leaves
10LD	ap2	3	YZ	Width	75.271	Rosette leaves
10LD	ap2	3	YZ	Height	20.249	Rosette leaves
10LD	ap2	4	XZ	Width	77.073	Rosette leaves
10LD	ap2	4	XZ	Height	16.314	Rosette leaves
10LD	ap2	4	YZ	Width	79.801	Rosette leaves
10LD	ap2	4	YZ	Height	21.935	Rosette leaves
10LD	ap2	5	XZ	Width	67.755	Rosette leaves
10LD	ap2	5	XZ	Height	12.937	Rosette leaves
10LD	ap2	5	YZ	Width	80.947	Rosette leaves
10LD	ap2	5	YZ	Height	17.522	Rosette leaves
10LD	ap2	6	XZ	Width	69.572	Rosette leaves
10LD	ap2	6	XZ	Height	12.392	Rosette leaves
10LD	ap2	6	YZ	Width	78.695	Rosette leaves
10LD	ap2	6	YZ	Height	24.07	Rosette leaves
10LD	ap2	7	XZ	Width	75.588	Rosette leaves
10LD	ap2	7	XZ	Height	13.524	Rosette leaves
10LD	ap2	7	YZ	Width	89.653	Rosette leaves
10LD	ap2	7	YZ	Height	21.671	Rosette leaves
10LD	ap2	8	XZ	Width	68.893	Rosette leaves
10LD	ap2	8	XZ	Height	14.209	Rosette leaves
10LD	ap2	8	YZ	Width	83.748	Rosette leaves
10LD	ap2	8	YZ	Height	13.921	Rosette leaves
10LD	ap2	9	XZ	Width	74.687	Rosette leaves
10LD	ap2	9	XZ	Height	11.658	Rosette leaves
10LD	ap2	9	YZ	Width	79.026	Rosette leaves
10LD	ap2	9	YZ	Height	16.134	Rosette leaves
10LD	ap2	10	XZ	Width	80.348	Rosette leaves
10LD	ap2	10	XZ	Height	11.749	Rosette leaves
10LD	ap2	10	YZ	Width	80.165	Rosette leaves
10LD	ap2	10	YZ	Height	15.319	Rosette leaves
10LD	ap2	11	XZ	Width	79.427	Rosette leaves
10LD	ap2	11	XZ	Height	17.127	Rosette leaves
10LD	ap2	11	YZ	Width	87.49	Rosette leaves
10LD	ap2	11	YZ	Height	23.071	Rosette leaves
10LD	ap2	12	XZ	Width	78.833	Rosette leaves
10LD	ap2	12	XZ	Height	21.646	Rosette leaves
10LD	ap2	12	YZ	Width	80.973	Rosette leaves
10LD	ap2	12	YZ	Height	19.116	Rosette leaves
10LD	ap2	13	XZ	Width	67.528	Rosette leaves
10LD	ap2	13	XZ	Height	18.808	Rosette leaves
10LD	ap2	13	YZ	Width	72.91	Rosette leaves
10LD	ap2	13	YZ	Height	17.37	Rosette leaves
10LD	ap2	14	XZ	Width	87.333	Rosette leaves
10LD	ap2	14	XZ	Height	15.479	Rosette leaves
10LD	ap2	14	YZ	Width	80.239	Rosette leaves
10LD	ap2	14	YZ	Height	16.508	Rosette leaves
10LD	ap2	15	XZ	Width	89.129	Rosette leaves
10LD	ap2	15	XZ	Height	15.577	Rosette leaves
10LD	ap2	15	YZ	Width	76.385	Rosette leaves
10LD	ap2	15	YZ	Height	13.825	Rosette leaves
10LD	ap2	16	XZ	Width	73.565	Rosette leaves
10LD	ap2	16	XZ	Height	13.262	Rosette leaves
10LD	ap2	16	YZ	Width	78.372	Rosette leaves
10LD	ap2	16	YZ	Height	14.578	Rosette leaves
10LD	ap2	17	XZ	Width	66.981	Rosette leaves
10LD	ap2	17	XZ	Height	8.575	Rosette leaves
10LD	ap2	17	YZ	Width	79.454	Rosette leaves
10LD	ap2	17	YZ	Height	17.974	Rosette leaves
10LD	ap2	18	XZ	Width	66.52	Rosette leaves
10LD	ap2	18	XZ	Height	15.022	Rosette leaves
10LD	ap2	18	YZ	Width	71.157	Rosette leaves
10LD	ap2	18	YZ	Height	17.185	Rosette leaves
10LD	ap2	19	XZ	Width	69.419	Rosette leaves
10LD	ap2	19	XZ	Height	13.136	Rosette leaves
10LD	ap2	19	YZ	Width	63.222	Rosette leaves
10LD	ap2	19	YZ	Height	14.171	Rosette leaves
10LD	ap2	20	XZ	Width	74.226	Rosette leaves
10LD	ap2	20	XZ	Height	14.148	Rosette leaves
10LD	ap2	20	YZ	Width	69.59	Rosette leaves
10LD	ap2	20	YZ	Height	13.844	Rosette leaves
10LD	ap2	21	XZ	Width	61.584	Rosette leaves
10LD	ap2	21	XZ	Height	10.129	Rosette leaves
10LD	ap2	21	YZ	Width	67.289	Rosette leaves
10LD	ap2	21	YZ	Height	20.068	Rosette leaves
10LD	Col-0	1	XZ	Width	93.963	Rosette leaves
10LD	Col-0	1	XZ	Height	34.987	Rosette leaves
10LD	Col-0	1	YZ	Width	86.835	Rosette leaves
10LD	Col-0	1	YZ	Height	28.652	Rosette leaves
10LD	Col-0	2	XZ	Width	75.528	Rosette leaves
10LD	Col-0	2	XZ	Height	19.726	Rosette leaves
10LD	Col-0	2	YZ	Width	77.331	Rosette leaves
10LD	Col-0	2	YZ	Height	15.645	Rosette leaves
10LD	Col-0	3	XZ	Width	78.81	Rosette leaves
10LD	Col-0	3	XZ	Height	18.059	Rosette leaves
10LD	Col-0	3	YZ	Width	77.336	Rosette leaves
10LD	Col-0	3	YZ	Height	17.629	Rosette leaves
10LD	Col-0	4	XZ	Width	78.937	Rosette leaves
10LD	Col-0	4	XZ	Height	24.543	Rosette leaves
10LD	Col-0	4	YZ	Width	72.969	Rosette leaves
10LD	Col-0	4	YZ	Height	16.688	Rosette leaves
10LD	Col-0	5	XZ	Width	92.541	Rosette leaves
10LD	Col-0	5	XZ	Height	25.495	Rosette leaves
10LD	Col-0	5	YZ	Width	73.489	Rosette leaves
10LD	Col-0	5	YZ	Height	20.291	Rosette leaves
10LD	Col-0	6	XZ	Width	86.193	Rosette leaves
10LD	Col-0	6	XZ	Height	20.939	Rosette leaves
10LD	Col-0	6	YZ	Width	84.658	Rosette leaves
10LD	Col-0	6	YZ	Height	28.809	Rosette leaves
10LD	Col-0	7	XZ	Width	70.977	Rosette leaves
10LD	Col-0	7	XZ	Height	18.317	Rosette leaves
10LD	Col-0	7	YZ	Width	88.043	Rosette leaves
10LD	Col-0	7	YZ	Height	27.644	Rosette leaves
10LD	Col-0	8	XZ	Width	89.804	Rosette leaves
10LD	Col-0	8	XZ	Height	30.608	Rosette leaves
10LD	Col-0	8	YZ	Width	82.607	Rosette leaves
10LD	Col-0	8	YZ	Height	24.883	Rosette leaves
10LD	Col-0	9	XZ	Width	83.474	Rosette leaves
10LD	Col-0	9	XZ	Height	22.657	Rosette leaves
10LD	Col-0	9	YZ	Width	74.808	Rosette leaves
10LD	Col-0	9	YZ	Height	13.059	Rosette leaves
10LD	Col-0	10	XZ	Width	76.721	Rosette leaves
10LD	Col-0	10	XZ	Height	17.7	Rosette leaves
10LD	Col-0	10	YZ	Width	79.748	Rosette leaves
10LD	Col-0	10	YZ	Height	20.99	Rosette leaves
10LD	Col-0	11	XZ	Width	83.679	Rosette leaves
10LD	Col-0	11	XZ	Height	24.883	Rosette leaves
10LD	Col-0	11	YZ	Width	75.833	Rosette leaves
10LD	Col-0	11	YZ	Height	23.239	Rosette leaves
10LD	Col-0	12	XZ	Width	90.477	Rosette leaves
10LD	Col-0	12	XZ	Height	17.7	Rosette leaves
10LD	Col-0	12	YZ	Width	102.324	Rosette leaves
10LD	Col-0	12	YZ	Height	24.697	Rosette leaves
10LD	Col-0	13	XZ	Width	79.252	Rosette leaves
10LD	Col-0	13	XZ	Height	18.306	Rosette leaves
10LD	Col-0	13	YZ	Width	71.546	Rosette leaves
10LD	Col-0	13	YZ	Height	18.522	Rosette leaves
12LD	ap2	1	XZ	Width	82.417	Cauline leaves
12LD	ap2	1	XZ	Height	17.341	Cauline leaves
12LD	ap2	1	YZ	Width	87.661	Cauline leaves
12LD	ap2	1	YZ	Height	25.848	Cauline leaves
12LD	ap2	2	XZ	Width	90.314	Rosette leaves
12LD	ap2	2	XZ	Height	24.24	Rosette leaves
12LD	ap2	2	YZ	Width	73.096	Rosette leaves
12LD	ap2	2	YZ	Height	15.552	Rosette leaves
12LD	ap2	3	XZ	Width	95.732	Rosette leaves
12LD	ap2	3	XZ	Height	20.009	Rosette leaves
12LD	ap2	3	YZ	Width	93.48	Rosette leaves
12LD	ap2	3	YZ	Height	24.009	Rosette leaves
12LD	ap2	4	XZ	Width	95.602	Rosette leaves
12LD	ap2	4	XZ	Height	23.305	Rosette leaves
12LD	ap2	4	YZ	Width	107.043	Rosette leaves
12LD	ap2	4	YZ	Height	26.919	Rosette leaves
12LD	ap2	5	XZ	Width	80.354	Cauline leaves
12LD	ap2	5	XZ	Height	21.05	Cauline leaves
12LD	ap2	5	YZ	Width	90.016	Cauline leaves
12LD	ap2	5	YZ	Height	22.236	Cauline leaves
12LD	ap2	6	XZ	Width	85.701	Rosette leaves
12LD	ap2	6	XZ	Height	20.216	Rosette leaves
12LD	ap2	6	YZ	Width	83.127	Rosette leaves
12LD	ap2	6	YZ	Height	22.8	Rosette leaves
12LD	ap2	7	XZ	Width	79.265	Rosette leaves
12LD	ap2	7	XZ	Height	19.554	Rosette leaves
12LD	ap2	7	YZ	Width	74.274	Rosette leaves
12LD	ap2	7	YZ	Height	21.1	Rosette leaves
12LD	ap2	8	XZ	Width	79.373	Rosette leaves
12LD	ap2	8	XZ	Height	15.432	Rosette leaves
12LD	ap2	8	YZ	Width	97.2	Rosette leaves
12LD	ap2	8	YZ	Height	21.05	Rosette leaves
12LD	ap2	9	XZ	Width	73.125	Rosette leaves
12LD	ap2	9	XZ	Height	17.52	Rosette leaves
12LD	ap2	9	YZ	Width	87.3	Rosette leaves
12LD	ap2	9	YZ	Height	18.904	Rosette leaves
12LD	ap2	10	XZ	Width	80.753	Cauline leaves
12LD	ap2	10	XZ	Height	21.488	Cauline leaves
12LD	ap2	10	YZ	Width	83.457	Cauline leaves
12LD	ap2	10	YZ	Height	25.475	Cauline leaves
12LD	ap2	11	XZ	Width	88.63	Rosette leaves
12LD	ap2	11	XZ	Height	24.468	Rosette leaves
12LD	ap2	11	YZ	Width	88.209	Rosette leaves
12LD	ap2	11	YZ	Height	21.147	Rosette leaves
12LD	ap2	12	XZ	Width	87.163	Rosette leaves
12LD	ap2	12	XZ	Height	18.267	Rosette leaves
12LD	ap2	12	YZ	Width	85.664	Rosette leaves
12LD	ap2	12	YZ	Height	23.29	Rosette leaves
12LD	ap2	13	XZ	Width	92.957	Rosette leaves
12LD	ap2	13	XZ	Height	28.99	Rosette leaves
12LD	ap2	13	YZ	Width	90.9	Rosette leaves
12LD	ap2	13	YZ	Height	28.964	Rosette leaves
12LD	ap2	14	XZ	Width	97.278	Rosette leaves
12LD	ap2	14	XZ	Height	29.183	Rosette leaves
12LD	ap2	14	YZ	Width	89.543	Rosette leaves
12LD	ap2	14	YZ	Height	25.253	Rosette leaves
12LD	ap2	15	XZ	Width	78.051	Cauline leaves
12LD	ap2	15	XZ	Height	12.009	Cauline leaves
12LD	ap2	15	YZ	Width	77.84	Cauline leaves
12LD	ap2	15	YZ	Height	18.201	Cauline leaves
12LD	ap2	16	XZ	Width	89.103	Cauline leaves
12LD	ap2	16	XZ	Height	23.398	Cauline leaves
12LD	ap2	16	YZ	Width	82.396	Cauline leaves
12LD	ap2	16	YZ	Height	21.885	Cauline leaves
12LD	Col-0	1	XZ	Width	97.869	Rosette leaves
12LD	Col-0	1	XZ	Height	36.609	Rosette leaves
12LD	Col-0	1	YZ	Width	97.064	Rosette leaves
12LD	Col-0	1	YZ	Height	26.192	Rosette leaves
12LD	Col-0	2	XZ	Width	86.39	Rosette leaves
12LD	Col-0	2	XZ	Height	32.44	Rosette leaves
12LD	Col-0	2	YZ	Width	87.133	Rosette leaves
12LD	Col-0	2	YZ	Height	21.703	Rosette leaves
12LD	Col-0	3	XZ	Width	93.464	Rosette leaves
12LD	Col-0	3	XZ	Height	29.031	Rosette leaves
12LD	Col-0	3	YZ	Width	101.474	Rosette leaves
12LD	Col-0	3	YZ	Height	40.447	Rosette leaves
12LD	Col-0	4	XZ	Width	96.836	Rosette leaves
12LD	Col-0	4	XZ	Height	27.797	Rosette leaves
12LD	Col-0	4	YZ	Width	85.811	Rosette leaves
12LD	Col-0	4	YZ	Height	24.141	Rosette leaves
12LD	Col-0	5	XZ	Width	82.472	Rosette leaves
12LD	Col-0	5	XZ	Height	22.017	Rosette leaves
12LD	Col-0	5	YZ	Width	99.67	Rosette leaves
12LD	Col-0	5	YZ	Height	37.493	Rosette leaves
12LD	Col-0	6	XZ	Width	86.206	Rosette leaves
12LD	Col-0	6	XZ	Height	26.212	Rosette leaves
12LD	Col-0	6	YZ	Width	92.028	Rosette leaves
12LD	Col-0	6	YZ	Height	33.535	Rosette leaves
12LD	Col-0	7	XZ	Width	84.277	Rosette leaves
12LD	Col-0	7	XZ	Height	30.729	Rosette leaves
12LD	Col-0	7	YZ	Width	89.81	Rosette leaves
12LD	Col-0	7	YZ	Height	26.44	Rosette leaves
12LD	Col-0	8	XZ	Width	88.842	Rosette leaves
12LD	Col-0	8	XZ	Height	27.115	Rosette leaves
12LD	Col-0	8	YZ	Width	83.028	Rosette leaves
12LD	Col-0	8	YZ	Height	22.215	Rosette leaves
12LD	Col-0	9	XZ	Width	82.83	Rosette leaves
12LD	Col-0	9	XZ	Height	27.268	Rosette leaves
12LD	Col-0	9	YZ	Width	86.79	Rosette leaves
12LD	Col-0	9	YZ	Height	27.387	Rosette leaves
12LD	Col-0	10	XZ	Width	91.022	Rosette leaves
12LD	Col-0	10	XZ	Height	30.77	Rosette leaves
12LD	Col-0	10	YZ	Width	84.8	Rosette leaves
12LD	Col-0	10	YZ	Height	26.709	Rosette leaves
12LD	Col-0	11	XZ	Width	99.535	Rosette leaves
12LD	Col-0	11	XZ	Height	40.324	Rosette leaves
12LD	Col-0	11	YZ	Width	98.83	Rosette leaves
12LD	Col-0	11	YZ	Height	32.391	Rosette leaves
14LD	ap2	1	XZ	Width	104.917	Flowers
14LD	ap2	1	XZ	Height	29.543	Flowers
14LD	ap2	1	YZ	Width	76.44	Flowers
14LD	ap2	1	YZ	Height	17.463	Flowers
14LD	ap2	2	XZ	Width	84.051	Flowers
14LD	ap2	2	XZ	Height	28.093	Flowers
14LD	ap2	2	YZ	Width	90.134	Flowers
14LD	ap2	2	YZ	Height	24.141	Flowers
14LD	ap2	3	XZ	Width	85.849	Flowers
14LD	ap2	3	XZ	Height	26.939	Flowers
14LD	ap2	3	YZ	Width	82.362	Flowers
14LD	ap2	3	YZ	Height	28.534	Flowers
14LD	ap2	4	XZ	Width	79.845	Flowers
14LD	ap2	4	XZ	Height	16.565	Flowers
14LD	ap2	4	YZ	Width	82.588	Flowers
14LD	ap2	4	YZ	Height	24.745	Flowers
14LD	ap2	5	XZ	Width	82.222	Flowers
14LD	ap2	5	XZ	Height	25	Flowers
14LD	ap2	5	YZ	Width	86.268	Flowers
14LD	ap2	5	YZ	Height	22.125	Flowers
14LD	ap2	6	XZ	Width	92.935	Flowers
14LD	ap2	6	XZ	Height	25.589	Flowers
14LD	ap2	6	YZ	Width	91.754	Flowers
14LD	ap2	6	YZ	Height	27.107	Flowers
14LD	ap2	7	XZ	Width	87.721	Rosette leaves
14LD	ap2	7	XZ	Height	16.372	Rosette leaves
14LD	ap2	7	YZ	Width	83.25	Rosette leaves
14LD	ap2	7	YZ	Height	24.95	Rosette leaves
14LD	ap2	8	XZ	Width	81.752	Cauline leaves
14LD	ap2	8	XZ	Height	21.543	Cauline leaves
14LD	ap2	8	YZ	Width	89.151	Cauline leaves
14LD	ap2	8	YZ	Height	21.25	Cauline leaves
14LD	ap2	9	XZ	Width	92.753	Cauline leaves
14LD	ap2	9	XZ	Height	23.279	Cauline leaves
14LD	ap2	9	YZ	Width	86.457	Cauline leaves
14LD	ap2	9	YZ	Height	20.121	Cauline leaves
14LD	ap2	10	XZ	Width	85.71	Rosette leaves
14LD	ap2	10	XZ	Height	19.554	Rosette leaves
14LD	ap2	10	YZ	Width	77.554	Rosette leaves
14LD	ap2	10	YZ	Height	23.398	Rosette leaves
14LD	Col-0	1	XZ	Width	115.183	Rosette leaves
14LD	Col-0	1	XZ	Height	37.316	Rosette leaves
14LD	Col-0	1	YZ	Width	127.908	Rosette leaves
14LD	Col-0	1	YZ	Height	57.219	Rosette leaves
14LD	Col-0	2	XZ	Width	112.432	Rosette leaves
14LD	Col-0	2	XZ	Height	41.205	Rosette leaves
14LD	Col-0	2	YZ	Width	116.265	Rosette leaves
14LD	Col-0	2	YZ	Height	43.941	Rosette leaves
14LD	Col-0	3	XZ	Width	117.867	Cauline leaves
14LD	Col-0	3	XZ	Height	48.827	Cauline leaves
14LD	Col-0	3	YZ	Width	109.34	Cauline leaves
14LD	Col-0	3	YZ	Height	43.771	Cauline leaves
14LD	Col-0	4	XZ	Width	120.57	Cauline leaves
14LD	Col-0	4	XZ	Height	44.805	Cauline leaves
14LD	Col-0	4	YZ	Width	116.489	Cauline leaves
14LD	Col-0	4	YZ	Height	54.265	Cauline leaves
14LD	Col-0	5	XZ	Width	120.315	Cauline leaves
14LD	Col-0	5	XZ	Height	51.697	Cauline leaves
14LD	Col-0	5	YZ	Width	123.98	Cauline leaves
14LD	Col-0	5	YZ	Height	54.143	Cauline leaves
14LD	Col-0	6	XZ	Width	132.358	Cauline leaves
14LD	Col-0	6	XZ	Height	50.717	Cauline leaves
14LD	Col-0	6	YZ	Width	122.986	Cauline leaves
14LD	Col-0	6	YZ	Height	45.092	Cauline leaves
14LD	Col-0	7	XZ	Width	114.198	Rosette leaves
14LD	Col-0	7	XZ	Height	46.246	Rosette leaves
14LD	Col-0	7	YZ	Width	109.611	Rosette leaves
14LD	Col-0	7	YZ	Height	35.19	Rosette leaves
14LD	Col-0	8	XZ	Width	115.424	Cauline leaves
14LD	Col-0	8	XZ	Height	43.168	Cauline leaves
14LD	Col-0	8	YZ	Width	106.604	Cauline leaves
14LD	Col-0	8	YZ	Height	41.128	Cauline leaves
14LD	Col-0	9	XZ	Width	117.421	Cauline leaves
14LD	Col-0	9	XZ	Height	46.967	Cauline leaves
14LD	Col-0	9	YZ	Width	113.998	Cauline leaves
14LD	Col-0	9	YZ	Height	45.786	Cauline leaves
14LD	Col-0	10	XZ	Width	125.054	Cauline leaves
14LD	Col-0	10	XZ	Height	55.909	Cauline leaves
14LD	Col-0	10	YZ	Width	117.343	Cauline leaves
14LD	Col-0	10	YZ	Height	46.097	Cauline leaves
14LD	Col-0	11	XZ	Width	102.183	Cauline leaves
14LD	Col-0	11	XZ	Height	37.04	Cauline leaves
14LD	Col-0	11	YZ	Width	103.435	Cauline leaves
14LD	Col-0	11	YZ	Height	43.266	Cauline leaves
14LD	Col-0	12	XZ	Width	113.124	Cauline leaves
14LD	Col-0	12	XZ	Height	48.444	Cauline leaves
14LD	Col-0	12	YZ	Width	122.58	Cauline leaves
14LD	Col-0	12	YZ	Height	49.933	Cauline leaves
14LD	Col-0	13	XZ	Width	94.611	Rosette leaves
14LD	Col-0	13	XZ	Height	36.193	Rosette leaves
14LD	Col-0	13	YZ	Width	109.494	Rosette leaves
14LD	Col-0	13	YZ	Height	46.935	Rosette leaves
14LD	Col-0	14	XZ	Width	105.225	Rosette leaves
14LD	Col-0	14	XZ	Height	44.918	Rosette leaves
14LD	Col-0	14	YZ	Width	118.672	Rosette leaves
14LD	Col-0	14	YZ	Height	49.874	Rosette leaves
17LD	ap2	1	XZ	Width	92.952	Flowers
17LD	ap2	1	XZ	Height	25.056	Flowers
17LD	ap2	1	YZ	Width	94.248	Flowers
17LD	ap2	1	YZ	Height	25.472	Flowers
17LD	ap2	2	XZ	Width	91.14	Flowers
17LD	ap2	2	XZ	Height	30.806	Flowers
17LD	ap2	2	YZ	Width	90.453	Flowers
17LD	ap2	2	YZ	Height	24.654	Flowers
17LD	ap2	3	XZ	Width	94.924	Flowers
17LD	ap2	3	XZ	Height	24.468	Flowers
17LD	ap2	3	YZ	Width	90.793	Flowers
17LD	ap2	3	YZ	Height	23.35	Flowers
17LD	ap2	4	XZ	Width	94.242	Flowers
17LD	ap2	4	XZ	Height	26.593	Flowers
17LD	ap2	4	YZ	Width	86.457	Flowers
17LD	ap2	4	YZ	Height	19.685	Flowers
17LD	ap2	5	XZ	Width	84.136	Flowers
17LD	ap2	5	XZ	Height	19.364	Flowers
17LD	ap2	5	YZ	Width	85.342	Flowers
17LD	ap2	5	YZ	Height	20.847	Flowers
17LD	ap2	6	XZ	Width	83.672	Flowers
17LD	ap2	6	XZ	Height	24.381	Flowers
17LD	ap2	6	YZ	Width	89.527	Flowers
17LD	ap2	6	YZ	Height	21.147	Flowers
17LD	ap2	7	XZ	Width	80.893	Flowers
17LD	ap2	7	XZ	Height	18.267	Flowers
17LD	ap2	7	YZ	Width	88.747	Flowers
17LD	ap2	7	YZ	Height	23.587	Flowers
17LD	ap2	8	XZ	Width	97.343	Flowers
17LD	ap2	8	XZ	Height	26.012	Flowers
17LD	ap2	8	YZ	Width	78.689	Flowers
17LD	ap2	8	YZ	Height	20.835	Flowers
17LD	ap2	9	XZ	Width	78.473	Flowers
17LD	ap2	9	XZ	Height	23.134	Flowers
17LD	ap2	9	YZ	Width	80.458	Flowers
17LD	ap2	9	YZ	Height	20.486	Flowers
17LD	ap2	10	XZ	Width	87.468	Flowers
17LD	ap2	10	XZ	Height	24.702	Flowers
17LD	ap2	10	YZ	Width	82.067	Flowers
17LD	ap2	10	YZ	Height	20.576	Flowers
17LD	ap2	11	XZ	Width	83.672	Flowers
17LD	ap2	11	XZ	Height	21.571	Flowers
17LD	ap2	11	YZ	Width	93.47	Flowers
17LD	ap2	11	YZ	Height	23.033	Flowers
17LD	ap2	12	XZ	Width	89.56	Flowers
17LD	ap2	12	XZ	Height	21.635	Flowers
17LD	ap2	12	YZ	Width	97.904	Flowers
17LD	ap2	12	YZ	Height	25.996	Flowers
17LD	ap2	13	XZ	Width	90.233	Flowers
17LD	ap2	13	XZ	Height	33.341	Flowers
17LD	ap2	13	YZ	Width	88.442	Flowers
17LD	ap2	13	YZ	Height	24.031	Flowers
17LD	ap2	14	XZ	Width	89.249	Flowers
17LD	ap2	14	XZ	Height	31.853	Flowers
17LD	ap2	14	YZ	Width	82.821	Flowers
17LD	ap2	14	YZ	Height	23.46	Flowers
17LD	ap2	16	XZ	Width	96	Flowers
17LD	ap2	16	XZ	Height	23.601	Flowers
17LD	ap2	16	YZ	Width	93.746	Flowers
17LD	ap2	16	YZ	Height	21.629	Flowers
17LD	Col-0	1	XZ	Width	100.22	Flowers
17LD	Col-0	1	XZ	Height	25.917	Flowers
17LD	Col-0	1	YZ	Width	97.807	Flowers
17LD	Col-0	1	YZ	Height	25.848	Flowers
17LD	Col-0	2	XZ	Width	102.976	Flowers
17LD	Col-0	2	XZ	Height	28.604	Flowers
17LD	Col-0	2	YZ	Width	97.351	Flowers
17LD	Col-0	2	YZ	Height	24.468	Flowers
17LD	Col-0	3	XZ	Width	100.394	Flowers
17LD	Col-0	3	XZ	Height	24.4	Flowers
17LD	Col-0	3	YZ	Width	108.25	Flowers
17LD	Col-0	3	YZ	Height	33.275	Flowers
17LD	Col-0	4	XZ	Width	116.15	Flowers
17LD	Col-0	4	XZ	Height	41.992	Flowers
17LD	Col-0	4	YZ	Width	115.072	Flowers
17LD	Col-0	4	YZ	Height	42.397	Flowers
17LD	Col-0	5	XZ	Width	103.486	Flowers
17LD	Col-0	5	XZ	Height	33.845	Flowers
17LD	Col-0	5	YZ	Width	109.13	Flowers
17LD	Col-0	5	YZ	Height	37.836	Flowers
17LD	Col-0	6	XZ	Width	102.303	Flowers
17LD	Col-0	6	XZ	Height	20.99	Flowers
17LD	Col-0	6	YZ	Width	105.21	Flowers
17LD	Col-0	6	YZ	Height	33.299	Flowers
17LD	Col-0	7	XZ	Width	100.281	Flowers
17LD	Col-0	7	XZ	Height	33.385	Flowers
17LD	Col-0	7	YZ	Width	108.57	Flowers
17LD	Col-0	7	YZ	Height	34.324	Flowers
17LD	Col-0	8	XZ	Width	102.94	Flowers
17LD	Col-0	8	XZ	Height	35.17	Flowers
17LD	Col-0	8	YZ	Width	107.186	Flowers
17LD	Col-0	8	YZ	Height	39.003	Flowers
17LD	Col-0	9	XZ	Width	122.364	Flowers
17LD	Col-0	9	XZ	Height	42.331	Flowers
17LD	Col-0	9	YZ	Width	102.278	Flowers
17LD	Col-0	9	YZ	Height	24.229	Flowers
17LD	Col-0	10	XZ	Width	108.055	Flowers
17LD	Col-0	10	XZ	Height	43.405	Flowers
17LD	Col-0	10	YZ	Width	118.657	Flowers
17LD	Col-0	10	YZ	Height	34.928	Flowers
17LD	Col-0	11	XZ	Width	117.338	Flowers
17LD	Col-0	11	XZ	Height	44.228	Flowers
17LD	Col-0	11	YZ	Width	120.779	Flowers
17LD	Col-0	11	YZ	Height	34.394	Flowers
10LD	rAP2	1	XZ	Width	80.043	Rosette leaves
10LD	rAP2	1	XZ	Height	19.281	Rosette leaves
10LD	rAP2	1	YZ	Width	94.973	Rosette leaves
10LD	rAP2	1	YZ	Height	19.333	Rosette leaves
10LD	rAP2	2	XZ	Width	91.101	Rosette leaves
10LD	rAP2	2	XZ	Height	10.815	Rosette leaves
10LD	rAP2	2	YZ	Width	82.163	Rosette leaves
10LD	rAP2	2	YZ	Height	12.611	Rosette leaves
10LD	rAP2	3	XZ	Width	60.07	Rosette leaves
10LD	rAP2	3	XZ	Height	8.374	Rosette leaves
10LD	rAP2	3	YZ	Width	73.227	Rosette leaves
10LD	rAP2	3	YZ	Height	15.432	Rosette leaves
10LD	rAP2	4	XZ	Width	91.424	Rosette leaves
10LD	rAP2	4	XZ	Height	17.569	Rosette leaves
10LD	rAP2	4	YZ	Width	76.837	Rosette leaves
10LD	rAP2	4	YZ	Height	14.64	Rosette leaves
10LD	rAP2	5	XZ	Width	67.481	Rosette leaves
10LD	rAP2	5	XZ	Height	15.645	Rosette leaves
10LD	rAP2	5	YZ	Width	79.321	Rosette leaves
10LD	rAP2	5	YZ	Height	12.705	Rosette leaves
10LD	rAP2	6	XZ	Width	66.152	Rosette leaves
10LD	rAP2	6	XZ	Height	13.865	Rosette leaves
10LD	rAP2	6	YZ	Width	84.519	Rosette leaves
10LD	rAP2	6	YZ	Height	12.372	Rosette leaves
10LD	rAP2	7	XZ	Width	66.102	Rosette leaves
10LD	rAP2	7	XZ	Height	14.712	Rosette leaves
10LD	rAP2	7	YZ	Width	67.785	Rosette leaves
10LD	rAP2	7	YZ	Height	14.125	Rosette leaves
10LD	rAP2	8	XZ	Width	92.743	Rosette leaves
10LD	rAP2	8	XZ	Height	17.838	Rosette leaves
10LD	rAP2	8	YZ	Width	79.784	Rosette leaves
10LD	rAP2	8	YZ	Height	13.115	Rosette leaves
10LD	rAP2	9	XZ	Width	84.136	Rosette leaves
10LD	rAP2	9	XZ	Height	18.418	Rosette leaves
10LD	rAP2	9	YZ	Width	84.685	Rosette leaves
10LD	rAP2	9	YZ	Height	13.458	Rosette leaves
10LD	rAP2	10	XZ	Width	68.011	Rosette leaves
10LD	rAP2	10	XZ	Height	8.984	Rosette leaves
10LD	rAP2	10	YZ	Width	81.311	Rosette leaves
10LD	rAP2	10	YZ	Height	8.88	Rosette leaves
10LD	rAP2	11	XZ	Width	79.759	Rosette leaves
10LD	rAP2	11	XZ	Height	17.827	Rosette leaves
10LD	rAP2	11	YZ	Width	91.372	Rosette leaves
10LD	rAP2	11	YZ	Height	13.414	Rosette leaves
10LD	rAP2	12	XZ	Width	74.616	Rosette leaves
10LD	rAP2	12	XZ	Height	19.411	Rosette leaves
10LD	rAP2	12	YZ	Width	80.635	Rosette leaves
10LD	rAP2	12	YZ	Height	19.766	Rosette leaves
10LD	rAP2	13	XZ	Width	84.658	Rosette leaves
10LD	rAP2	13	XZ	Height	12.526	Rosette leaves
10LD	rAP2	13	YZ	Width	83.303	Rosette leaves
10LD	rAP2	13	YZ	Height	19.672	Rosette leaves
10LD	rAP2	14	XZ	Width	72.501	Rosette leaves
10LD	rAP2	14	XZ	Height	14.663	Rosette leaves
10LD	rAP2	14	YZ	Width	79.951	Rosette leaves
10LD	rAP2	14	YZ	Height	13.726	Rosette leaves
10LD	rAP2	15	XZ	Width	66.033	Rosette leaves
10LD	rAP2	15	XZ	Height	13.175	Rosette leaves
10LD	rAP2	15	YZ	Width	89.955	Rosette leaves
10LD	rAP2	15	YZ	Height	11.848	Rosette leaves
12LD	rAP2	1	XZ	Width	95.014	Rosette leaves
12LD	rAP2	1	XZ	Height	23.134	Rosette leaves
12LD	rAP2	1	YZ	Width	102.337	Rosette leaves
12LD	rAP2	1	YZ	Height	30.297	Rosette leaves
12LD	rAP2	2	XZ	Width	110.186	Rosette leaves
12LD	rAP2	2	XZ	Height	33.347	Rosette leaves
12LD	rAP2	2	YZ	Width	103.426	Rosette leaves
12LD	rAP2	2	YZ	Height	28.029	Rosette leaves
12LD	rAP2	3	XZ	Width	99.826	Rosette leaves
12LD	rAP2	3	XZ	Height	32.207	Rosette leaves
12LD	rAP2	3	YZ	Width	98.04	Rosette leaves
12LD	rAP2	3	YZ	Height	26.82	Rosette leaves
12LD	rAP2	4	XZ	Width	102.233	Rosette leaves
12LD	rAP2	4	XZ	Height	24.758	Rosette leaves
12LD	rAP2	4	YZ	Width	102.443	Rosette leaves
12LD	rAP2	4	YZ	Height	28.652	Rosette leaves
12LD	rAP2	5	XZ	Width	101.488	Rosette leaves
12LD	rAP2	5	XZ	Height	30.144	Rosette leaves
12LD	rAP2	5	YZ	Width	97.848	Rosette leaves
12LD	rAP2	5	YZ	Height	31.3	Rosette leaves
12LD	rAP2	6	XZ	Width	123.066	Rosette leaves
12LD	rAP2	6	XZ	Height	50.517	Rosette leaves
12LD	rAP2	6	YZ	Width	120.853	Rosette leaves
12LD	rAP2	6	YZ	Height	32.052	Rosette leaves
12LD	rAP2	7	XZ	Width	98.381	Rosette leaves
12LD	rAP2	7	XZ	Height	31.283	Rosette leaves
12LD	rAP2	7	YZ	Width	102.721	Rosette leaves
12LD	rAP2	7	YZ	Height	30.943	Rosette leaves
12LD	rAP2	8	XZ	Width	87.486	Rosette leaves
12LD	rAP2	8	XZ	Height	20.121	Rosette leaves
12LD	rAP2	8	YZ	Width	97.752	Rosette leaves
12LD	rAP2	8	YZ	Height	25.192	Rosette leaves
12LD	rAP2	9	XZ	Width	114.509	Rosette leaves
12LD	rAP2	9	XZ	Height	29.012	Rosette leaves
12LD	rAP2	9	YZ	Width	107.531	Rosette leaves
12LD	rAP2	9	YZ	Height	28.763	Rosette leaves
12LD	rAP2	10	XZ	Width	96.524	Rosette leaves
12LD	rAP2	10	XZ	Height	21.933	Rosette leaves
12LD	rAP2	10	YZ	Width	93.162	Rosette leaves
12LD	rAP2	10	YZ	Height	16.692	Rosette leaves
12LD	rAP2	11	XZ	Width	95.164	Rosette leaves
12LD	rAP2	11	XZ	Height	24.042	Rosette leaves
12LD	rAP2	11	YZ	Width	101.028	Rosette leaves
12LD	rAP2	11	YZ	Height	23.643	Rosette leaves
12LD	rAP2	12	XZ	Width	105.493	Rosette leaves
12LD	rAP2	12	XZ	Height	33.827	Rosette leaves
12LD	rAP2	12	YZ	Width	119.466	Rosette leaves
12LD	rAP2	12	YZ	Height	37.117	Rosette leaves
12LD	rAP2	13	XZ	Width	112.432	Rosette leaves
12LD	rAP2	13	XZ	Height	33.472	Rosette leaves
12LD	rAP2	13	YZ	Width	99.574	Rosette leaves
12LD	rAP2	13	YZ	Height	23.643	Rosette leaves
14LD	rAP2	1	XZ	Width	121.93	Cauline leaves
14LD	rAP2	1	XZ	Height	38.743	Cauline leaves
14LD	rAP2	1	YZ	Width	123.951	Cauline leaves
14LD	rAP2	1	YZ	Height	42.082	Cauline leaves
14LD	rAP2	2	XZ	Width	122.713	Cauline leaves
14LD	rAP2	2	XZ	Height	36.533	Cauline leaves
14LD	rAP2	2	YZ	Width	126.464	Cauline leaves
14LD	rAP2	2	YZ	Height	42.807	Cauline leaves
14LD	rAP2	3	XZ	Width	142.726	Cauline leaves
14LD	rAP2	3	XZ	Height	54.275	Cauline leaves
14LD	rAP2	3	YZ	Width	136.061	Cauline leaves
14LD	rAP2	3	YZ	Height	41.467	Cauline leaves
14LD	rAP2	4	XZ	Width	128.308	Rosette leaves
14LD	rAP2	4	XZ	Height	46.836	Rosette leaves
14LD	rAP2	4	YZ	Width	133.185	Rosette leaves
14LD	rAP2	4	YZ	Height	49.034	Rosette leaves
14LD	rAP2	5	XZ	Width	133.956	Rosette leaves
14LD	rAP2	5	XZ	Height	52.862	Rosette leaves
14LD	rAP2	5	YZ	Width	131.494	Rosette leaves
14LD	rAP2	5	YZ	Height	48.936	Rosette leaves
14LD	rAP2	6	XZ	Width	144.205	Cauline leaves
14LD	rAP2	6	XZ	Height	47.125	Cauline leaves
14LD	rAP2	6	YZ	Width	137.741	Cauline leaves
14LD	rAP2	6	YZ	Height	43.771	Cauline leaves
14LD	rAP2	7	XZ	Width	128.04	Cauline leaves
14LD	rAP2	7	XZ	Height	47.375	Cauline leaves
14LD	rAP2	7	YZ	Width	132.237	Cauline leaves
14LD	rAP2	7	YZ	Height	47.559	Cauline leaves
14LD	rAP2	8	XZ	Width	137.346	Cauline leaves
14LD	rAP2	8	XZ	Height	53.578	Cauline leaves
14LD	rAP2	8	YZ	Width	141.188	Cauline leaves
14LD	rAP2	8	YZ	Height	48.211	Cauline leaves
14LD	rAP2	9	XZ	Width	119.89	Rosette leaves
14LD	rAP2	9	XZ	Height	40.76	Rosette leaves
14LD	rAP2	9	YZ	Width	125.735	Rosette leaves
14LD	rAP2	9	YZ	Height	41.506	Rosette leaves
14LD	rAP2	10	XZ	Width	128.09	Cauline leaves
14LD	rAP2	10	XZ	Height	43.237	Cauline leaves
14LD	rAP2	10	YZ	Width	144.239	Cauline leaves
14LD	rAP2	10	YZ	Height	52.867	Cauline leaves
14LD	rAP2	11	XZ	Width	104.423	Rosette leaves
14LD	rAP2	11	XZ	Height	30.573	Rosette leaves
14LD	rAP2	11	YZ	Width	108.364	Rosette leaves
14LD	rAP2	11	YZ	Height	31.53	Rosette leaves
14LD	rAP2	12	XZ	Width	101.452	Rosette leaves
14LD	rAP2	12	XZ	Height	22.125	Rosette leaves
14LD	rAP2	12	YZ	Width	102.262	Rosette leaves
14LD	rAP2	12	YZ	Height	19.913	Rosette leaves
14LD	rAP2	13	XZ	Width	110.638	Rosette leaves
14LD	rAP2	13	XZ	Height	40.151	Rosette leaves
14LD	rAP2	13	YZ	Width	120.796	Rosette leaves
14LD	rAP2	13	YZ	Height	34.286	Rosette leaves
14LD	rAP2	14	XZ	Width	118.259	Rosette leaves
14LD	rAP2	14	XZ	Height	37.493	Rosette leaves
14LD	rAP2	14	YZ	Width	129.028	Rosette leaves
14LD	rAP2	14	YZ	Height	39.29	Rosette leaves
17LD	rAP2	1	XZ	Width	146.889	Cauline leaves
17LD	rAP2	1	XZ	Height	39.569	Cauline leaves
17LD	rAP2	1	YZ	Width	177.193	Cauline leaves
17LD	rAP2	1	YZ	Height	61.109	Cauline leaves
17LD	rAP2	2	XZ	Width	154.767	Rosette leaves
17LD	rAP2	2	XZ	Height	45.63	Rosette leaves
17LD	rAP2	2	YZ	Width	137.26	Rosette leaves
17LD	rAP2	2	YZ	Height	41.448	Rosette leaves
17LD	rAP2	3	XZ	Width	155.305	Cauline leaves
17LD	rAP2	3	XZ	Height	46.904	Cauline leaves
17LD	rAP2	3	YZ	Width	166.019	Cauline leaves
17LD	rAP2	3	YZ	Height	52.44	Cauline leaves
17LD	rAP2	4	XZ	Width	138.346	Rosette leaves
17LD	rAP2	4	XZ	Height	40.695	Rosette leaves
17LD	rAP2	4	YZ	Width	149.87	Rosette leaves
17LD	rAP2	4	YZ	Height	41.128	Rosette leaves
17LD	rAP2	5	XZ	Width	156.856	Rosette leaves
17LD	rAP2	5	XZ	Height	48.365	Rosette leaves
17LD	rAP2	5	YZ	Width	160.954	Rosette leaves
17LD	rAP2	5	YZ	Height	50.893	Rosette leaves
17LD	rAP2	6	XZ	Width	155.572	Cauline leaves
17LD	rAP2	6	XZ	Height	41.463	Cauline leaves
17LD	rAP2	6	YZ	Width	158.423	Cauline leaves
17LD	rAP2	6	YZ	Height	41.205	Cauline leaves
17LD	rAP2	7	XZ	Width	156.427	Cauline leaves
17LD	rAP2	7	XZ	Height	43.703	Cauline leaves
17LD	rAP2	7	YZ	Width	162.334	Cauline leaves
17LD	rAP2	7	YZ	Height	45.901	Cauline leaves
17LD	rAP2	8	XZ	Width	164.035	Rosette leaves
17LD	rAP2	8	XZ	Height	51.371	Rosette leaves
17LD	rAP2	8	YZ	Width	174.739	Rosette leaves
17LD	rAP2	8	YZ	Height	57.467	Rosette leaves
17LD	rAP2	11	XZ	Width	165.001	Flowers
17LD	rAP2	11	XZ	Height	59.716	Flowers
17LD	rAP2	11	YZ	Width	157.721	Flowers
17LD	rAP2	11	YZ	Height	48.02	Flowers
17LD	rAP2	12	XZ	Width	139.033	Flowers
17LD	rAP2	12	XZ	Height	35.19	Flowers
17LD	rAP2	12	YZ	Width	141.495	Flowers
17LD	rAP2	12	YZ	Height	36.955	Flowers
17LD	rAP2	13	XZ	Width	164.264	Rosette leaves
17LD	rAP2	13	XZ	Height	39.452	Rosette leaves
17LD	rAP2	13	YZ	Width	159.192	Rosette leaves
17LD	rAP2	13	YZ	Height	38.859	Rosette leaves
17LD	rAP2	14	XZ	Width	135.085	Rosette leaves
17LD	rAP2	14	XZ	Height	33.299	Rosette leaves
17LD	rAP2	14	YZ	Width	150.311	Rosette leaves
17LD	rAP2	14	YZ	Height	48.085	Rosette leaves
19LD	Col-0	7	XZ	Width	106.679	Flowers
19LD	Col-0	7	XZ	Height	32.017	Flowers
19LD	Col-0	7	YZ	Width	108.118	Flowers
19LD	Col-0	7	YZ	Height	32.375	Flowers
19LD	Col-0	9	YZ	Width	115.309	Flowers
19LD	Col-0	9	YZ	Height	36.567	Flowers
19LD	Col-0	9	XZ	Width	118.76	Flowers
19LD	Col-0	9	XZ	Height	38.192	Flowers
19LD	Col-0	12	XZ	Width	108.06	Flowers
19LD	Col-0	12	XZ	Height	35.676	Flowers
19LD	Col-0	12	YZ	Width	106.585	Flowers
19LD	Col-0	12	YZ	Height	40.921	Flowers
19LD	Col-0	13	XZ	Width	110.089	Flowers
19LD	Col-0	13	XZ	Height	24.634	Flowers
19LD	Col-0	13	YZ	Width	119.148	Flowers
19LD	Col-0	13	YZ	Height	38.22	Flowers
19LD	ap2	4	XZ	Width	92.788	Flowers
19LD	ap2	4	XZ	Height	30.918	Flowers
19LD	ap2	4	YZ	Width	86.39	Flowers
19LD	ap2	4	YZ	Height	22.915	Flowers
19LD	ap2	7	XZ	Width	111.325	Flowers
19LD	ap2	7	XZ	Height	28.455	Flowers
19LD	ap2	7	YZ	Width	110.693	Flowers
19LD	ap2	7	YZ	Height	31.315	Flowers
19LD	ap2	9	XZ	Width	83.334	Flowers
19LD	ap2	9	XZ	Height	24.007	Flowers
19LD	ap2	9	YZ	Width	104.433	Flowers
19LD	ap2	9	YZ	Height	24.737	Flowers
19LD	ap2	13	XZ	Width	94.641	Flowers
19LD	ap2	13	XZ	Height	20.736	Flowers
19LD	ap2	13	YZ	Width	82.939	Flowers
19LD	ap2	13	YZ	Height	15.281	Flowers
19LD	ap2	14	XZ	Width	96.16	Flowers
19LD	ap2	14	XZ	Height	24.982	Flowers
19LD	ap2	14	YZ	Width	98.953	Flowers
19LD	ap2	14	YZ	Height	24.468	Flowers
19LD	rAP2	1	XZ	Width	150.699	Cauline leaves
19LD	rAP2	1	XZ	Height	44.793	Cauline leaves
19LD	rAP2	1	YZ	Width	161.135	Cauline leaves
19LD	rAP2	1	YZ	Height	50.944	Cauline leaves
19LD	rAP2	2	XZ	Width	149.16	Flowers
19LD	rAP2	2	XZ	Height	44.018	Flowers
19LD	rAP2	2	YZ	Width	155.679	Flowers
19LD	rAP2	2	YZ	Height	52.961	Flowers
19LD	rAP2	13	XZ	Width	137.117	Flowers
19LD	rAP2	13	XZ	Height	31.283	Flowers
19LD	rAP2	13	YZ	Width	158.048	Flowers
19LD	rAP2	13	YZ	Height	46.207	Flowers
19LD	rAP2	14	YZ	Width	161.505	Flowers
19LD	rAP2	14	YZ	Height	43.648	Flowers
19LD	rAP2	14	XZ	Width	128.905	Flowers
19LD	rAP2	14	XZ	Height	36.934	Flowers
19LD	Col-0	1	XZ	Width	108.079	Flowers
19LD	Col-0	1	XZ	Height	30.297	Flowers
19LD	Col-0	1	YZ	Width	118.397	Flowers
19LD	Col-0	1	YZ	Height	32.919	Flowers
19LD	ap2	1	XZ	Width	78.994	Flowers
19LD	ap2	1	XZ	Height	13.059	Flowers
19LD	ap2	1	YZ	Width	103.307	Flowers
19LD	ap2	1	YZ	Height	23.327	Flowers
19LD	ap2	2	XZ	Width	76.398	Flowers
19LD	ap2	2	XZ	Height	19.281	Flowers
19LD	ap2	2	YZ	Width	81.334	Flowers
19LD	ap2	2	YZ	Height	23.78	Flowers
19LD	ap2	3	XZ	Width	95.508	Flowers
19LD	ap2	3	XZ	Height	22.224	Flowers
19LD	ap2	3	YZ	Width	72.795	Flowers
19LD	ap2	3	YZ	Height	14.186	Flowers
19LD	ap2	5	XZ	Width	98.596	Flowers
19LD	ap2	5	XZ	Height	24.075	Flowers
19LD	ap2	5	YZ	Width	81.533	Flowers
19LD	ap2	5	YZ	Height	19.206	Flowers
19LD	ap2	6	YZ	Width	92.415	Flowers
19LD	ap2	6	YZ	Height	22.918	Flowers
19LD	ap2	6	XZ	Width	82.808	Flowers
19LD	ap2	6	XZ	Height	21.836	Flowers
19LD	ap2	8	XZ	Width	94.963	Flowers
19LD	ap2	8	XZ	Height	29.249	Flowers
19LD	ap2	8	YZ	Width	109.123	Flowers
19LD	ap2	8	YZ	Height	35.648	Flowers
19LD	ap2	10	XZ	Width	94.208	Flowers
19LD	ap2	10	XZ	Height	21.162	Flowers
19LD	ap2	10	YZ	Width	98.104	Flowers
19LD	ap2	10	YZ	Height	21.836	Flowers
19LD	ap2	11	YZ	Width	83.474	Flowers
19LD	ap2	11	YZ	Height	21.836	Flowers
19LD	ap2	11	XZ	Width	81.3	Flowers
19LD	ap2	11	XZ	Height	28.008	Flowers
19LD	ap2	12	XZ	Width	78.791	Flowers
19LD	ap2	12	XZ	Height	16.718	Flowers
19LD	ap2	12	YZ	Width	91.059	Flowers
19LD	ap2	12	YZ	Height	19.939	Flowers
19LD	Col-0	2	YZ	Width	101.488	Flowers
19LD	Col-0	2	YZ	Height	21.873	Flowers
19LD	Col-0	2	XZ	Width	94.058	Flowers
19LD	Col-0	2	XZ	Height	25.702	Flowers
19LD	Col-0	3	YZ	Width	98.927	Flowers
19LD	Col-0	3	YZ	Height	28.311	Flowers
19LD	Col-0	3	XZ	Width	101.655	Flowers
19LD	Col-0	3	XZ	Height	28.994	Flowers
19LD	Col-0	4	YZ	Width	109.558	Flowers
19LD	Col-0	4	YZ	Height	35.29	Flowers
19LD	Col-0	4	XZ	Width	117.487	Flowers
19LD	Col-0	4	XZ	Height	40.013	Flowers
19LD	Col-0	5	YZ	Width	112.838	Flowers
19LD	Col-0	5	YZ	Height	33.118	Flowers
19LD	Col-0	5	XZ	Width	88.942	Flowers
19LD	Col-0	5	XZ	Height	22.262	Flowers
19LD	Col-0	6	XZ	Width	111.121	Flowers
19LD	Col-0	6	XZ	Height	28.737	Flowers
19LD	Col-0	6	YZ	Width	105.301	Flowers
19LD	Col-0	6	YZ	Height	29.991	Flowers
19LD	Col-0	8	YZ	Width	101.435	Flowers
19LD	Col-0	8	YZ	Height	26.596	Flowers
19LD	Col-0	8	XZ	Width	102.181	Flowers
19LD	Col-0	8	XZ	Height	21.844	Flowers
19LD	Col-0	10	XZ	Width	120.684	Flowers
19LD	Col-0	10	XZ	Height	39.809	Flowers
19LD	Col-0	10	YZ	Width	100.904	Flowers
19LD	Col-0	10	YZ	Height	23.466	Flowers
19LD	Col-0	11	XZ	Width	105.092	Flowers
19LD	Col-0	11	XZ	Height	31.328	Flowers
19LD	Col-0	11	YZ	Width	89.716	Flowers
19LD	Col-0	11	YZ	Height	20.167	Flowers
19LD	rAP2	3	XZ	Width	179.141	Cauline leaves
19LD	rAP2	3	XZ	Height	62.208	Cauline leaves
19LD	rAP2	3	YZ	Width	151.088	Cauline leaves
19LD	rAP2	3	YZ	Height	36.39	Cauline leaves
19LD	rAP2	4	XZ	Width	152.224	Cauline leaves
19LD	rAP2	4	XZ	Height	42.922	Cauline leaves
19LD	rAP2	4	YZ	Width	158.828	Cauline leaves
19LD	rAP2	4	YZ	Height	42.185	Cauline leaves
19LD	rAP2	5	XZ	Width	150.35	Cauline leaves
19LD	rAP2	5	XZ	Height	44.146	Cauline leaves
19LD	rAP2	5	YZ	Width	138.105	Cauline leaves
19LD	rAP2	5	YZ	Height	31.678	Cauline leaves
19LD	rAP2	6	XZ	Width	151.336	Flowers
19LD	rAP2	6	XZ	Height	49.832	Flowers
19LD	rAP2	6	YZ	Width	136.46	Flowers
19LD	rAP2	6	YZ	Height	40.764	Flowers
19LD	rAP2	7	XZ	Width	154.224	Flowers
19LD	rAP2	7	XZ	Height	38.92	Flowers
19LD	rAP2	7	YZ	Width	148.615	Flowers
19LD	rAP2	7	YZ	Height	37.714	Flowers
19LD	rAP2	8	XZ	Width	131.672	Cauline leaves
19LD	rAP2	8	XZ	Height	29.183	Cauline leaves
19LD	rAP2	8	YZ	Width	141.904	Cauline leaves
19LD	rAP2	8	YZ	Height	31.283	Cauline leaves
19LD	rAP2	9	XZ	Width	151.321	Flowers
19LD	rAP2	9	XZ	Height	45.175	Flowers
19LD	rAP2	9	YZ	Width	143.245	Flowers
19LD	rAP2	9	YZ	Height	37.283	Flowers
19LD	rAP2	10	XZ	Width	175.394	Flowers
19LD	rAP2	10	XZ	Height	51.504	Flowers
19LD	rAP2	10	YZ	Width	167.461	Flowers
19LD	rAP2	10	YZ	Height	37.215	Flowers
19LD	rAP2	11	XZ	Width	169.237	Cauline leaves
19LD	rAP2	11	XZ	Height	52.096	Cauline leaves
19LD	rAP2	11	YZ	Width	182.245	Cauline leaves
19LD	rAP2	11	YZ	Height	57.489	Cauline leaves
19LD	rAP2	12	YZ	Width	148.843	Flowers
19LD	rAP2	12	YZ	Height	42.153	Flowers
19LD	rAP2	12	XZ	Width	148.042	Flowers
19LD	rAP2	12	XZ	Height	36.01	Flowers
