# Supplementary material for: Coordination of shoot apical meristem shape and identity by APETALA2 during floral transition in Arabidopsis
Source: Nat Commun. 2024 Aug 13;15:6930. doi: 10.1038/s41467-024-51341-6 (PMC11322546; doi:10.1038/s41467-024-51341-6)
Supplement: Supplementary file 12 — Source Data [file 41467_2024_51341_MOESM12_ESM.zip › Source_data/Fig1def.csv]

Time	Genotype	Sample	Meristem_area	Cell_number
10LD	ap2	1	7971.9483	154
10LD	ap2	12	6128.8595	123
10LD	ap2	2	7220.3908	132
10LD	ap2	4	5471.6921	121
10LD	Col-0	2	3622.4047	89
10LD	Col-0	4	4308.3546	98
10LD	Col-0	5	4222.1115	104
10LD	Col-0	6	4480.139	101
10LD	rAP2	1	6749.6969	138
10LD	rAP2	2	5947.9019	126
10LD	rAP2	5	5300.2226	112
10LD	rAP2	6	3411.9018	74
12LD	ap2	1	6533.1867	141
12LD	ap2	3	6361.9688	148
12LD	ap2	4	8475.5311	147
12LD	ap2	5	9262.3468	184
12LD	Col-0	2	7446.6627	179
12LD	Col-0	4	6568.3838	172
12LD	Col-0	6	6331.9332	176
12LD	Col-0	9	5938.8841	137
12LD	rAP2	1	7673.0706	184
12LD	rAP2	4	12064.1858	261
12LD	rAP2	6	13770.5319	299
12LD	rAP2	7	9586.1485	226
14LD	ap2	1	7007.1906	154
14LD	ap2	2	7399.816	165
14LD	ap2	3	7388.4719	166
14LD	ap2	4	3796.5241	89
14LD	Col-0	12	16787.5011	366
14LD	Col-0	2	12962.8694	285
14LD	Col-0	3	11412.7281	278
14LD	Col-0	9	14424.4793	338
14LD	rAP2	2	16695.5762	342
14LD	rAP2	4	19745.3522	457
14LD	rAP2	6	19484.4652	429
14LD	rAP2	7	16356.2766	331
17LD	ap2	1	6976.6554	195
17LD	ap2	2	7432.0548	190
17LD	ap2	5	5463.9974	142
17LD	ap2	7	5338.9656	150
17LD	Col-0	1	11128.7675	332
17LD	Col-0	2	8774.51559	313
17LD	Col-0	3	10642.6942	326
17LD	Col-0	5	9772.2877	336
17LD	rAP2	1	17469.7043	370
17LD	rAP2	2	14698.8176	383
17LD	rAP2	4	15096.8503	390
17LD	rAP2	8	15036.9181	316
19LD	ap2	13	5249.6628	155
19LD	ap2	4	4558.7602	155
19LD	ap2	7	7470.2992	247
19LD	ap2	9	5827.897	173
19LD	Col-0	1	7961.5946389	272
19LD	Col-0	10	8262.0863	255
19LD	Col-0	12	8490.5366	268
19LD	Col-0	13	8500.1798	293
19LD	Col-0	7	9494.85524	315
19LD	Col-0	9	9048.7322	296
19LD	rAP2	1	9941.8628	216
19LD	rAP2	13	12135.076	289
19LD	rAP2	2	12618.4733	364
19LD	rAP2	7	15490.9415	372
