# Supplementary material for: Coordination of shoot apical meristem shape and identity by APETALA2 during floral transition in Arabidopsis
Source: Nat Commun. 2024 Aug 13;15:6930. doi: 10.1038/s41467-024-51341-6 (PMC11322546; doi:10.1038/s41467-024-51341-6)
Supplement: Supplementary file 12 — Source Data [file 41467_2024_51341_MOESM12_ESM.zip › Source_data/Fig2abc_Conc_0_25_wt_AP2_1st_experiment.csv]

	SAM1	SAM2	SAM3	SAM4	SAM5	SAM6	SAM7	SAM8	SAM9	SAM10
7LDs	1767.31221185532	2381.17397736518	2294.35458389234	3108.32415870967	1178.34246587408	3251.95180289618	2095.98225953417
10LDs	1377.99266825379	1217.23952452574	1653.7077351859	1551.50396646239	2124.06098476093	1163.38502038602	794.969664570464
12LDs	1244.10969559294	899.768253659384	1062.12369533316	1037.70666922629	1034.50556191764	1122.92637823612
14LDs	401.729814292464	1122.33633099375	745.409776929139	1063.79694941265	603.868223184963	690.879849116395	796.919309635099
17LDs	358.284337658354	283.97013057765	368.854686347266	288.809245509801	265.219282786798	309.136277877873	345.085883212787	333.283996712116
19LDs	340.432890904962	269.412241548975	244.105484834389	342.672115140554	293.666310853046	239.340681262854	416.514502766448	252.016903791268
21LDs	142.783236015488	247.418701037011	329.641857250218	212.719990138782	168.194083120603	186.017150177533	175.828447701819	188.127439548699	307.761985215553	205.153893463634
