# Supplementary material for: Coordination of shoot apical meristem shape and identity by APETALA2 during floral transition in Arabidopsis
Source: Nat Commun. 2024 Aug 13;15:6930. doi: 10.1038/s41467-024-51341-6 (PMC11322546; doi:10.1038/s41467-024-51341-6)
Supplement: Supplementary file 12 — Source Data [file 41467_2024_51341_MOESM12_ESM.zip › Source_data/Fig2abc_Conc_0_50_wt_AP2_1st_experiment.csv]

	SAM1	SAM2	SAM3	SAM4	SAM5	SAM6	SAM7	SAM8	SAM9	SAM10
7LDs	1434.49536955526	1720.48331856159	1929.75774012578	2075.17136942419	1193.85326155214	2200.51855045245	1630.40116201667
10LDs	1121.99908105189	1051.49278467502	1341.07490725022	2053.91301632707	1887.67250565285	1156.48432822553	731.734532841278
12LDs	1229.58417324961	806.064430038868	916.502895749311	922.495539718972	937.730311729915	1076.60251098321
14LDs	342.613251128515	978.177286713316	629.339010095638	974.625683242159	561.074944744462	619.103147851557	710.792383550518
17LDs	317.205544131266	294.888122873518	361.164150920389	262.396192943141	262.144602028145	288.409309576018	312.331062143242	302.865835838478
19LDs	325.880446388253	276.266827664997	252.414918042349	333.344837865123	272.6992219519	253.762630011077	415.284271960524	239.249664456197
21LDs	152.319315831806	265.397091412795	339.32774406513	221.141464217043	177.438361957833	187.620814805138	176.093342893024	206.045991320743	335.759611159554	195.131971273001
