# Supplementary material for: Coordination of shoot apical meristem shape and identity by APETALA2 during floral transition in Arabidopsis
Source: Nat Commun. 2024 Aug 13;15:6930. doi: 10.1038/s41467-024-51341-6 (PMC11322546; doi:10.1038/s41467-024-51341-6)
Supplement: Supplementary file 12 — Source Data [file 41467_2024_51341_MOESM12_ESM.zip › Source_data/Fig2d.csv]

Timecourse	Genotype	Sample	Width	Height	Primordia	Norm_Height	Norm_Width
rAP2soc1_LD	Col-0	1	126.3825	57.691	Rosette leaves	1.21030493113612	1.03666138967953
rAP2soc1_LD	Col-0	2	117.009	44.1495	Rosette leaves	0.926216525232606	0.959774593357558
rAP2soc1_LD	Col-0	3	125.326	51.686	Rosette leaves	1.08432546966947	1.02799537375013
rAP2soc1_LD	Col-0	4	124.431	45.844	Cauline leaves	0.961765600579023	1.02065407298647
rAP2soc1_LD	Col-0	5	115.387	47.74	Cauline leaves	1.00154196343344	0.946470023705429
rAP2soc1_LD	Col-0	6	124.968	51.4605	Cauline leaves	1.0795946838975	1.02505885344467
rAP2soc1_LD	Col-0	7	106.1445	35.2455	Flowers	0.739418669296046	0.870657764143282
rAP2soc1_LD	Col-0	8	114.879	40.052	Rosette leaves	0.840254686205196	0.942303117797118
rAP2soc1_LD	Col-0	9	116.234	42.108	Rosette leaves	0.883387704152812	0.953417601076177
rAP2soc1_LD	Col-0	10	124.4365	47.6665	Rosette leaves	1	1.02069918712525
rAP2soc1_LD	Col-0	11	121.913	48.989	Rosette leaves	1.02774485225473	1
rAP2soc1_LD	Col-0	12	110.3965	39.562	Flowers	0.829974929982273	0.905535094698679
rAP2soc1_LD	Col-0	13	123.33	51.437	Flowers	1.07910167518068	1.01162304266157
rAP2soc1_LD	Col-0	14	124.572	51.381	Cauline leaves	1.07792684589806	1.02181063545315
rAP2soc1_LD	Col-0	15	113.896	42.524	Rosette leaves	0.892115007395131	0.934239990813121
rAP2soc1_LD	rAP2	1	150.758	51.961	Cauline leaves	1.09009472061091	1.23660315142766
rAP2soc1_LD	rAP2	2	175.484	62.8105	Rosette leaves	1.31770740457134	1.43941991420111
rAP2soc1_LD	rAP2	3	173.4115	61.4655	Rosette leaves	1.28949052269414	1.42242008645509
rAP2soc1_LD	rAP2	4	155.791	45.5855	Rosette leaves	0.956342504694072	1.27788668968855
rAP2soc1_LD	rAP2	5	151.429	37.7925	Rosette leaves	0.792852422560918	1.24210707635773
rAP2soc1_LD	rAP2	7	179.8145	68.207	Rosette leaves	1.43092108713667	1.47494114655533
rAP2soc1_LD	rAP2	8	164.535	62.0135	Rosette leaves	1.30098706638834	1.3496099677639
rAP2soc1_LD	rAP2	9	162.388	56.4685	Rosette leaves	1.18465798831464	1.3319990485018
rAP2soc1_LD	rAP2	10	170.8205	51.303	Rosette leaves	1.07629047654013	1.40116722580857
rAP2soc1_LD	rAP2	11	171.4465	52.77	Rosette leaves	1.1070668079259	1.40630203505779
rAP2soc1_LD	rAP2	12	167.5835	57.305	Cauline leaves	1.20220700072378	1.37461550449911
rAP2soc1_LD	rAP2	13	167.694	57.081	Rosette leaves	1.1975076835933	1.37552188855987
rAP2soc1_LD	rAP2	14	181.5185	61.904	Rosette leaves	1.29868985555894	1.48891832700368
rAP2soc1_LD	rAP2	15	179.541	64.5355	Rosette leaves	1.3538963422949	1.4726977434728
rAP2soc1_LD	soc1	1	140.1235	50.9215	Rosette leaves	1.06828695205228	1.14937291347108
rAP2soc1_LD	soc1	2	150.5845	54.3705	Rosette leaves	1.14064384840506	1.2351800054137
rAP2soc1_LD	soc1	3	151.77	53.9845	Rosette leaves	1.13254591799272	1.24490415296154
rAP2soc1_LD	soc1	4	127.9725	47.889	Flowers	1.00466784848898	1.04970347706971
rAP2soc1_LD	soc1	5	147.181	53.1685	Rosette leaves	1.1154269770174	1.20726255608508
rAP2soc1_LD	soc1	6	140.2805	48.705	Rosette leaves	1.0217867894643	1.15066071706873
rAP2soc1_LD	soc1	7	140.521	46.255	Cauline leaves	0.970388008349679	1.15263343531863
rAP2soc1_LD	soc1	8	144.078	49.523	Rosette leaves	1.03894768862828	1.1818099792475
rAP2soc1_LD	soc1	9	136.7615	41.244	Rosette leaves	0.865261766649534	1.12179587082592
rAP2soc1_LD	soc1	10	156.2145	57.4595	Rosette leaves	1.20544827079815	1.28136047837392
rAP2soc1_LD	soc1	11	142.3655	46.574	Rosette leaves	0.977080339441746	1.16776307694832
rAP2soc1_LD	soc1	12	145.6455	46.482	Cauline leaves	0.975150262763157	1.19466750879726
rAP2soc1_LD	soc1	13	150.6355	50.6465	Rosette leaves	1.06251770111084	1.23559833651867
rAP2soc1_LD	rAP2-soc1	1	178.1355	61.383	Rosette leaves	1.2877597474117	1.46116903037412
rAP2soc1_LD	rAP2-soc1	2	173.7	52.2355	Cauline leaves	1.09585348200518	1.42478652809791
rAP2soc1_LD	rAP2-soc1	3	178.88	54.916	Rosette leaves	1.15208794436344	1.46727584424959
rAP2soc1_LD	rAP2-soc1	4	178.5165	54.1145	Rosette leaves	1.13527320025594	1.46429420980535
rAP2soc1_LD	rAP2-soc1	5	175.9875	53.166	Rosette leaves	1.11537452928157	1.44354990854134
rAP2soc1_LD	rAP2-soc1	6	187.956	58.375	Rosette leaves	1.22465463165955	1.54172237579257
rAP2soc1_LD	rAP2-soc1	7	196.154	73.295	Rosette leaves	1.53766271910042	1.60896705027356
rAP2soc1_LD	rAP2-soc1	8	204.964	71.4075	Rosette leaves	1.49806467854783	1.68123169801416
rAP2soc1_LD	rAP2-soc1	9	188.6515	66.6605	Rosette leaves	1.39847691775146	1.54742726370445
rAP2soc1_LD	rAP2-soc1	10	176.2975	56.258	Rosette leaves	1.18024188895765	1.44609270545389
rAP2soc1_LD	rAP2-soc1	11	186.7585	61.018	Rosette leaves	1.28010237798034	1.5318997973965
rAP2soc1_LD	rAP2-soc1	13	184.0365	55.1015	Rosette leaves	1.15597956636212	1.50957239999016
rAP2soc1_LD	rAP2-soc1	14	182.5175	63.814	Rosette leaves	1.33875992573401	1.49711269511865
rAP2soc1_LD	rAP2-soc1	15	178.886	59.147	Rosette leaves	1.24085049248424	1.4673250596737
soc1ap2_LD	Col-0	1	107.4715	36.74	Cauline leaves	0.801474678504816	0.927357839330399
soc1ap2_LD	Col-0	2	108.203	46.674	Cauline leaves	1.01818261144621	0.933669859349383
soc1ap2_LD	Col-0	3	112.3835	33.442	Flowers	0.729529564468101	0.969742859608249
soc1ap2_LD	Col-0	4	95.9205	33.9935	Flowers	0.741560410553986	0.827685736474243
soc1ap2_LD	Col-0	5	115.89	45.8185	Rosette leaves	0.999520075042811	1
soc1ap2_LD	Col-0	6	123.0755	50.127	Rosette leaves	1.09350901495403	1.06200276123911
soc1ap2_LD	Col-0	7	134.94	61.29	Cauline leaves	1.33702730118563	1.16438001553197
soc1ap2_LD	Col-0	8	123.5215	56.1675	Cauline leaves	1.22528113785844	1.06585123824316
soc1ap2_LD	Col-0	9	119.0985	51.7755	Cauline leaves	1.12947066458699	1.02768573647424
soc1ap2_LD	Col-0	10	119.779	42.427	Cauline leaves	0.925535279938046	1.0335576840107
soc1ap2_LD	Col-0	11	94.1285	32.158	Cauline leaves	0.701519398784917	0.812222797480369
soc1ap2_LD	Col-0	12	117.3745	46.7295	Cauline leaves	1.01939333122457	1.0128095607904
soc1ap2_LD	Col-0	13	113.342	45.8405	Cauline leaves	1	0.978013633618086
soc1ap2_LD	Col-0	14	107.525	42.331	Flowers	0.923441061943042	0.927819483993442
soc1ap2_LD	Col-0	15	121.109	46.038	Cauline leaves	1.00430841722931	1.04503408404522
soc1ap2_LD	soc1	1	148.654	55.2795	Cauline leaves	1.20590962140465	1.28271636897058
soc1ap2_LD	soc1	2	150.369	57.5865	Cauline leaves	1.2562362975971	1.29751488480456
soc1ap2_LD	soc1	3	143.8095	48.5685	Cauline leaves	1.05951069469138	1.24091379756666
soc1ap2_LD	soc1	4	150.832	52.283	Cauline leaves	1.1405416607585	1.30151005263612
soc1ap2_LD	soc1	5	148.5165	48.4065	Cauline leaves	1.05597670182481	1.2815298990422
soc1ap2_LD	soc1	6	145.4655	48.965	Cauline leaves	1.06816025130616	1.25520320994046
soc1ap2_LD	soc1	7	144.592	40.552	Cauline leaves	0.884632584723116	1.24766589006817
soc1ap2_LD	soc1	8	147.6205	47.0585	Cauline leaves	1.02657039081162	1.27379842954526
soc1ap2_LD	soc1	9	142.8075	41.815	Flowers	0.912184640219893	1.23226766761584
soc1ap2_LD	soc1	10	136.65	41.662	Rosette leaves	0.908846980290354	1.17913538700492
soc1ap2_LD	soc1	11	156.4105	52.4075	Cauline leaves	1.14325759972077	1.34964621623954
soc1ap2_LD	soc1	12	146.5085	47.177	Cauline leaves	1.0291554411492	1.26420312365174
soc1ap2_LD	soc1	13	149.7895	58.5335	Cauline leaves	1.27689488552699	1.29251445336095
soc1ap2_LD	soc1	14	151.58	54.2315	Rosette leaves	1.18304774162585	1.30796444904651
soc1ap2_LD	soc1	15	133.9245	44.388	Cauline leaves	0.968314045440167	1.15561739580637
soc1ap2_LD	ap2	1	109.1645	37.4355	Cauline leaves	0.816646851583207	0.941966519975839
soc1ap2_LD	ap2	2	101.846	26.368	Rosette leaves	0.575211875961213	0.878816118733282
soc1ap2_LD	ap2	3	99.975	34.267	Cauline leaves	0.74752675036267	0.862671498835102
soc1ap2_LD	ap2	4	99.685	32.907	Cauline leaves	0.717858662100108	0.860169125895246
soc1ap2_LD	ap2	5	98.7675	34.113	Cauline leaves	0.744167275662351	0.852252135645871
soc1ap2_LD	ap2	6	99.8205	30.7665	Rosette leaves	0.671164145242744	0.861338338079213
soc1ap2_LD	ap2	7	94.137	26.5645	Cauline leaves	0.579498478419738	0.812296142894124
soc1ap2_LD	ap2	8	84.664	27.4935	Rosette leaves	0.599764400475562	0.730554836482872
soc1ap2_LD	ap2	9	79.285	22.8165	Rosette leaves	0.49773671753144	0.684140132884632
soc1ap2_LD	ap2	10	101.2565	30.845	Rosette leaves	0.672876604749076	0.873729398567607
soc1ap2_LD	ap2	11	99.7685	29.212	Rosette leaves	0.637253084063219	0.86088963672448
soc1ap2_LD	ap2	12	83.8645	23.6115	Rosette leaves	0.515079460302571	0.723656053153853
soc1ap2_LD	ap2	13	92.285	27.1765	Rosette leaves	0.592849118137891	0.796315471567866
soc1ap2_LD	soc1ap2	2	106.7615	27.371	Rosette leaves	0.597092091054853	0.921231340063854
soc1ap2_LD	soc1ap2	3	96.2695	26.495	Cauline leaves	0.577982351850438	0.830697212874277
soc1ap2_LD	soc1ap2	4	124.744	40.6755	Cauline leaves	0.887326708914606	1.07640003451549
soc1ap2_LD	soc1ap2	5	117.228	39.6555	Cauline leaves	0.865075642717684	1.01154543101217
soc1ap2_LD	soc1ap2	6	112.034	35.2285	Cauline leaves	0.768501652468886	0.966727068772111
soc1ap2_LD	soc1ap2	7	113.064	38.31	Cauline leaves	0.83572386863145	0.975614807144706
soc1ap2_LD	soc1ap2	8	113.0935	36.9945	Rosette leaves	0.807026537668655	0.975869358874795
soc1ap2_LD	soc1ap2	9	116.4565	36.846	Rosette leaves	0.803787044207633	1.00488825610493
soc1ap2_LD	soc1ap2	10	99.8255	32.4335	Cauline leaves	0.707529368135164	0.861381482440245
soc1ap2_LD	soc1ap2	11	113.0435	32.069	Cauline leaves	0.699577884185382	0.975437915264475
soc1ap2_LD	soc1ap2	12	111.9705	36.2685	Cauline leaves	0.791189014081434	0.966179135387005
soc1ap2_LD	soc1ap2	13	116.1175	34.3385	Cauline leaves	0.749086506473533	1.00196306842696
soc1ap2_LD	soc1ap2	14	118.093	38.4065	Cauline leaves	0.837828994011845	1.0190094054707
soc1ap2_LD	soc1ap2	15	109.6925	32.023	Cauline leaves	0.698574404729442	0.94652256450082
soc1ap2_LD	soc1ap2	16	109.9525	37.9795	Rosette leaves	0.828514086888232	0.948766071274484
ap2_LD	Col-0	1	121.5455	47.2675	Rosette leaves	1.00951475801973	1.05665093150423
ap2_LD	Col-0	2	114.3485	42.573	Rosette leaves	0.909252060996967	0.99408410053117
ap2_LD	Col-0	3	113.6035	46.299	Cauline leaves	0.988830037162018	0.987607472898139
ap2_LD	Col-0	4	118.5295	49.535	Cauline leaves	1.05794284737944	1.03043145641534
ap2_LD	Col-0	5	122.1475	52.92	Cauline leaves	1.1302379223442	1.06188439437012
ap2_LD	Col-0	6	127.672	47.9045	Cauline leaves	1.02311947375166	1.10991141364352
ap2_LD	Col-0	7	111.9045	40.718	Rosette leaves	0.869633932766648	0.972837284510862
ap2_LD	Col-0	8	111.014	42.148	Cauline leaves	0.900175131348511	0.96509575846091
ap2_LD	Col-0	9	115.7095	46.3765	Cauline leaves	0.990485241980266	1.00591589946883
ap2_LD	Col-0	10	121.1985	51.003	Cauline leaves	1.08929563025928	1.05363430091542
ap2_LD	Col-0	11	102.809	40.153	Cauline leaves	0.857566955704583	0.89376591989846
ap2_LD	Col-0	12	117.852	49.1885	Cauline leaves	1.05054248003075	1.02454163732624
ap2_LD	Col-0	13	102.0525	41.564	Rosette leaves	0.887702362137457	0.887189317476463
ap2_LD	Col-0	14	111.9485	47.396	Rosette leaves	1.0122591943958	0.973219796746907
ap2_LD	ap2	1	93.6	25.264	Flowers	0.539575413267268	0.813707847586261
ap2_LD	ap2	2	90.7965	27.73	Flowers	0.592242962709837	0.789335732728269
ap2_LD	ap2	3	92.8585	23.909	Flowers	0.510636025799838	0.807261647062915
ap2_LD	ap2	4	90.3495	23.139	Flowers	0.494190765024988	0.78544975614845
ap2_LD	ap2	5	84.739	20.1055	Flowers	0.429402844816539	0.73667509932278
ap2_LD	ap2	6	86.5995	22.764	Flowers	0.486181709452821	0.752849281485539
ap2_LD	ap2	7	84.82	20.927	Flowers	0.446948015889966	0.737379269575498
ap2_LD	ap2	8	88.016	23.4235	Flowers	0.500266968519072	0.765163567448209
ap2_LD	ap2	9	79.4655	21.81	Flowers	0.465806672077229	0.690830138486816
ap2_LD	ap2	10	84.7675	22.639	Flowers	0.483512024262099	0.736922862930218
ap2_LD	ap2	11	88.571	22.302	Flowers	0.476314552987912	0.76998843769832
ap2_LD	ap2	12	93.732	23.8155	Flowers	0.508639101277177	0.814855384294395
ap2_LD	ap2	13	89.3375	28.686	Flowers	0.612660715048481	0.776651974719419
ap2_LD	ap2	14	86.035	27.6565	Flowers	0.590673187817693	0.747941823366282
ap2_LD	ap2	16	94.873	22.615	Flowers	0.48299944470548	0.82477462205183
ap2_LD	rAP2	1	162.041	50.339	Cauline leaves	1.07511426252616	1.40869693729407
ap2_LD	rAP2	2	146.0135	43.539	Rosette leaves	0.929883388150869	1.26936250858479
ap2_LD	rAP2	3	160.662	49.672	Cauline leaves	1.06086882234847	1.39670865607803
ap2_LD	rAP2	4	144.108	40.9115	Rosette leaves	0.873766605441886	1.25279712072608
ap2_LD	rAP2	5	158.905	49.629	Rosette leaves	1.05995045064286	1.38143424701597
ap2_LD	rAP2	6	156.9975	41.334	Cauline leaves	0.882790141386528	1.36485147223744
ap2_LD	rAP2	7	159.3805	44.802	Cauline leaves	0.956857887317928	1.38556798720323
ap2_LD	rAP2	8	169.387	54.419	Rosette leaves	1.16225278715134	1.47255909379374
ap2_LD	rAP2	11	161.361	53.868	Flowers	1.15048481483064	1.4027853845552
ap2_LD	rAP2	12	140.264	36.0725	Flowers	0.770417752338644	1.21937946083162
ap2_LD	rAP2	13	161.728	39.1555	Rosette leaves	0.836262867882619	1.40597588434221
ap2_LD	rAP2	14	142.698	40.692	Rosette leaves	0.869078638246978	1.24053934225282
35S-SOC1_LD	Col-0	1	109.1315	41.7485	Rosette leaves	0.865415310627889	0.942336336829017
35S-SOC1_LD	Col-0	2	115.6745	46.406	Rosette leaves	0.961961816711926	0.998834292523498
35S-SOC1_LD	Col-0	3	115.8095	53.1585	Rosette leaves	1.10193611243548	1
35S-SOC1_LD	Col-0	4	124.052	55.009	Rosette leaves	1.14029559917912	1.07117291759312
35S-SOC1_LD	Col-0	5	117.5045	49.7965	Rosette leaves	1.03224435646027	1.01463610498275
35S-SOC1_LD	Col-0	6	114.775	52.1375	Rosette leaves	1.08077154287846	0.991067226781914
35S-SOC1_LD	Col-0	7	116.9865	57.949	Cauline leaves	1.20123960946083	1.01016324222106
35S-SOC1_LD	Col-0	8	111.1755	48.241	Rosette leaves	1	0.959986011510282
35S-SOC1_LD	Col-0	9	117.1805	45.309	Rosette leaves	0.939221823759872	1.01183840703915
35S-SOC1_LD	Col-0	10	117.6115	46.0795	Rosette leaves	0.955193714889824	1.01556003609376
35S-SOC1_LD	Col-0	11	108.1365	41.3915	Rosette leaves	0.858014966522253	0.933744640983684
35S-SOC1_LD	Col-0	12	113.9465	53.2185	Rosette leaves	1.10317986774735	0.983913236824267
35S-SOC1_LD	Col-0	13	109.9525	42.8445	Rosette leaves	0.888134574324744	0.94942556526019
35S-SOC1_LD	Col-0	14	121.3315	53.2975	Rosette leaves	1.10481747890798	1.04768175322404
35S-SOC1_LD	Col-0	15	116.5835	48.2085	Rosette leaves	0.99932629920607	1.00668338953195
35S-SOC1_LD	35S-SOC1	1	110.88	29.0655	Flowers	0.602506166953421	0.957434407367271
35S-SOC1_LD	35S-SOC1	2	108.429	29.29	Flowers	0.607159884745341	0.936270340516106
35S-SOC1_LD	35S-SOC1	3	116.826	33.1475	Flowers	0.687122986671089	1.00877734555455
35S-SOC1_LD	35S-SOC1	4	104.4405	33.28	Flowers	0.689869612984806	0.901830160738109
35S-SOC1_LD	35S-SOC1	5	113.0255	41.036	Flowers	0.850645716299413	0.975960521373462
35S-SOC1_LD	35S-SOC1	6	101.151	34.105	Flowers	0.706971248523041	0.873425755227335
35S-SOC1_LD	35S-SOC1	7	114.4055	41.415	Flowers	0.858502104019403	0.987876642244375
35S-SOC1_LD	35S-SOC1	8	107.802	38.878	Flowers	0.80591198358243	0.930856276903017
35S-SOC1_LD	35S-SOC1	9	107.877	39.748	Flowers	0.823946435604569	0.931503892167741
35S-SOC1_LD	35S-SOC1	10	108.2855	36.8015	Flowers	0.762867685164072	0.935031236642935
35S-SOC1_LD	35S-SOC1	11	120.6035	37.7835	Flowers	0.783223813768371	1.04139556772113
35S-SOC1_LD	35S-SOC1	12	100.4155	36.689	Flowers	0.760535643954313	0.867074808197946
35S-SOC1_LD	35S-SOC1	13	104.8855	40.497	Flowers	0.839472647747766	0.905672677975468
35S-SOC1_LD	35S-SOC1	14	104.1405	35.013	Flowers	0.725793412242698	0.899239699679215
35S-SOC1_LD	35S-SOC1	15	111.144	40.5715	Flowers	0.841016977260007	0.959714013099098
svp_LD	svp	1	76.707	34.701	Cauline leaves	0.939489928525016	0.789377817111573
svp_LD	svp	2	114.206	50.571	Cauline leaves	1.36915204678363	1.17527322123202
svp_LD	svp	3	83.54	34.091	Cauline leaves	0.922974875460256	0.85969498013872
svp_LD	svp	4	72.727	36.364	Rosette leaves	0.984513753519601	0.748420359355383
svp_LD	svp	5	81.665	34.828	Cauline leaves	0.942928308425385	0.840399695391772
svp_LD	svp	7	87.071	36.26	Rosette leaves	0.981698072341347	0.896031860374174
svp_LD	svp	8	86.788	36.559	Rosette leaves	0.989793155728828	0.893119558729701
svp_LD	svp	9	88.741	37.327	Cauline leaves	1.01058587827594	0.913217527322123
svp_LD	svp	10	81.862	29.739	Rosette leaves	0.805149447693307	0.842426986642517
svp_LD	svp	11	81.126	29.141	Cauline leaves	0.788959280918345	0.834852944203182
svp_LD	Col-0	1	95.482	35.813	Rosette leaves	0.969596058046351	0.982587935044353
svp_LD	Col-0	2	100.002	36.936	Rosette leaves	1	1.02910243480766
svp_LD	Col-0	4	92.621	38.636	Rosette leaves	1.04602555772146	0.953145903225142
svp_LD	Col-0	5	117.619	40.909	Rosette leaves	1.10756443578081	1.21039578488073
svp_LD	Col-0	6	107.956	35.232	Cauline leaves	0.953866146848603	1.11095560540885
svp_LD	Col-0	7	83.53	22.734	Flowers	0.615497076023392	0.859592071953403
svp_LD	Col-0	8	75.382	29.288	Rosette leaves	0.792939137968378	0.775742482557063
svp_LD	Col-0	9	107.388	36.936	Cauline leaves	1	1.10511042048285
svp_LD	Col-0	10	84.122	34.664	Rosette leaves	0.938488195798137	0.865684236524173
svp_LD	Col-0	11	108.523	47.163	Rosette leaves	1.27688434048083	1.11679049951633
svp_LD	Col-0	12	97.174	38.674	Rosette leaves	1.04705436430583	1
svp_LD	Col-0	13	107.956	44.318	Rosette leaves	1.19985921594109	1.11095560540885
svp_LD	Col-0	14	93.182	34.678	Rosette leaves	0.938867229802902	0.95891905242143
