# Supplementary material for: Coordination of shoot apical meristem shape and identity by APETALA2 during floral transition in Arabidopsis
Source: Nat Commun. 2024 Aug 13;15:6930. doi: 10.1038/s41467-024-51341-6 (PMC11322546; doi:10.1038/s41467-024-51341-6)
Supplement: Supplementary file 12 — Source Data [file 41467_2024_51341_MOESM12_ESM.zip › Source_data/Fig3bcde_GeneDomains.csv]

SAM	Line	Timepoint	Marker	Height	HeightOrto	MeanHeight	Width	WidthOrto	MeanWidth
SAM1 zoom 1.5	Col-0	10	wus	29.997399999999999	31.855	30.926200000000001	28.9499	28.915700000000001	28.9328
SAM1 zoom 1.5	Col-0	10	clv3	29.372900000000001	29.8977	29.635300000000001	26.2104	27.507400000000001	26.858899999999998
SAM2 zoom 1.5	Col-0	10	wus	36.4499	37.198	36.823949999999996	29.816199999999998	29.0486	29.432400000000001
SAM2 zoom 1.5	Col-0	10	clv3	30.402100000000001	31.109500000000001	30.755800000000001	26.209599999999998	29.584900000000001	27.89725
SAM3 zoom 1.5	Col-0	10	wus	30.255500000000001	27.591000000000001	28.923250000000003	26.196899999999999	40.358499999999999	33.277699999999996
SAM3 zoom 1.5	Col-0	10	clv3	28.441400000000002	26.967700000000001	27.704550000000001	23.920000000000002	30.0169	26.968450000000001
SAM4 zoom 1.5	Col-0	10	wus	24.406700000000001	22.898399999999999	23.652549999999998	28.226299999999998	28.321000000000002	28.27365
SAM4 zoom 1.5	Col-0	10	clv3	28.7349	28.661899999999999	28.698399999999999	25.2927	26.636600000000001	25.964649999999999
SAM5 zoom 1.5	Col-0	10	wus	30.434799999999999	29.323399999999999	29.879100000000001	29.136399999999998	41.094499999999996	35.115449999999996
SAM5 zoom 1.5	Col-0	10	clv3	28.5167	28.793500000000002	28.655100000000001	23.5716	27.5685	25.570050000000002
SAM6 zoom 1.5	Col-0	10	wus	26.805800000000001	28.780799999999999	27.793300000000002	28.726900000000001	32.2911	30.509
SAM6 zoom 1.5	Col-0	10	clv3	30.8063	30.949400000000001	30.877850000000002	27.562899999999999	29.113499999999998	28.338200000000001
SAM7 zoom 1.5	Col-0	10	wus	30.220199999999998	29.289999999999999	29.755099999999999	32.945399999999999	33.871699999999997	33.408549999999998
SAM7 zoom 1.5	Col-0	10	clv3	28.3184	28.285900000000002	28.302150000000001	26.319800000000001	29.404	27.861899999999999
SAM1 zoom 1.5 tilted	Col-0	13	wus	40.6355	42.404600000000002	41.520049999999998	32.725000000000001	30.218499999999999	31.47175
SAM1 zoom 1.5 tilted	Col-0	13	clv3	35.084400000000002	35.549799999999998	35.317099999999996	32.156199999999998	32.593600000000002	32.374899999999997
SAM2 zoom 1.5	Col-0	13	wus	47.097000000000001	43.376100000000001	45.236550000000001	33.238	32.895299999999999	33.066649999999996
SAM2 zoom 1.5	Col-0	13	clv3	37.131100000000004	37.271000000000001	37.201050000000002	32.154200000000003	34.636699999999998	33.395449999999997
SAM3 zoom 1.5 strange	Col-0	13	wus	38.113999999999997	41.149500000000003	39.631749999999997	30.279299999999999	34.7102	32.494749999999996
SAM3 zoom 1.5 strange	Col-0	13	clv3	35.878999999999998	34.884799999999998	35.381900000000002	31.822099999999999	38.431199999999997	35.126649999999998
SAM4 zoom 1.5	Col-0	13	wus	34.549100000000003	35.2027	34.875900000000001	32.9315	31.7638	32.347650000000002
SAM4 zoom 1.5	Col-0	13	clv3	38.923000000000002	39.433399999999999	39.178200000000004	31.4437	36.755000000000003	34.099350000000001
SAM5 zoom 1.5	Col-0	13	wus	41.8093	41.653799999999997	41.731549999999999	34.428899999999999	29.683299999999999	32.056100000000001
SAM5 zoom 1.5	Col-0	13	clv3	34.267600000000002	34.828600000000002	34.548100000000005	32.479300000000002	31.5198	31.999549999999999
SAM1 zoom 1.5	Col-0	16	wus	37.258400000000002	39.666200000000003	38.462299999999999	28.5548	29.221399999999999	28.888100000000001
SAM1 zoom 1.5	Col-0	16	clv3	38.569400000000002	40.705300000000001	39.637349999999998	35.9983	38.405700000000003	37.201999999999998
SAM2 zoom 1.25	Col-0	16	wus	28.4313	29.401700000000002	28.916499999999999	33.402900000000002	32.247300000000003	32.825100000000006
SAM2 zoom 1.25	Col-0	16	clv3	41.581299999999999	40.8324	41.206850000000003	38.592300000000002	42.4617	40.527000000000001
SAM3 zoom 1.5	Col-0	16	wus	30.7559	30.717199999999998	30.736550000000001	29.3935	28.511399999999998	28.952449999999999
SAM3 zoom 1.5	Col-0	16	clv3	40.1235	40.158099999999997	40.140799999999999	38.308300000000003	38.006399999999999	38.157350000000001
SAM4 zoom 1.25	Col-0	16	wus	31.844999999999999	29.5794	30.712199999999999	32.9482	35.719999999999999	34.334099999999999
SAM4 zoom 1.25	Col-0	16	clv3	43.647300000000001	43.531599999999997	43.589449999999999	41.8782	42.728000000000002	42.303100000000001
SAM5 zoom 1.5	Col-0	16	wus	34.207000000000001	35.594299999999997	34.900649999999999	25.481999999999999	30.910799999999998	28.196399999999997
SAM5 zoom 1.5	Col-0	16	clv3	38.500300000000003	37.730800000000002	38.115549999999999	32.175800000000002	36.973599999999998	34.5747
SAM6 zoom 1.5	Col-0	16	wus	30.352499999999999	30.866499999999998	30.609499999999997	33.0822	35.695999999999998	34.389099999999999
SAM6 zoom 1.5	Col-0	16	clv3	40.543999999999997	39.677900000000001	40.110950000000003	39.262099999999997	44.5518	41.906949999999995
SAM7 zoom 1.5	Col-0	16	wus	28.390499999999999	29.883400000000002	29.136949999999999	27.913699999999999	30.5688	29.241250000000001
SAM7 zoom 1.5	Col-0	16	clv3	37.037100000000002	37.7423	37.389700000000005	38.424799999999998	42.823300000000003	40.624049999999997
SAM1 zoom 1.5	Col-0	20	wus	29.823699999999999	30.564800000000002	30.19425	33.374299999999998	32.827599999999997	33.100949999999997
SAM1 zoom 1.5	Col-0	20	clv3	41.055300000000003	41.780200000000001	41.417749999999998	35.180599999999998	37.445599999999999	36.313099999999999
SAM2 zoom 1.5	Col-0	20	wus	25.405100000000001	25.067799999999998	25.236449999999998	28.199200000000001	32.355699999999999	30.277450000000002
SAM2 zoom 1.5	Col-0	20	clv3	41.440399999999997	40.051699999999997	40.746049999999997	33.982199999999999	35.6648	34.823499999999996
SAM3 zoom 1.5	Col-0	20	wus	34.203200000000002	34.693600000000004	34.448400000000007	29.191400000000002	31.651299999999999	30.42135
SAM3 zoom 1.5	Col-0	20	clv3	37.208799999999997	37.210099999999997	37.209449999999997	33.533200000000001	35.710299999999997	34.621749999999999
SAM4 zoom 1.5	Col-0	20	wus	29.6877	29.170000000000002	29.428850000000001	29.047999999999998	32.599600000000002	30.823799999999999
SAM4 zoom 1.5	Col-0	20	clv3	40.982999999999997	40.806199999999997	40.894599999999997	36.868899999999996	41.348700000000001	39.108800000000002
SAM5 zoom 1.5	Col-0	20	wus	29.848099999999999	32.639099999999999	31.243600000000001	31.989799999999999	33.374899999999997	32.68235
SAM5 zoom 1.5	Col-0	20	clv3	38.566000000000003	37.176299999999998	37.87115	37.423699999999997	39.552100000000003	38.487899999999996
SAM6 zoom 1.5	Col-0	20	wus	29.694800000000001	31.971499999999999	30.83315	28.043900000000001	27.965199999999999	28.004550000000002
SAM6 zoom 1.5	Col-0	20	clv3	36.786799999999999	37.585700000000003	37.186250000000001	33.343699999999998	34.292099999999998	33.817899999999995
SAM7 zoom 1.5	Col-0	20	wus	27.828399999999998	28.403500000000001	28.115949999999998	27.3626	31.196000000000002	29.279299999999999
SAM7 zoom 1.5	Col-0	20	clv3	39.961599999999997	39.304499999999997	39.633049999999997	32.775799999999997	36.109299999999998	34.442549999999997
SAM1 zoom 1.5	ap2-12	10	wus	40.950899999999997	45.370899999999999	43.160899999999998	28.530899999999999	34.809800000000003	31.670349999999999
SAM1 zoom 1.5	ap2-12	10	clv3	34.577599999999997	35.073099999999997	34.82535	29.1036	32.755600000000001	30.929600000000001
SAM2 zoom 1.5	ap2-12	10	wus	40.081699999999998	54.841500000000003	47.461600000000004	29.177399999999999	32.373399999999997	30.775399999999998
SAM2 zoom 1.5	ap2-12	10	clv3	31.612100000000002	32.133699999999997	31.872900000000001	27.874099999999999	30.3003	29.087199999999999
SAM3 zoom 1.5	ap2-12	10	wus	33.377499999999998	34.714500000000001	34.045999999999999	29.4147	29.438800000000001	29.426749999999998
SAM3 zoom 1.5	ap2-12	10	clv3	31.215199999999999	31.764900000000001	31.49005	26.7133	28.761600000000001	27.737450000000003
SAM4 zoom 1.5	ap2-12	10	wus	42.347700000000003	43.8872	43.117450000000005	28.9373	31.3963	30.166800000000002
SAM4 zoom 1.5	ap2-12	10	clv3	33.881	34.410400000000003	34.145700000000005	27.829000000000001	30.9678	29.398400000000002
SAM5 zoom 1.5	ap2-12	10	wus	40.355699999999999	37.933900000000001	39.144800000000004	28.617599999999999	29.701699999999999	29.159649999999999
SAM5 zoom 1.5	ap2-12	10	clv3	31.2348	32.119599999999998	31.677199999999999	25.492699999999999	27.510100000000001	26.5014
SAM6 zoom 1.5	ap2-12	10	wus	42.2303	40.434399999999997	41.332349999999998	26.877400000000002	28.022099999999998	27.449750000000002
SAM6 zoom 1.5	ap2-12	10	clv3	34.0471	33.540799999999997	33.793949999999995	28.610199999999999	30.532599999999999	29.571399999999997
SAM7 zoom 1.5	ap2-12	10	wus	37.702800000000003	40.213099999999997	38.957949999999997	29.270299999999999	29.186199999999999	29.228249999999999
SAM7 zoom 1.5	ap2-12	10	clv3	29.6997	29.571999999999999	29.635849999999998	28.857700000000001	30.0383	29.448
SAM1 zoom 1.5	ap2-12	13	wus	35.402099999999997	33.622700000000002	34.5124	28.301100000000002	29.881799999999998	29.091450000000002
SAM1 zoom 1.5	ap2-12	13	clv3	37.268099999999997	36.824100000000001	37.046099999999996	34.141800000000003	35.218699999999998	34.680250000000001
SAM2 zoom 1.5	ap2-12	13	wus	29.721499999999999	29.004300000000001	29.3629	26.265000000000001	31.867799999999999	29.066400000000002
SAM2 zoom 1.5	ap2-12	13	clv3	33.698799999999999	34.127800000000001	33.9133	30.410900000000002	35.436999999999998	32.923949999999998
SAM3 zoom 1.5	ap2-12	13	wus	34.547800000000002	33.242400000000004	33.895099999999999	27.8672	30.376300000000001	29.121749999999999
SAM3 zoom 1.5	ap2-12	13	clv3	40.863500000000002	40.239899999999999	40.551699999999997	30.6342	35.872199999999999	33.2532
SAM4 zoom 1.5	ap2-12	13	wus	39.486899999999999	39.289499999999997	39.388199999999998	28.710699999999999	31.950500000000002	30.3306
SAM4 zoom 1.5	ap2-12	13	clv3	36.516199999999998	35.028199999999998	35.772199999999998	33.491199999999999	35.504100000000001	34.49765
SAM5 zoom 1.5	ap2-12	13	wus	34.613100000000003	39.191400000000002	36.902250000000002	29.1098	32.613500000000002	30.861650000000001
SAM5 zoom 1.5	ap2-12	13	clv3	34.821599999999997	34.527700000000003	34.67465	32.452300000000001	37.613100000000003	35.032700000000006
SAM6 zoom 1.5	ap2-12	13	wus	33.742699999999999	32.8932	33.317949999999996	30.229900000000001	38.0383	34.134100000000004
SAM6 zoom 1.5	ap2-12	13	clv3	37.843299999999999	36.431699999999999	37.137500000000003	35.207000000000001	39.774000000000001	37.490499999999997
SAM7 zoom 1.5	ap2-12	13	wus	35.104399999999998	33.966000000000001	34.535200000000003	27.3489	31.019600000000001	29.184249999999999
SAM7 zoom 1.5	ap2-12	13	clv3	34.781999999999996	33.904000000000003	34.343000000000004	33.163499999999999	35.793999999999997	34.478749999999998
SAM1 zoom 1.5	ap2-12	16	wus	30.475300000000001	30.761299999999999	30.618299999999998	24.811199999999999	27.669599999999999	26.240400000000001
SAM1 zoom 1.5	ap2-12	16	clv3	34.140599999999999	34.0227	34.081649999999996	31.533200000000001	33.584000000000003	32.558599999999998
SAM2 zoom 1.5	ap2-12	16	wus	24.554600000000001	23.770900000000001	24.162750000000003	24.074999999999999	26.558700000000002	25.316850000000002
SAM2 zoom 1.5	ap2-12	16	clv3	29.304099999999998	29.3583	29.331199999999999	30.695799999999998	30.948499999999999	30.822150000000001
SAM3 zoom 1.5	ap2-12	16	wus	31.560099999999998	32.042700000000004	31.801400000000001	26.0443	26.7697	26.407
SAM3 zoom 1.5	ap2-12	16	clv3	36.942300000000003	35.969000000000001	36.455650000000006	31.9983	33.147300000000001	32.572800000000001
SAM4 zoom 1.5	ap2-12	16	wus	29.809100000000001	31.926200000000001	30.867650000000001	26.099499999999999	28.4815	27.290500000000002
SAM4 zoom 1.5	ap2-12	16	clv3	33.1541	33.562899999999999	33.358499999999999	31.577200000000001	36.300600000000003	33.938900000000004
SAM5 zoom 1.5	ap2-12	16	wus	26.4712	26.902000000000001	26.686599999999999	28.032800000000002	29.020199999999999	28.526499999999999
SAM5 zoom 1.5	ap2-12	16	clv3	31.460999999999999	31.284099999999999	31.372549999999997	31.935199999999998	32.970799999999997	32.452999999999996
SAM6 zoom 1.5	ap2-12	16	wus	31.566700000000001	30.607800000000001	31.087250000000001	28.8324	29.591000000000001	29.2117
SAM6 zoom 1.5	ap2-12	16	clv3	33.6374	34.340499999999999	33.988950000000003	34.4039	38.173900000000003	36.288899999999998
SAM7 zoom 1.5	ap2-12	16	wus	35.244900000000001	37.024700000000003	36.134799999999998	31.1938	31.4938	31.343800000000002
SAM7 zoom 1.5	ap2-12	16	clv3	40.886600000000001	40.367199999999997	40.626899999999999	35.258099999999999	38.142499999999998	36.700299999999999
SAM1 zoom 1.5	ap2-12	20	wus	29.069299999999998	27.394500000000001	28.2319	26.227900000000002	31.376000000000001	28.801950000000001
SAM1 zoom 1.5	ap2-12	20	clv3	34.374200000000002	35.331899999999997	34.853049999999996	29.519400000000001	33.747999999999998	31.633699999999997
SAM2 zoom 1.5	ap2-12	20	wus	29.701799999999999	29.3078	29.504799999999999	25.488800000000001	25.936800000000002	25.712800000000001
SAM2 zoom 1.5	ap2-12	20	clv3	38.009799999999998	39.872199999999999	38.941000000000003	28.639700000000001	32.191000000000003	30.415350000000004
SAM3 zoom 1.5	ap2-12	20	wus	26.0596	24.784300000000002	25.421950000000002	23.392199999999999	30.224799999999998	26.808499999999999
SAM3 zoom 1.5	ap2-12	20	clv3	36.045000000000002	37.430700000000002	36.737850000000002	29.153300000000002	30.458200000000001	29.805750000000003
SAM4 zoom 1.5	ap2-12	20	wus	24.168900000000001	24.242599999999999	24.205750000000002	23.321000000000002	26.880099999999999	25.100549999999998
SAM4 zoom 1.5	ap2-12	20	clv3	29.615300000000001	30.516300000000001	30.065800000000003	29.168099999999999	32.563499999999998	30.8658
SAM5 zoom 1.5	ap2-12	20	wus	27.3718	28.4085	27.890149999999998	26.322900000000001	32.156599999999997	29.239750000000001
SAM5 zoom 1.5	ap2-12	20	clv3	38.568300000000001	40.082700000000003	39.325500000000005	30.903300000000002	36.9437	33.923500000000004
SAM6 zoom 1.5	ap2-12	20	wus	25.489699999999999	25.504000000000001	25.496850000000002	23.808299999999999	28.350100000000001	26.0792
SAM6 zoom 1.5	ap2-12	20	clv3	33.495399999999997	33.549900000000001	33.522649999999999	28.742000000000001	32.314399999999999	30.528199999999998
SAM1 zoom 1.5	rAP2	10	wus	33.386600000000001	32.668300000000002	33.027450000000002	29.517399999999999	36.367100000000001	32.942250000000001
SAM1 zoom 1.5	rAP2	10	clv3	31.792100000000001	31.609400000000001	31.700749999999999	27.591100000000001	30.965499999999999	29.278300000000002
SAM2 zoom 1.5	rAP2	10	wus	27.642499999999998	26.337499999999999	26.989999999999998	33.233600000000003	35.503599999999999	34.368600000000001
SAM2 zoom 1.5	rAP2	10	clv3	30.045500000000001	29.536200000000001	29.790849999999999	27.054300000000001	30.512599999999999	28.783450000000002
SAM3 zoom 1.5	rAP2	10	wus	28.435600000000001	27.2118	27.823700000000002	29.985600000000002	32.140000000000001	31.062800000000003
SAM3 zoom 1.5	rAP2	10	clv3	29.8306	29.430399999999999	29.630499999999998	25.2059	28.7486	26.977249999999998
SAM4 zoom 1.5	rAP2	10	wus	26.703199999999999	29.0533	27.878250000000001	32.037599999999998	33.395899999999997	32.716749999999998
SAM4 zoom 1.5	rAP2	10	clv3	31.171600000000002	30.849799999999998	31.0107	26.317399999999999	26.896799999999999	26.607099999999999
SAM5 zoom 1.5	rAP2	10	wus	27.202100000000002	26.740100000000002	26.9711	34.582299999999996	31.473700000000001	33.027999999999999
SAM5 zoom 1.5	rAP2	10	clv3	29.6416	29.3094	29.4755	26.307099999999998	27.378799999999998	26.842949999999998
SAM6 zoom 1.5	rAP2	10	wus	33.006300000000003	33.6614	33.333849999999998	30.506399999999999	31.061599999999999	30.783999999999999
SAM6 zoom 1.5	rAP2	10	clv3	30.712399999999999	29.975200000000001	30.343800000000002	26.8734	27.639299999999999	27.256349999999998
SAM7 zoom 1.5	rAP2	10	wus	30.018999999999998	30.541699999999999	30.280349999999999	35.6434	28.3125	31.97795
SAM7 zoom 1.5	rAP2	10	clv3	31.378599999999999	30.233599999999999	30.806100000000001	29.654199999999999	29.555	29.604599999999998
SAM1 zoom 1.25	rAP2	13	wus	41.837699999999998	46.8904	44.364049999999999	32.467500000000001	33.275500000000001	32.871499999999997
SAM1 zoom 1.25	rAP2	13	clv3	37.215299999999999	37.3063	37.260800000000003	34.357399999999998	35.965899999999998	35.161649999999995
SAM2 zoom 1.5	rAP2	13	wus	37.342100000000002	41.502099999999999	39.4221	34.432200000000002	36.592799999999997	35.512500000000003
SAM2 zoom 1.5	rAP2	13	clv3	37.287100000000002	37.991	37.639049999999997	33.102899999999998	40.834299999999999	36.968599999999995
SAM3 zoom 1.5	rAP2	13	wus	39.049799999999998	42.604399999999998	40.827100000000002	32.819499999999998	34.859099999999998	33.839299999999994
SAM3 zoom 1.5	rAP2	13	clv3	37.014699999999998	35.408200000000001	36.211449999999999	32.3566	39.287700000000001	35.822150000000001
SAM4 zoom 1.5	rAP2	13	wus	38.216299999999997	36.559600000000003	37.387950000000004	33.2742	31.351800000000001	32.313000000000002
SAM4 zoom 1.5	rAP2	13	clv3	37.878900000000002	37.617400000000004	37.748150000000003	31.881	35.9467	33.913849999999996
SAM5 zoom 1.5	rAP2	13	wus	45.441400000000002	46.000700000000002	45.721050000000005	34.159199999999998	35.481400000000001	34.820300000000003
SAM5 zoom 1.5	rAP2	13	clv3	42.400599999999997	41.936399999999999	42.168499999999995	37.429699999999997	36.010800000000003	36.72025
SAM6 zoom 1.5	rAP2	13	wus	37.425899999999999	39.598799999999997	38.512349999999998	33.728400000000001	31.4038	32.566099999999999
SAM6 zoom 1.5	rAP2	13	clv3	39.169699999999999	39.491399999999999	39.330550000000002	33.870699999999999	36.161099999999998	35.015900000000002
SAM7 zoom 1.5	rAP2	13	wus	43.323599999999999	42.816400000000002	43.07	33.992400000000004	32.308799999999998	33.150599999999997
SAM7 zoom 1.5	rAP2	13	clv3	38.410200000000003	38.0152	38.212699999999998	32.693899999999999	35.773699999999998	34.233800000000002
SAM1 zoom 1.25	rAP2	16	wus	34.337400000000002	33.634	33.985700000000001	39.596699999999998	40.755899999999997	40.176299999999998
SAM1 zoom 1.25	rAP2	16	clv3	44.341200000000001	44.092399999999998	44.216799999999999	42.186900000000001	40.412300000000002	41.299599999999998
SAM2 zoom 1.25	rAP2	16	wus	29.899999999999999	36.8202	33.360100000000003	36.707000000000001	30.888999999999999	33.798000000000002
SAM2 zoom 1.25	rAP2	16	clv3	44.097200000000001	45.342300000000002	44.719750000000005	41.324599999999997	38.694000000000003	40.009299999999996
SAM3 zoom 1.25	rAP2	16	wus	30.837900000000001	29.998200000000001	30.418050000000001	39.181899999999999	36.510399999999997	37.846149999999994
SAM3 zoom 1.25	rAP2	16	clv3	43.985199999999999	44.341799999999999	44.163499999999999	39.937899999999999	42.442100000000003	41.189999999999998
SAM4 zoom 1.25	rAP2	16	wus	37.5214	40.177300000000002	38.849350000000001	33.060699999999997	31.7456	32.403149999999997
SAM4 zoom 1.25	rAP2	16	clv3	39.515900000000002	38.9621	39.239000000000004	40.774500000000003	41.115600000000001	40.945050000000002
SAM5 zoom 1.25	rAP2	16	wus	36.1417	37.234699999999997	36.688199999999995	35.133099999999999	33.076900000000002	34.105000000000004
SAM5 zoom 1.25	rAP2	16	clv3	39.492800000000003	40.695399999999999	40.094099999999997	41.156599999999997	40.2669	40.711749999999995
SAM6 zoom 1.25	rAP2	16	wus	29.898499999999999	31.334399999999999	30.61645	41.368899999999996	40.054200000000002	40.711550000000003
SAM6 zoom 1.25	rAP2	16	clv3	48.616	47.122	47.869	45.288899999999998	46.192300000000003	45.740600000000001
SAM7 zoom 1.25	rAP2	16	wus	27.534700000000001	27.835999999999999	27.68535	38.908499999999997	34.460299999999997	36.684399999999997
SAM7 zoom 1.25	rAP2	16	clv3	42.6113	42.948799999999999	42.780050000000003	40.357199999999999	44.707900000000002	42.532550000000001
SAM1 zoom 1.25	rAP2	20	wus	33.4191	31.216000000000001	32.317549999999997	47.557200000000002	44.4604	46.008800000000001
SAM1 zoom 1.25	rAP2	20	clv3	51.100299999999997	50.054900000000004	50.577600000000004	47.533900000000003	55.941299999999998	51.7376
SAM2 zoom 1.25	rAP2	20	wus	35.010300000000001	33.585099999999997	34.297699999999999	41.7727	40.430599999999998	41.101649999999999
SAM2 zoom 1.25	rAP2	20	clv3	48.013500000000001	52.965699999999998	50.489599999999996	41.704700000000003	47.357500000000002	44.531100000000002
SAM3 zoom 1.25	rAP2	20	wus	37.203800000000001	35.837600000000002	36.520700000000005	41.041800000000002	42.143500000000003	41.592650000000006
SAM3 zoom 1.25	rAP2	20	clv3	45.427	47.724800000000002	46.575900000000004	40.701099999999997	44.654699999999998	42.677899999999994
SAM4 zoom 1.25	rAP2	20	wus	33.526800000000001	34.373199999999997	33.950000000000003	37.052199999999999	39.702300000000001	38.377250000000004
SAM4 zoom 1.25	rAP2	20	clv3	43.487400000000001	43.638500000000001	43.562950000000001	40.950899999999997	43.0045	41.977699999999999
SAM5 zoom 1.25	rAP2	20	wus	33.548299999999998	32.529800000000002	33.039050000000003	40.735900000000001	40.821599999999997	40.778750000000002
SAM5 zoom 1.25	rAP2	20	clv3	48.638199999999998	46.7333	47.685749999999999	43.441699999999997	47.869300000000003	45.655500000000004
SAM6 zoom 1.25	rAP2	20	wus	31.638200000000001	29.197600000000001	30.417900000000003	36.585599999999999	39.5871	38.086349999999996
SAM6 zoom 1.25	rAP2	20	clv3	44.310699999999997	44.522500000000001	44.416600000000003	44.022100000000002	47.1312	45.576650000000001
SAM7 zoom 1.25	rAP2	20	wus	30.216999999999999	32.080800000000004	31.148900000000001	36.390700000000002	37.955399999999997	37.173050000000003
SAM7 zoom 1.25	rAP2	20	clv3	40.809899999999999	41.498600000000003	41.154250000000005	41.560099999999998	41.863999999999997	41.712049999999998
