# Supplementary material for: Coordination of shoot apical meristem shape and identity by APETALA2 during floral transition in Arabidopsis
Source: Nat Commun. 2024 Aug 13;15:6930. doi: 10.1038/s41467-024-51341-6 (PMC11322546; doi:10.1038/s41467-024-51341-6)
Supplement: Supplementary file 12 — Source Data [file 41467_2024_51341_MOESM12_ESM.zip › Source_data/Fig3f_Morphology.csv]

SAM	Line	Timepoint	Mwidth	MwidthOrto	MeanMwidth	Mheight0	Mheight0Orto	MeanMheight0
SAM1 zoom 1.5	Col-0	10	71.307000000000002	73.135000000000005	72.221000000000004	22.556999999999999	18.939	20.747999999999998
SAM2 zoom 1.5	Col-0	10	77.843000000000004	78.146000000000001	77.994500000000002	23.279	19.898	21.5885
SAM3 zoom 1.5	Col-0	10	81.236000000000004	74.384	77.810000000000002	25.946000000000002	16.468	21.207000000000001
SAM4 zoom 1.5	Col-0	10	59.762999999999998	63.290999999999997	61.527000000000001	12.146000000000001	13.097	12.621500000000001
SAM5 zoom 1.5	Col-0	10	84.635000000000005	84.84099999999998	84.738	27.158999999999999	21.937999999999999	24.548499999999997
SAM6 zoom 1.5	Col-0	10	70.415999999999997	79.284000000000006	74.849999999999994	21.131	21.933	21.532
SAM7 zoom 1.5	Col-0	10	77.912999999999982	78.08499999999998	77.998999999999981	22.329999999999998	20.370999999999999	21.350499999999997
SAM1 zoom 1.5 tilted	Col-0	13	102.254	95.301000000000002	98.777500000000003	38.874000000000002	42.238	40.555999999999997
SAM2 zoom 1.5	Col-0	13	116.17400000000001	121.312	118.74299999999999	53.125	64.596999999999994	58.860999999999997
SAM3 zoom 1.5 strange	Col-0	13	98.736999999999995	110.80500000000001	104.771	30.068999999999999	38.265000000000001	34.167000000000002
SAM4 zoom 1.5	Col-0	13	117.95	100.441	109.19550000000001	45.182000000000002	27.198	36.189999999999998
SAM5 zoom 1.5	Col-0	13	108.446	100.73699999999999	104.5915	39.286000000000001	42.805999999999997	41.045999999999999
SAM1 zoom 1.5	Col-0	16	120.31699999999999	101.973	111.145	49.725000000000001	37.722999999999999	43.724000000000004
SAM2 zoom 1.25	Col-0	16	128.691	117.60299999999999	123.14699999999999	42.5	39.579000000000001	41.039500000000004
SAM3 zoom 1.5	Col-0	16	121.979	120.53	121.25450000000001	47.052999999999997	38.078000000000003	42.5655
SAM4 zoom 1.25	Col-0	16	129.828	123.79900000000001	126.8135	47.143999999999998	39.664999999999999	43.404499999999999
SAM5 zoom 1.5	Col-0	16	97.578999999999994	108.25	102.9145	27.913	37.642000000000003	32.777500000000003
SAM6 zoom 1.5	Col-0	16	123.21899999999999	128.286	125.7525	42.262999999999998	39.552999999999997	40.908000000000001
SAM7 zoom 1.5	Col-0	16	118.36	123.092	120.726	34.918999999999997	44.213999999999999	39.566499999999998
SAM1 zoom 1.5	Col-0	20	90.692999999999998	102.331	96.512	16.004000000000001	18.672999999999998	17.3385
SAM2 zoom 1.5	Col-0	20	90.959999999999994	112.795	101.8775	17.946000000000002	26.071999999999999	22.009
SAM3 zoom 1.5	Col-0	20	97.489000000000004	100.15300000000001	98.820999999999998	21.341000000000001	22.806000000000001	22.073500000000003
SAM4 zoom 1.5	Col-0	20	111.789	110.264	111.0265	26.449000000000002	24.966000000000001	25.707500000000003
SAM5 zoom 1.5	Col-0	20	102.089	105.73999999999999	103.9145	19.885999999999999	22.079000000000001	20.982500000000002
SAM6 zoom 1.5	Col-0	20	95.313999999999993	93.602000000000004	94.457999999999998	19.885999999999999	21.109000000000002	20.497500000000002
SAM7 zoom 1.5	Col-0	20	96.063000000000002	110.589	103.32599999999999	17.951000000000001	22.553000000000001	20.252000000000002
SAM1 zoom 1.5	ap2-12	10	102.574	103.155	102.86449999999999	32.250999999999998	24.722000000000001	28.486499999999999
SAM2 zoom 1.5	ap2-12	10	83.902000000000001	83.495999999999981	83.698999999999984	23.279	18.259	20.768999999999998
SAM3 zoom 1.5	ap2-12	10	82.966999999999999	95.135000000000005	89.051000000000002	20.856000000000002	22.309000000000001	21.582500000000003
SAM4 zoom 1.5	ap2-12	10	100.634	93.595000000000013	97.114500000000007	37.101999999999997	28.738	32.920000000000002
SAM5 zoom 1.5	ap2-12	10	78.808999999999983	89.777000000000001	84.292999999999992	22.553000000000001	23.303999999999998	22.9285
SAM6 zoom 1.5	ap2-12	10	79.778999999999982	79.233000000000004	79.506	22.309999999999999	20.056000000000001	21.183
SAM7 zoom 1.5	ap2-12	10	97.724000000000004	100.648	99.186000000000007	31.527999999999999	30.800000000000001	31.164000000000001
SAM1 zoom 1.5	ap2-12	13	97.063999999999993	103.393	100.2285	26.925999999999998	27.198	27.061999999999998
SAM2 zoom 1.5	ap2-12	13	90.724000000000004	94.549000000000007	92.636500000000012	23.768999999999998	21.172999999999998	22.470999999999997
SAM3 zoom 1.5	ap2-12	13	100.42700000000001	98.305999999999997	99.366500000000002	27.401	24.568000000000001	25.984500000000001
SAM4 zoom 1.5	ap2-12	13	106.96599999999999	110.17700000000001	108.5715	29.593	30.234000000000002	29.913499999999999
SAM5 zoom 1.5	ap2-12	13	107.423	113.492	110.45750000000001	37.585999999999999	33.152999999999999	35.369500000000002
SAM6 zoom 1.5	ap2-12	13	113.794	111.866	112.83	38.090000000000003	31.254999999999999	34.672499999999999
SAM7 zoom 1.5	ap2-12	13	111.348	112.33199999999999	111.84	49.719999999999999	33.749000000000002	41.734499999999997
SAM1 zoom 1.5	ap2-12	16	89.966999999999999	87.075999999999979	88.521499999999989	23.042000000000002	21.341000000000001	22.191500000000001
SAM2 zoom 1.5	ap2-12	16	90.470000000000013	90.706999999999994	90.58850000000001	22.556999999999999	21.338999999999999	21.948
SAM3 zoom 1.5	ap2-12	16	104.79000000000001	98.864999999999995	101.8275	28.132999999999999	23.809000000000001	25.971
SAM4 zoom 1.5	ap2-12	16	91.183000000000007	94.813999999999993	92.998500000000007	24.154	23.521999999999998	23.838000000000001
SAM5 zoom 1.5	ap2-12	16	93.608999999999995	94.575999999999993	94.092500000000001	22.552	21.587	22.069499999999998
SAM6 zoom 1.5	ap2-12	16	87.070999999999998	97.275000000000006	92.173000000000002	18.672999999999998	22.068000000000001	20.3705
SAM7 zoom 1.5	ap2-12	16	96.512	103.949	100.23050000000001	19.884	25.398	22.640999999999998
SAM1 zoom 1.5	ap2-12	20	88.994	103.069	96.031499999999994	18.428999999999998	22.309999999999999	20.369499999999999
SAM2 zoom 1.5	ap2-12	20	73.716999999999999	86.183000000000007	79.950000000000003	14.551	17.959	16.254999999999999
SAM3 zoom 1.5	ap2-12	20	76.141999999999982	78.859999999999999	77.500999999999991	16.012	14.407	15.2095
SAM4 zoom 1.5	ap2-12	20	78.081999999999979	80.998000000000005	79.539999999999992	16.004000000000001	14.551	15.2775
SAM5 zoom 1.5	ap2-12	20	83.531000000000006	94.418999999999997	88.974999999999994	14.548999999999999	12.619	13.584
SAM6 zoom 1.5	ap2-12	20	86.575000000000003	86.897000000000006	86.736000000000004	17.951000000000001	18.077000000000002	18.014000000000003
SAM1 zoom 1.5	rAP2	10	86.569000000000003	82.932000000000002	84.750500000000002	27.887	20.369	24.128
SAM2 zoom 1.5	rAP2	10	85.841999999999999	104.515	95.1785	20.126999999999999	24.007000000000001	22.067
SAM3 zoom 1.5	rAP2	10	54.816000000000003	70.963999999999999	62.890000000000001	14.073	12.909000000000001	13.491
SAM4 zoom 1.5	rAP2	10	82.22199999999998	78.420000000000002	80.320999999999998	23.279	16.050000000000001	19.6645
SAM5 zoom 1.5	rAP2	10	83.902000000000001	71.239999999999995	77.570999999999998	16.247	16.744	16.4955
SAM6 zoom 1.5	rAP2	10	75.659000000000006	88.509	82.084000000000003	21.587	24.981000000000002	23.283999999999999
SAM7 zoom 1.5	rAP2	10	70.301000000000002	73.194000000000003	71.747500000000002	15.747	20.259	18.003
SAM1 zoom 1.25	rAP2	13	124.098	115.584	119.84100000000001	67.248999999999995	54.929000000000002	61.088999999999999
SAM2 zoom 1.5	rAP2	13	119.56	126.673	123.1165	56.020000000000003	45.119999999999997	50.57
SAM3 zoom 1.5	rAP2	13	127.28700000000001	129.97300000000001	128.63	54.167000000000002	76.302000000000007	65.234499999999997
SAM4 zoom 1.5	rAP2	13	106.251	119.31999999999999	112.7855	35.908999999999999	42.423999999999999	39.166499999999999
SAM5 zoom 1.5	rAP2	13	128.28100000000001	122.81	125.5455	65.494	53.789999999999999	59.641999999999996
SAM6 zoom 1.5	rAP2	13	120.276	127.976	124.126	53.853000000000002	62.049999999999997	57.951499999999996
SAM7 zoom 1.5	rAP2	13	111.59699999999999	122.78700000000001	117.19200000000001	45.895000000000003	65.134	55.514499999999998
SAM1 zoom 1.25	rAP2	16	160.33600000000001	139.977	150.15649999999999	69.843000000000004	58.256999999999998	64.049999999999997
SAM2 zoom 1.25	rAP2	16	158.315	132.47	145.39249999999998	72.768000000000001	60.456000000000003	66.611999999999995
SAM3 zoom 1.25	rAP2	16	154.52199999999999	143.99299999999999	149.25749999999999	62.856000000000002	61.747999999999998	62.302
SAM4 zoom 1.25	rAP2	16	137.63800000000001	124.86199999999999	131.25	54.127000000000002	46.689	50.408000000000001
SAM5 zoom 1.25	rAP2	16	143.17400000000001	128.703	135.9385	73.641000000000005	58.399000000000001	66.02000000000001
SAM6 zoom 1.25	rAP2	16	178.376	137.249	157.8125	76.284000000000006	53.039999999999999	64.662000000000006
SAM7 zoom 1.25	rAP2	16	153.114	135.738	144.42599999999999	69.039000000000001	48.637999999999998	58.838499999999996
SAM1 zoom 1.25	rAP2	20	153.64500000000001	146.15899999999999	149.90199999999999	41.615000000000002	50.475000000000001	46.045000000000002
SAM2 zoom 1.25	rAP2	20	136.47900000000001	116.783	126.631	40.743000000000002	29.510999999999999	35.127000000000002
SAM3 zoom 1.25	rAP2	20	144.624	126.834	135.72899999999998	49.472000000000001	37.792999999999999	43.6325
SAM4 zoom 1.25	rAP2	20	136.47900000000001	125.73399999999999	131.10650000000001	39.283000000000001	39.284999999999997	39.283999999999999
SAM5 zoom 1.25	rAP2	20	145.215	159.00899999999999	152.11199999999999	44.073999999999998	52.826000000000001	48.450000000000003
SAM6 zoom 1.25	rAP2	20	152.23400000000001	152.518	152.376	53.271000000000001	55.015999999999998	54.143500000000003
SAM7 zoom 1.25	rAP2	20	135.90100000000001	139.11699999999999	137.50900000000001	42.652000000000001	45.103999999999999	43.878
