# Supplementary material for: Coordination of shoot apical meristem shape and identity by APETALA2 during floral transition in Arabidopsis
Source: Nat Commun. 2024 Aug 13;15:6930. doi: 10.1038/s41467-024-51341-6 (PMC11322546; doi:10.1038/s41467-024-51341-6)
Supplement: Supplementary file 12 — Source Data [file 41467_2024_51341_MOESM12_ESM.zip › Source_data/Fig3g_Periphery.csv]

SAM	Line	Timepoint	Marker	Periphery1	Periphery1Orto	MeanPeriphery1	RatioPeryWidth	RatioPeryWidthOrto	MeanRatioPeryWidth
SAM1 zoom 1.5	Col-0	10	wus	42.357100000000003	44.219299999999997	43.288200000000003	1.4631173164674145	1.5292488163869455	1.49618306642718
SAM2 zoom 1.5	Col-0	10	wus	48.026800000000009	49.0974	48.562100000000001	1.6107619347871296	1.6901812824025944	1.6504716085948621
SAM3 zoom 1.5	Col-0	10	wus	55.039100000000005	34.025500000000001	44.532300000000006	2.1009775965858561	0.8430813831039311	1.4720294898448931
SAM4 zoom 1.5	Col-0	10	wus	31.5367	34.969999999999999	33.253349999999998	1.1172806921204692	1.234772783446912	1.1760267377836906
SAM5 zoom 1.5	Col-0	10	wus	55.49860000000001	43.746499999999983	49.622549999999997	1.9047857662580143	1.0645341834065385	1.4846599748322764
SAM6 zoom 1.5	Col-0	10	wus	41.689100000000003	46.992900000000006	44.341000000000001	1.4512216772432804	1.4552895379841506	1.4532556076137155
SAM7 zoom 1.5	Col-0	10	wus	44.967599999999983	44.213299999999983	44.590449999999983	1.364912855815986	1.3053168279123866	1.3351148418641865
SAM1 zoom 1.5 tilted	Col-0	13	wus	69.528999999999996	65.08250000000001	67.305750000000003	2.124644766997708	2.1537303307576487	2.1391875488776781
SAM2 zoom 1.5	Col-0	13	wus	82.936000000000007	88.416699999999992	85.676349999999999	2.4952163186714005	2.6878216644931041	2.5915189915822521
SAM3 zoom 1.5 strange	Col-0	13	wus	68.457699999999988	76.094800000000006	72.276250000000005	2.2608745908921275	2.1922892982466249	2.226581944569376
SAM4 zoom 1.5	Col-0	13	wus	85.018500000000003	68.677199999999999	76.847849999999994	2.5816771176533102	2.1621216605066143	2.3718993890799625
SAM5 zoom 1.5	Col-0	13	wus	74.017099999999999	71.053699999999992	72.535399999999996	2.1498537565824063	2.393726438771969	2.2717900976771879
SAM1 zoom 1.5	Col-0	16	wus	91.762200000000007	72.751599999999996	82.256900000000002	3.2135472845195903	2.4896685305974389	2.8516079075585146
SAM2 zoom 1.25	Col-0	16	wus	95.2881	85.355699999999985	90.321899999999999	2.8526894371446789	2.6469099738582762	2.7497997055014771
SAM3 zoom 1.5	Col-0	16	wus	92.585499999999996	92.018600000000006	92.302049999999994	3.1498630649633421	3.2274318342838302	3.1886474496235864
SAM4 zoom 1.25	Col-0	16	wus	96.879800000000003	88.079000000000008	92.479399999999998	2.9403670003217171	2.4658174692049282	2.7030922347633224
SAM5 zoom 1.5	Col-0	16	wus	72.096999999999994	77.339200000000005	74.718099999999993	2.8293305078094337	2.5020122416760486	2.6656713747427414
SAM6 zoom 1.5	Col-0	16	wus	90.136799999999994	92.590000000000003	91.363399999999999	2.7246313727623921	2.5938480502017041	2.6592397114820479
SAM7 zoom 1.5	Col-0	16	wus	90.446299999999994	92.523200000000003	91.484750000000005	3.2402117956415672	3.0267200544345871	3.1334659250380774
SAM1 zoom 1.5	Col-0	20	wus	57.3187	69.503399999999999	63.411050000000003	1.7174502536382787	2.1172245305779285	1.9173373921081041
SAM2 zoom 1.5	Col-0	20	wus	62.760799999999989	80.439300000000003	71.600049999999996	2.225623421941048	2.486093640378666	2.355858531159857
SAM3 zoom 1.5	Col-0	20	wus	68.297600000000003	68.5017	68.399650000000008	2.3396479785142201	2.1642618154704545	2.2519548969923373
SAM4 zoom 1.5	Col-0	20	wus	82.741	77.664400000000001	80.202699999999993	2.8484232993665657	2.3823727898501819	2.6153980446083738
SAM5 zoom 1.5	Col-0	20	wus	70.099199999999996	72.365099999999998	71.23214999999999	2.191298476389349	2.1682491932560097	2.1797738348226794
SAM6 zoom 1.5	Col-0	20	wus	67.270099999999985	65.636800000000008	66.453450000000004	2.3987426855751162	2.3470885243087838	2.3729156049419498
SAM7 zoom 1.5	Col-0	20	wus	68.700400000000002	79.393000000000001	74.046700000000001	2.510740938361121	2.5449737145787918	2.527857326469956
SAM1 zoom 1.5	ap2-12	10	wus	74.043099999999995	68.345200000000006	71.194150000000008	2.5951897766982466	1.9633896201644363	2.2792896984313411
SAM2 zoom 1.5	ap2-12	10	wus	54.724600000000002	51.122599999999984	52.923599999999993	1.8755817859027879	1.5791544910327611	1.7273681384677744
SAM3 zoom 1.5	ap2-12	10	wus	53.552300000000002	65.696200000000005	59.624250000000004	1.8205965044688539	2.2316194953598654	2.0261079999143599
SAM4 zoom 1.5	ap2-12	10	wus	71.696699999999993	62.198700000000017	66.947699999999998	2.477656865015049	1.9810837582772496	2.2293703116461496
SAM5 zoom 1.5	ap2-12	10	wus	50.191399999999987	60.075299999999999	55.133349999999993	1.7538647545566362	2.0226216007837934	1.8882431776702149
SAM6 zoom 1.5	ap2-12	10	wus	52.901599999999981	51.210900000000009	52.056249999999991	1.9682558580815099	1.8275182802145451	1.8978870691480281
SAM7 zoom 1.5	ap2-12	10	wus	68.453699999999998	71.461799999999997	69.957750000000004	2.3386743559170902	2.4484790757275698	2.3935767158223298
SAM1 zoom 1.5	ap2-12	13	wus	68.762899999999988	73.511200000000002	71.137049999999988	2.4296900120490013	2.4600659933471212	2.444878002698061
SAM2 zoom 1.5	ap2-12	13	wus	64.459000000000003	62.681199999999997	63.570099999999996	2.454178564629736	1.9669133106144765	2.2105459376221059
SAM3 zoom 1.5	ap2-12	13	wus	72.55980000000001	67.929699999999997	70.24475000000001	2.603770741229833	2.2362730154758808	2.4200218783528573
SAM4 zoom 1.5	ap2-12	13	wus	78.255299999999991	78.226500000000001	78.240899999999996	2.725649322378068	2.4483654402904493	2.5870073813342587
SAM5 zoom 1.5	ap2-12	13	wus	78.313199999999995	80.878500000000003	79.595849999999999	2.6902692564016242	2.4799086267956518	2.585088941598638
SAM6 zoom 1.5	ap2-12	13	wus	83.564099999999996	73.827699999999993	78.695899999999995	2.7642863522538943	1.9408780097953904	2.3525821810246423
SAM7 zoom 1.5	ap2-12	13	wus	83.999099999999999	81.312399999999997	82.655749999999998	3.0713886116077798	2.6213232923699854	2.8463559519888824
SAM1 zoom 1.5	ap2-12	16	wus	65.155799999999999	59.406399999999977	62.281099999999988	2.6260640355968272	2.146991644259403	2.3865278399281151
SAM2 zoom 1.5	ap2-12	16	wus	66.39500000000001	64.148299999999992	65.271649999999994	2.7578400830737286	2.4153403592796328	2.5865902211766807
SAM3 zoom 1.5	ap2-12	16	wus	78.745699999999999	72.095299999999995	75.420500000000004	3.0235291407332889	2.6931680220547856	2.8583485813940368
SAM4 zoom 1.5	ap2-12	16	wus	65.083500000000015	66.332499999999996	65.707999999999998	2.4936684610816302	2.3289679265488124	2.4113181938152213
SAM5 zoom 1.5	ap2-12	16	wus	65.5762	65.555799999999991	65.566000000000003	2.3392668588225218	2.2589713372064968	2.2991190980145091
SAM6 zoom 1.5	ap2-12	16	wus	58.238599999999998	67.683999999999997	62.961300000000001	2.0199012222360957	2.2873170896556383	2.1536091559458668
SAM7 zoom 1.5	ap2-12	16	wus	65.318200000000004	72.455199999999991	68.88669999999999	2.093948156364406	2.3006178993960718	2.1972830278802387
SAM1 zoom 1.5	ap2-12	20	wus	62.766100000000002	71.692999999999998	67.229549999999989	2.3931042897067623	2.2849630290668026	2.3390336593867822
SAM2 zoom 1.5	ap2-12	20	wus	48.228200000000001	60.246200000000002	54.237200000000001	1.8921330152851448	2.3228077480645259	2.1074703816748355
SAM3 zoom 1.5	ap2-12	20	wus	52.749799999999979	48.635199999999998	50.692499999999988	2.2550166294747811	1.609115693073238	1.9320661612740095
SAM4 zoom 1.5	ap2-12	20	wus	54.760999999999981	54.117900000000006	54.439450000000001	2.348141160327601	2.0133072421605576	2.1807242012440797
SAM5 zoom 1.5	ap2-12	20	wus	57.208100000000002	62.2624	59.735250000000001	2.1733205687823149	1.9362246008595441	2.0547725848209293
SAM6 zoom 1.5	ap2-12	20	wus	62.7667	58.546900000000008	60.656799999999997	2.6363369077170566	2.065139100038448	2.3507380038777521
SAM1 zoom 1.5	rAP2	10	wus	57.051600000000008	46.564900000000002	51.808250000000001	1.932812510586976	1.2804127906816876	1.6066126506343319
SAM2 zoom 1.5	rAP2	10	wus	52.608400000000003	69.011400000000009	60.809899999999999	1.5829883009965815	1.9437859822665875	1.7633871416315845
SAM3 zoom 1.5	rAP2	10	wus	24.830400000000001	38.823999999999998	31.827200000000001	0.82807747718905078	1.2079651524579962	1.0180213148235235
SAM4 zoom 1.5	rAP2	10	wus	50.184399999999982	45.024099999999997	47.604249999999993	1.56642195420381	1.348192442784893	1.4573071984943515
SAM5 zoom 1.5	rAP2	10	wus	49.319700000000005	39.766300000000001	44.542999999999999	1.4261544200356833	1.2634771253459236	1.3448157726908034
SAM6 zoom 1.5	rAP2	10	wus	45.152600000000007	57.447400000000002	51.299999999999997	1.4801025358613278	1.8494668658407809	1.6647847008510546
SAM7 zoom 1.5	rAP2	10	wus	34.657600000000002	44.881500000000003	39.769550000000002	0.97234270580247684	1.5852185430463577	1.2787806244244171
SAM1 zoom 1.25	rAP2	13	wus	91.630499999999998	82.308500000000009	86.969500000000011	2.822222222222222	2.4735466033568243	2.6478844127895229
SAM2 zoom 1.5	rAP2	13	wus	85.127800000000008	90.080200000000005	87.604000000000013	2.4723311319056003	2.4616919175356906	2.467011524720645
SAM3 zoom 1.5	rAP2	13	wus	94.467500000000001	95.113900000000015	94.790700000000015	2.8783954661100872	2.728524259088732	2.8034598625994098
SAM4 zoom 1.5	rAP2	13	wus	72.976799999999997	87.968199999999996	80.472499999999997	2.1931947274464898	2.8058420888114881	2.4995184081289885
SAM5 zoom 1.5	rAP2	13	wus	94.121799999999993	87.328599999999994	90.725200000000001	2.7553865430103754	2.4612501197810683	2.6083183313957221
SAM6 zoom 1.5	rAP2	13	wus	86.547599999999989	96.572199999999995	91.559899999999999	2.5660155833066494	3.0751756156898207	2.820595599498235
SAM7 zoom 1.5	rAP2	13	wus	77.604599999999991	90.478200000000015	84.04140000000001	2.2829985526176437	2.800419699896004	2.5417091262568241
SAM1 zoom 1.25	rAP2	16	wus	120.7393	99.221100000000007	109.9802	3.0492263244159239	2.434521136817001	2.7418737306164624
SAM2 zoom 1.25	rAP2	16	wus	121.608	101.581	111.5945	3.3129375868362985	3.2885816957492962	3.3007596412927973
SAM3 zoom 1.25	rAP2	16	wus	115.34010000000001	107.48260000000001	111.41135	2.9437087022324082	2.9438899601209521	2.9437993311766801
SAM4 zoom 1.25	rAP2	16	wus	104.57729999999999	93.116399999999999	98.846850000000003	3.1631907370382364	2.9332064916082858	3.0481986143232609
SAM5 zoom 1.25	rAP2	16	wus	108.04089999999999	95.626099999999994	101.83350000000002	3.0751883551408787	2.8910236449002173	2.9831060000205483
SAM6 zoom 1.25	rAP2	16	wus	137.00710000000001	97.194800000000001	117.10095	3.3118381199403419	2.4265819814151821	2.8692100506777622
SAM7 zoom 1.25	rAP2	16	wus	114.2055	101.2777	107.74160000000001	2.9352326612436874	2.9389674494998599	2.9371000553717739
SAM1 zoom 1.25	rAP2	20	wus	106.08780000000002	101.6986	103.89319999999999	2.2307410865231767	2.2873973243605548	2.2590692054418651
SAM2 zoom 1.25	rAP2	20	wus	94.706299999999999	76.352400000000003	85.529350000000008	2.2671816760707357	1.8884805073385007	2.0778310917046183
SAM3 zoom 1.25	rAP2	20	wus	103.5822	84.6905	94.136349999999993	2.523822054588249	2.0095744302205558	2.2666982424044022
SAM4 zoom 1.25	rAP2	20	wus	99.4268	86.031700000000001	92.729249999999993	2.6834250058026248	2.166919800616085	2.4251724032093547
SAM5 zoom 1.25	rAP2	20	wus	104.4791	118.1874	111.33325000000001	2.5647917438917518	2.8952172379328598	2.7300044909123056
SAM6 zoom 1.25	rAP2	20	wus	115.6484	112.93089999999999	114.28964999999999	3.161036036036037	2.852719699093897	3.0068778675649668
SAM7 zoom 1.25	rAP2	20	wus	99.510300000000001	101.16160000000001	100.33595	2.7344980997892319	2.6652755602628342	2.699886830026033
