# Supplementary material for: Coordination of shoot apical meristem shape and identity by APETALA2 during floral transition in Arabidopsis
Source: Nat Commun. 2024 Aug 13;15:6930. doi: 10.1038/s41467-024-51341-6 (PMC11322546; doi:10.1038/s41467-024-51341-6)
Supplement: Supplementary file 12 — Source Data [file 41467_2024_51341_MOESM12_ESM.zip › Source_data/Fig4d.csv]

Time	Genotype	Sample	Concentration
7LDs	SOC1-GFP / soc1	SAM1	3.761
7LDs	SOC1-GFP / soc1	SAM2	8.604
7LDs	SOC1-GFP / soc1	SAM3	17.227
7LDs	SOC1-GFP / soc1	SAM4	1.751
7LDs	SOC1-GFP / soc1	SAM5	0.438
7LDs	SOC1-GFP / soc1	SAM6	3.649
7LDs	SOC1-GFP / soc1	SAM7	0.199
7LDs	SOC1-GFP / soc1	SAM8	0.408
7LDs	SOC1-GFP / soc1	SAM9	0.389
7LDs	SOC1-GFP / soc1	SAM10	8.172
10LDs	SOC1-GFP / soc1	SAM1	59.645
10LDs	SOC1-GFP / soc1	SAM2	28.87
10LDs	SOC1-GFP / soc1	SAM3	109.322
10LDs	SOC1-GFP / soc1	SAM4	128.137
10LDs	SOC1-GFP / soc1	SAM5	44.026
10LDs	SOC1-GFP / soc1	SAM6	0.014
10LDs	SOC1-GFP / soc1	SAM7	8.664
10LDs	SOC1-GFP / soc1	SAM8	94.434
10LDs	SOC1-GFP / soc1	SAM9	10.296
12LDs	SOC1-GFP / soc1	SAM1	188.306
12LDs	SOC1-GFP / soc1	SAM2	47.089
12LDs	SOC1-GFP / soc1	SAM3	139.948
12LDs	SOC1-GFP / soc1	SAM4	232.309
12LDs	SOC1-GFP / soc1	SAM5	98.178
12LDs	SOC1-GFP / soc1	SAM6	71.795
12LDs	SOC1-GFP / soc1	SAM7	84.274
14LDs	SOC1-GFP / soc1	SAM1	199.819
14LDs	SOC1-GFP / soc1	SAM2	307.322
14LDs	SOC1-GFP / soc1	SAM3	209.428
14LDs	SOC1-GFP / soc1	SAM4	206.211
14LDs	SOC1-GFP / soc1	SAM5	240.661
14LDs	SOC1-GFP / soc1	SAM6	229.067
14LDs	SOC1-GFP / soc1	SAM7	228.239
17LDs	SOC1-GFP / soc1	SAM1	223.06
17LDs	SOC1-GFP / soc1	SAM2	568.971
17LDs	SOC1-GFP / soc1	SAM3	427.971
17LDs	SOC1-GFP / soc1	SAM4	498.533
17LDs	SOC1-GFP / soc1	SAM5	140.255
17LDs	SOC1-GFP / soc1	SAM6	243.787
17LDs	SOC1-GFP / soc1	SAM7	386.812
17LDs	SOC1-GFP / soc1	SAM8	345.343
17LDs	SOC1-GFP / soc1	SAM9	393.717
19LDs	SOC1-GFP / soc1	SAM1	376.558
19LDs	SOC1-GFP / soc1	SAM2	487.004
19LDs	SOC1-GFP / soc1	SAM3	269.311
19LDs	SOC1-GFP / soc1	SAM4	469.138
19LDs	SOC1-GFP / soc1	SAM5	451.349
19LDs	SOC1-GFP / soc1	SAM6	434.874
19LDs	SOC1-GFP / soc1	SAM7	345.615
19LDs	SOC1-GFP / soc1	SAM8	416.424
21LDs	SOC1-GFP / soc1	SAM1	346.831
21LDs	SOC1-GFP / soc1	SAM2	406.284
21LDs	SOC1-GFP / soc1	SAM3	314.765
21LDs	SOC1-GFP / soc1	SAM4	340.708
21LDs	SOC1-GFP / soc1	SAM5	341.17
21LDs	SOC1-GFP / soc1	SAM6	236.531
21LDs	SOC1-GFP / soc1	SAM7	335.65
21LDs	SOC1-GFP / soc1	SAM8	288.967
7LDs	SOC1-GFP / soc1ap2	SAM1	2.574
7LDs	SOC1-GFP / soc1ap2	SAM2	2.7
7LDs	SOC1-GFP / soc1ap2	SAM3	13.174
7LDs	SOC1-GFP / soc1ap2	SAM4	2.988
7LDs	SOC1-GFP / soc1ap2	SAM5	0.63
7LDs	SOC1-GFP / soc1ap2	SAM6	1.369
7LDs	SOC1-GFP / soc1ap2	SAM7	9.664
7LDs	SOC1-GFP / soc1ap2	SAM8	0.221
7LDs	SOC1-GFP / soc1ap2	SAM9	24.69
7LDs	SOC1-GFP / soc1ap2	SAM10	26.824
10LDs	SOC1-GFP / soc1ap2	SAM1	138.563
10LDs	SOC1-GFP / soc1ap2	SAM2	343.759
10LDs	SOC1-GFP / soc1ap2	SAM3	218.742
10LDs	SOC1-GFP / soc1ap2	SAM4	304.249
10LDs	SOC1-GFP / soc1ap2	SAM5	331.055
10LDs	SOC1-GFP / soc1ap2	SAM6	71.364
10LDs	SOC1-GFP / soc1ap2	SAM7	157.794
10LDs	SOC1-GFP / soc1ap2	SAM8	30.585
12LDs	SOC1-GFP / soc1ap2	SAM1	414.955
12LDs	SOC1-GFP / soc1ap2	SAM2	288.77
12LDs	SOC1-GFP / soc1ap2	SAM3	273.554
12LDs	SOC1-GFP / soc1ap2	SAM4	514.426
12LDs	SOC1-GFP / soc1ap2	SAM5	297.587
12LDs	SOC1-GFP / soc1ap2	SAM6	176.952
12LDs	SOC1-GFP / soc1ap2	SAM7	280.56
14LDs	SOC1-GFP / soc1ap2	SAM1	345.765
14LDs	SOC1-GFP / soc1ap2	SAM2	771.846
14LDs	SOC1-GFP / soc1ap2	SAM3	233.953
14LDs	SOC1-GFP / soc1ap2	SAM4	336.42
14LDs	SOC1-GFP / soc1ap2	SAM5	189.91
14LDs	SOC1-GFP / soc1ap2	SAM6	183.218
17LDs	SOC1-GFP / soc1ap2	SAM1	270.541
17LDs	SOC1-GFP / soc1ap2	SAM2	553.848
17LDs	SOC1-GFP / soc1ap2	SAM3	333.807
17LDs	SOC1-GFP / soc1ap2	SAM4	369.954
17LDs	SOC1-GFP / soc1ap2	SAM5	336.406
17LDs	SOC1-GFP / soc1ap2	SAM6	169.611
17LDs	SOC1-GFP / soc1ap2	SAM7	456.139
17LDs	SOC1-GFP / soc1ap2	SAM8	149.582
19LDs	SOC1-GFP / soc1ap2	SAM1	162.553
19LDs	SOC1-GFP / soc1ap2	SAM2	288.597
19LDs	SOC1-GFP / soc1ap2	SAM3	268.984
19LDs	SOC1-GFP / soc1ap2	SAM4	130.182
19LDs	SOC1-GFP / soc1ap2	SAM5	251.446
19LDs	SOC1-GFP / soc1ap2	SAM6	348.021
19LDs	SOC1-GFP / soc1ap2	SAM7	334.499
19LDs	SOC1-GFP / soc1ap2	SAM8	142.44
19LDs	SOC1-GFP / soc1ap2	SAM9	553.438
21LDs	SOC1-GFP / soc1ap2	SAM1	349.354
21LDs	SOC1-GFP / soc1ap2	SAM2	385.088
21LDs	SOC1-GFP / soc1ap2	SAM3	498.996
21LDs	SOC1-GFP / soc1ap2	SAM4	560.247
21LDs	SOC1-GFP / soc1ap2	SAM5	404.747
21LDs	SOC1-GFP / soc1ap2	SAM6	293.348
