# Supplementary material for: Coordination of shoot apical meristem shape and identity by APETALA2 during floral transition in Arabidopsis
Source: Nat Commun. 2024 Aug 13;15:6930. doi: 10.1038/s41467-024-51341-6 (PMC11322546; doi:10.1038/s41467-024-51341-6)
Supplement: Supplementary file 12 — Source Data [file 41467_2024_51341_MOESM12_ESM.zip › Source_data/Fig5bc.csv]

WH	Measure	Primordia	Time	Genotype	Sample	Ortho
Width	93.142	Rosette leaves	10LD	Col-0	1	XZ
Height	26.926	Rosette leaves	10LD	Col-0	1	XZ
Width	95.303	Rosette leaves	10LD	Col-0	1	YZ
Height	30.536	Rosette leaves	10LD	Col-0	1	YZ
Width	78.605	Rosette leaves	10LD	Col-0	2	XZ
Height	13.24	Rosette leaves	10LD	Col-0	2	XZ
Width	61.531	Rosette leaves	10LD	Col-0	2	YZ
Height	8.46	Rosette leaves	10LD	Col-0	2	YZ
Width	88.241	Rosette leaves	10LD	Col-0	3	XZ
Height	26.939	Rosette leaves	10LD	Col-0	3	XZ
Width	102.375	Rosette leaves	10LD	Col-0	3	YZ
Height	35.648	Rosette leaves	10LD	Col-0	3	YZ
Width	95.952	Rosette leaves	10LD	Col-0	4	XZ
Height	31.53	Rosette leaves	10LD	Col-0	4	XZ
Width	90.108	Rosette leaves	10LD	Col-0	4	YZ
Height	25.121	Rosette leaves	10LD	Col-0	4	YZ
Width	89.539	Rosette leaves	10LD	Col-0	5	XZ
Height	34.649	Rosette leaves	10LD	Col-0	5	XZ
Width	89.668	Rosette leaves	10LD	Col-0	5	YZ
Height	32.472	Rosette leaves	10LD	Col-0	5	YZ
Width	86.934	Rosette leaves	10LD	Col-0	6	XZ
Height	26.555	Rosette leaves	10LD	Col-0	6	XZ
Width	85.062	Rosette leaves	10LD	Col-0	6	YZ
Height	32.738	Rosette leaves	10LD	Col-0	6	YZ
Width	86.378	Rosette leaves	10LD	Col-0	7	XZ
Height	31.664	Rosette leaves	10LD	Col-0	7	XZ
Width	95.438	Rosette leaves	10LD	Col-0	7	YZ
Height	37.316	Rosette leaves	10LD	Col-0	7	YZ
Width	92.995	Rosette leaves	10LD	Col-0	8	XZ
Height	30.262	Rosette leaves	10LD	Col-0	8	XZ
Width	85.273	Rosette leaves	10LD	Col-0	8	YZ
Height	28.411	Rosette leaves	10LD	Col-0	8	YZ
Width	84.8	Rosette leaves	10LD	Col-0	9	XZ
Height	27.29	Rosette leaves	10LD	Col-0	9	XZ
Width	91.222	Rosette leaves	10LD	Col-0	9	YZ
Height	23.168	Rosette leaves	10LD	Col-0	9	YZ
Width	84.406	Rosette leaves	10LD	Col-0	11	XZ
Height	29.108	Rosette leaves	10LD	Col-0	11	XZ
Width	98.369	Rosette leaves	10LD	Col-0	11	YZ
Height	34.683	Rosette leaves	10LD	Col-0	11	YZ
Width	83.124	Rosette leaves	10LD	Col-0	12	XZ
Height	34.601	Rosette leaves	10LD	Col-0	12	XZ
Width	85.142	Rosette leaves	10LD	Col-0	12	YZ
Height	36.017	Rosette leaves	10LD	Col-0	12	YZ
Width	93.735	Rosette leaves	10LD	Col-0	13	XZ
Height	31.536	Rosette leaves	10LD	Col-0	13	XZ
Width	78.035	Rosette leaves	10LD	Col-0	13	YZ
Height	26.801	Rosette leaves	10LD	Col-0	13	YZ
Width	71.338	Rosette leaves	10LD	Col-0	14	XZ
Height	24.758	Rosette leaves	10LD	Col-0	14	XZ
Width	95.442	Rosette leaves	10LD	Col-0	14	YZ
Height	25.539	Rosette leaves	10LD	Col-0	14	YZ
Width	75.167	Rosette leaves	10LD	Col-0	15	XZ
Height	19.796	Rosette leaves	10LD	Col-0	15	XZ
Width	81.614	Rosette leaves	10LD	Col-0	15	YZ
Height	25.31	Rosette leaves	10LD	Col-0	15	YZ
Width	86.86	Rosette leaves	10LD	Col-0	16	XZ
Height	26.141	Rosette leaves	10LD	Col-0	16	XZ
Width	97.506	Rosette leaves	10LD	Col-0	16	YZ
Height	30.005	Rosette leaves	10LD	Col-0	16	YZ
Width	102.303	Rosette leaves	10LD	soc1	1	XZ
Height	29.846	Rosette leaves	10LD	soc1	1	XZ
Width	91.661	Rosette leaves	10LD	soc1	1	YZ
Height	22.599	Rosette leaves	10LD	soc1	1	YZ
Width	87.709	Rosette leaves	10LD	soc1	2	XZ
Height	22.191	Rosette leaves	10LD	soc1	2	XZ
Width	86.698	Rosette leaves	10LD	soc1	2	YZ
Height	25.31	Rosette leaves	10LD	soc1	2	YZ
Width	83.748	Rosette leaves	10LD	soc1	3	XZ
Height	17.246	Rosette leaves	10LD	soc1	3	XZ
Width	70.835	Rosette leaves	10LD	soc1	3	YZ
Height	16.267	Rosette leaves	10LD	soc1	3	YZ
Width	89.059	Rosette leaves	10LD	soc1	4	XZ
Height	27.751	Rosette leaves	10LD	soc1	4	XZ
Width	82.362	Rosette leaves	10LD	soc1	4	YZ
Height	18.18	Rosette leaves	10LD	soc1	4	YZ
Width	87.467	Rosette leaves	10LD	soc1	5	XZ
Height	18.977	Rosette leaves	10LD	soc1	5	XZ
Width	70.325	Rosette leaves	10LD	soc1	5	YZ
Height	17.406	Rosette leaves	10LD	soc1	5	YZ
Width	95.043	Rosette leaves	10LD	soc1	6	XZ
Height	32.373	Rosette leaves	10LD	soc1	6	XZ
Width	80.684	Rosette leaves	10LD	soc1	6	YZ
Height	17.433	Rosette leaves	10LD	soc1	6	YZ
Width	85.143	Rosette leaves	10LD	soc1	7	XZ
Height	22.686	Rosette leaves	10LD	soc1	7	XZ
Width	92.621	Rosette leaves	10LD	soc1	7	YZ
Height	22.927	Rosette leaves	10LD	soc1	7	YZ
Width	90.444	Rosette leaves	10LD	soc1	8	XZ
Height	24.155	Rosette leaves	10LD	soc1	8	XZ
Width	92.94	Rosette leaves	10LD	soc1	8	YZ
Height	21.287	Rosette leaves	10LD	soc1	8	YZ
Width	73.756	Rosette leaves	10LD	soc1	9	XZ
Height	18.35	Rosette leaves	10LD	soc1	9	XZ
Width	92.026	Rosette leaves	10LD	soc1	9	YZ
Height	22.215	Rosette leaves	10LD	soc1	9	YZ
Width	92.67	Rosette leaves	10LD	soc1	10	XZ
Height	22.334	Rosette leaves	10LD	soc1	10	XZ
Width	90.072	Rosette leaves	10LD	soc1	10	YZ
Height	18.678	Rosette leaves	10LD	soc1	10	YZ
Width	91.42	Rosette leaves	10LD	soc1	11	XZ
Height	26.939	Rosette leaves	10LD	soc1	11	XZ
Width	107.856	Rosette leaves	10LD	soc1	11	YZ
Height	26.956	Rosette leaves	10LD	soc1	11	YZ
Width	83.511	Rosette leaves	10LD	soc1	12	XZ
Height	19.726	Rosette leaves	10LD	soc1	12	XZ
Width	75.744	Rosette leaves	10LD	soc1	12	YZ
Height	16.688	Rosette leaves	10LD	soc1	12	YZ
Width	81.322	Rosette leaves	10LD	soc1	13	XZ
Height	24.905	Rosette leaves	10LD	soc1	13	XZ
Width	102.551	Rosette leaves	10LD	soc1	13	YZ
Height	26.712	Rosette leaves	10LD	soc1	13	YZ
Width	81.504	Rosette leaves	10LD	soc1	14	XZ
Height	22.331	Rosette leaves	10LD	soc1	14	XZ
Width	88.778	Rosette leaves	10LD	soc1	14	YZ
Height	21.873	Rosette leaves	10LD	soc1	14	YZ
Width	98.382	Rosette leaves	10LD	soc1	15	XZ
Height	37.231	Rosette leaves	10LD	soc1	15	XZ
Width	92.433	Rosette leaves	10LD	soc1	15	YZ
Height	22.357	Rosette leaves	10LD	soc1	15	YZ
Width	77.797	Rosette leaves	10LD	soc1	16	XZ
Height	18.837	Rosette leaves	10LD	soc1	16	XZ
Width	96.06	Rosette leaves	10LD	soc1	16	YZ
Height	26.28	Rosette leaves	10LD	soc1	16	YZ
Width	102.489	Rosette leaves	12LD	Col-0	1	XZ
Height	39.125	Rosette leaves	12LD	Col-0	1	XZ
Width	111.155	Rosette leaves	12LD	Col-0	1	YZ
Height	44.382	Rosette leaves	12LD	Col-0	1	YZ
Width	100.465	Rosette leaves	12LD	Col-0	2	XZ
Height	34.812	Rosette leaves	12LD	Col-0	2	XZ
Width	102.597	Rosette leaves	12LD	Col-0	2	YZ
Height	42.557	Rosette leaves	12LD	Col-0	2	YZ
Width	96.785	Rosette leaves	12LD	Col-0	3	XZ
Height	35.434	Rosette leaves	12LD	Col-0	3	XZ
Width	104.506	Rosette leaves	12LD	Col-0	3	YZ
Height	39.529	Rosette leaves	12LD	Col-0	3	YZ
Width	100.797	Cauline leaves	12LD	Col-0	4	XZ
Height	46.609	Cauline leaves	12LD	Col-0	4	XZ
Width	108.86	Cauline leaves	12LD	Col-0	4	YZ
Height	42.233	Cauline leaves	12LD	Col-0	4	YZ
Width	86.995	Rosette leaves	12LD	Col-0	5	XZ
Height	30.21	Rosette leaves	12LD	Col-0	5	XZ
Width	101.638	Rosette leaves	12LD	Col-0	5	YZ
Height	36.1	Rosette leaves	12LD	Col-0	5	YZ
Width	88.611	Rosette leaves	12LD	Col-0	6	XZ
Height	29.642	Rosette leaves	12LD	Col-0	6	XZ
Width	95.23	Rosette leaves	12LD	Col-0	6	YZ
Height	32.477	Rosette leaves	12LD	Col-0	6	YZ
Width	104.237	Rosette leaves	12LD	Col-0	7	XZ
Height	41.565	Rosette leaves	12LD	Col-0	7	XZ
Width	107.102	Rosette leaves	12LD	Col-0	7	YZ
Height	37.167	Rosette leaves	12LD	Col-0	7	YZ
Width	89.458	Rosette leaves	12LD	Col-0	8	XZ
Height	21.184	Rosette leaves	12LD	Col-0	8	XZ
Width	90.635	Rosette leaves	12LD	Col-0	8	YZ
Height	23.713	Rosette leaves	12LD	Col-0	8	YZ
Width	90.339	Rosette leaves	12LD	Col-0	9	XZ
Height	24.616	Rosette leaves	12LD	Col-0	9	XZ
Width	84.587	Rosette leaves	12LD	Col-0	9	YZ
Height	25.121	Rosette leaves	12LD	Col-0	9	YZ
Width	91.039	Rosette leaves	12LD	Col-0	10	XZ
Height	29.686	Rosette leaves	12LD	Col-0	10	XZ
Width	85.043	Rosette leaves	12LD	Col-0	10	YZ
Height	28.081	Rosette leaves	12LD	Col-0	10	YZ
Width	89.241	Rosette leaves	12LD	Col-0	11	XZ
Height	25.866	Rosette leaves	12LD	Col-0	11	XZ
Width	92.548	Rosette leaves	12LD	Col-0	11	YZ
Height	30.094	Rosette leaves	12LD	Col-0	11	YZ
Width	106.575	Cauline leaves	12LD	Col-0	12	XZ
Height	36.782	Cauline leaves	12LD	Col-0	12	XZ
Width	113.159	Cauline leaves	12LD	Col-0	12	YZ
Height	37.465	Cauline leaves	12LD	Col-0	12	YZ
Width	94.837	Rosette leaves	12LD	Col-0	13	XZ
Height	40.019	Rosette leaves	12LD	Col-0	13	XZ
Width	96.489	Rosette leaves	12LD	Col-0	13	YZ
Height	36.825	Rosette leaves	12LD	Col-0	13	YZ
Width	93.197	Rosette leaves	12LD	Col-0	14	XZ
Height	35.796	Rosette leaves	12LD	Col-0	14	XZ
Width	106.217	Rosette leaves	12LD	Col-0	14	YZ
Height	35.663	Rosette leaves	12LD	Col-0	14	YZ
Width	86.298	Rosette leaves	12LD	soc1	1	XZ
Height	18.565	Rosette leaves	12LD	soc1	1	XZ
Width	97.952	Rosette leaves	12LD	soc1	1	YZ
Height	21.537	Rosette leaves	12LD	soc1	1	YZ
Width	105.271	Rosette leaves	12LD	soc1	2	XZ
Height	22.773	Rosette leaves	12LD	soc1	2	XZ
Width	97.786	Rosette leaves	12LD	soc1	2	YZ
Height	26.029	Rosette leaves	12LD	soc1	2	YZ
Width	87.006	Rosette leaves	12LD	soc1	3	XZ
Height	23.921	Rosette leaves	12LD	soc1	3	XZ
Width	86.677	Rosette leaves	12LD	soc1	3	YZ
Height	21.075	Rosette leaves	12LD	soc1	3	YZ
Width	102.944	Rosette leaves	12LD	soc1	4	XZ
Height	27.723	Rosette leaves	12LD	soc1	4	XZ
Width	96.798	Rosette leaves	12LD	soc1	4	YZ
Height	24.182	Rosette leaves	12LD	soc1	4	YZ
Width	96.506	Rosette leaves	12LD	soc1	5	XZ
Height	28.067	Rosette leaves	12LD	soc1	5	XZ
Width	92.63	Rosette leaves	12LD	soc1	5	YZ
Height	26.455	Rosette leaves	12LD	soc1	5	YZ
Width	87.672	Rosette leaves	12LD	soc1	6	XZ
Height	20.847	Rosette leaves	12LD	soc1	6	XZ
Width	102.722	Rosette leaves	12LD	soc1	6	YZ
Height	23.202	Rosette leaves	12LD	soc1	6	YZ
Width	94.137	Rosette leaves	12LD	soc1	7	XZ
Height	19.789	Rosette leaves	12LD	soc1	7	XZ
Width	96.975	Rosette leaves	12LD	soc1	7	YZ
Height	26.919	Rosette leaves	12LD	soc1	7	YZ
Width	96.664	Rosette leaves	12LD	soc1	8	XZ
Height	25.266	Rosette leaves	12LD	soc1	8	XZ
Width	106.691	Rosette leaves	12LD	soc1	8	YZ
Height	33.13	Rosette leaves	12LD	soc1	8	YZ
Width	101.035	Rosette leaves	12LD	soc1	9	XZ
Height	32.391	Rosette leaves	12LD	soc1	9	XZ
Width	97.579	Rosette leaves	12LD	soc1	9	YZ
Height	22.843	Rosette leaves	12LD	soc1	9	YZ
Width	86.607	Rosette leaves	12LD	soc1	10	XZ
Height	28.409	Rosette leaves	12LD	soc1	10	XZ
Width	95.56	Rosette leaves	12LD	soc1	10	YZ
Height	25.95	Rosette leaves	12LD	soc1	10	YZ
Width	104.171	Rosette leaves	12LD	soc1	11	XZ
Height	26.28	Rosette leaves	12LD	soc1	11	XZ
Width	102.344	Rosette leaves	12LD	soc1	11	YZ
Height	23.29	Rosette leaves	12LD	soc1	11	YZ
Width	91.615	Rosette leaves	12LD	soc1	12	XZ
Height	30.144	Rosette leaves	12LD	soc1	12	XZ
Width	91.05	Rosette leaves	12LD	soc1	12	YZ
Height	27.82	Rosette leaves	12LD	soc1	12	YZ
Width	102.494	Rosette leaves	12LD	soc1	13	XZ
Height	27.894	Rosette leaves	12LD	soc1	13	XZ
Width	88.723	Rosette leaves	12LD	soc1	13	YZ
Height	21.635	Rosette leaves	12LD	soc1	13	YZ
Width	115.351	Rosette leaves	12LD	soc1	14	XZ
Height	31.693	Rosette leaves	12LD	soc1	14	XZ
Width	90.672	Rosette leaves	12LD	soc1	14	YZ
Height	26.255	Rosette leaves	12LD	soc1	14	YZ
Width	100.394	Rosette leaves	12LD	soc1	15	XZ
Height	31.3	Rosette leaves	12LD	soc1	15	XZ
Width	97.842	Rosette leaves	12LD	soc1	15	YZ
Height	26.255	Rosette leaves	12LD	soc1	15	YZ
Width	109.354	Cauline leaves	14LD	Col-0	1	XZ
Height	37.017	Cauline leaves	14LD	Col-0	1	XZ
Width	105.589	Cauline leaves	14LD	Col-0	1	YZ
Height	36.463	Cauline leaves	14LD	Col-0	1	YZ
Width	107.139	Cauline leaves	14LD	Col-0	2	XZ
Height	47.788	Cauline leaves	14LD	Col-0	2	XZ
Width	109.267	Cauline leaves	14LD	Col-0	2	YZ
Height	45.56	Cauline leaves	14LD	Col-0	2	YZ
Width	111.074	Flowers	14LD	Col-0	3	XZ
Height	31.357	Flowers	14LD	Col-0	3	XZ
Width	113.693	Flowers	14LD	Col-0	3	YZ
Height	35.527	Flowers	14LD	Col-0	3	YZ
Width	92.06	Flowers	14LD	Col-0	4	XZ
Height	36.1	Flowers	14LD	Col-0	4	XZ
Width	99.781	Flowers	14LD	Col-0	4	YZ
Height	31.887	Flowers	14LD	Col-0	4	YZ
Width	113.613	Rosette leaves	14LD	Col-0	5	XZ
Height	45.886	Rosette leaves	14LD	Col-0	5	XZ
Width	118.167	Rosette leaves	14LD	Col-0	5	YZ
Height	45.751	Rosette leaves	14LD	Col-0	5	YZ
Width	120.164	Rosette leaves	14LD	Col-0	6	XZ
Height	49.164	Rosette leaves	14LD	Col-0	6	XZ
Width	125.987	Rosette leaves	14LD	Col-0	6	YZ
Height	51.09	Rosette leaves	14LD	Col-0	6	YZ
Width	134.94	Cauline leaves	14LD	Col-0	7	XZ
Height	61.29	Cauline leaves	14LD	Col-0	7	XZ
Width	115.819	Cauline leaves	14LD	Col-0	8	XZ
Height	52.324	Cauline leaves	14LD	Col-0	8	XZ
Width	131.224	Cauline leaves	14LD	Col-0	8	YZ
Height	60.011	Cauline leaves	14LD	Col-0	8	YZ
Width	114.598	Cauline leaves	14LD	Col-0	9	XZ
Height	55.293	Cauline leaves	14LD	Col-0	9	XZ
Width	123.599	Cauline leaves	14LD	Col-0	9	YZ
Height	48.258	Cauline leaves	14LD	Col-0	9	YZ
Width	120.616	Cauline leaves	14LD	Col-0	10	XZ
Height	41.569	Cauline leaves	14LD	Col-0	10	XZ
Width	118.942	Cauline leaves	14LD	Col-0	10	YZ
Height	43.285	Cauline leaves	14LD	Col-0	10	YZ
Width	89.507	Cauline leaves	14LD	Col-0	11	XZ
Height	27.437	Cauline leaves	14LD	Col-0	11	XZ
Width	98.75	Cauline leaves	14LD	Col-0	11	YZ
Height	36.879	Cauline leaves	14LD	Col-0	11	YZ
Width	114.295	Cauline leaves	14LD	Col-0	12	XZ
Height	49.491	Cauline leaves	14LD	Col-0	12	XZ
Width	120.454	Cauline leaves	14LD	Col-0	12	YZ
Height	43.968	Cauline leaves	14LD	Col-0	12	YZ
Width	107.367	Cauline leaves	14LD	Col-0	13	XZ
Height	43.139	Cauline leaves	14LD	Col-0	13	XZ
Width	119.317	Cauline leaves	14LD	Col-0	13	YZ
Height	48.542	Cauline leaves	14LD	Col-0	13	YZ
Width	101.198	Flowers	14LD	Col-0	14	XZ
Height	37.718	Flowers	14LD	Col-0	14	XZ
Width	113.852	Flowers	14LD	Col-0	14	YZ
Height	46.944	Flowers	14LD	Col-0	14	YZ
Width	125.047	Cauline leaves	14LD	Col-0	15	XZ
Height	50.78	Cauline leaves	14LD	Col-0	15	XZ
Width	117.171	Cauline leaves	14LD	Col-0	15	YZ
Height	41.296	Cauline leaves	14LD	Col-0	15	YZ
Width	108.845	Rosette leaves	14LD	soc1	1	XZ
Height	29.108	Rosette leaves	14LD	soc1	1	XZ
Width	115.722	Rosette leaves	14LD	soc1	1	YZ
Height	38.743	Rosette leaves	14LD	soc1	1	YZ
Width	118.956	Rosette leaves	14LD	soc1	2	XZ
Height	42.2	Rosette leaves	14LD	soc1	2	XZ
Width	126.581	Rosette leaves	14LD	soc1	2	YZ
Height	35.329	Rosette leaves	14LD	soc1	2	YZ
Width	116.779	Rosette leaves	14LD	soc1	3	XZ
Height	40.543	Rosette leaves	14LD	soc1	3	XZ
Width	122.605	Rosette leaves	14LD	soc1	3	YZ
Height	41.907	Rosette leaves	14LD	soc1	3	YZ
Width	121.504	Rosette leaves	14LD	soc1	4	XZ
Height	48.222	Rosette leaves	14LD	soc1	4	XZ
Width	118.919	Rosette leaves	14LD	soc1	4	YZ
Height	38.592	Rosette leaves	14LD	soc1	4	YZ
Width	130.472	Rosette leaves	14LD	soc1	5	XZ
Height	52.319	Rosette leaves	14LD	soc1	5	XZ
Width	126.415	Rosette leaves	14LD	soc1	5	YZ
Height	47.336	Rosette leaves	14LD	soc1	5	YZ
Width	124.126	Rosette leaves	14LD	soc1	6	XZ
Height	46.297	Rosette leaves	14LD	soc1	6	XZ
Width	116.28	Rosette leaves	14LD	soc1	6	YZ
Height	35.553	Rosette leaves	14LD	soc1	6	YZ
Width	121.854	Rosette leaves	14LD	soc1	7	XZ
Height	44.376	Rosette leaves	14LD	soc1	7	XZ
Width	121.056	Rosette leaves	14LD	soc1	7	YZ
Height	33.188	Rosette leaves	14LD	soc1	7	YZ
Width	117.232	Rosette leaves	14LD	soc1	8	XZ
Height	41.16	Rosette leaves	14LD	soc1	8	XZ
Width	115.126	Rosette leaves	14LD	soc1	8	YZ
Height	36.635	Rosette leaves	14LD	soc1	8	YZ
Width	108.382	Rosette leaves	14LD	soc1	9	XZ
Height	37.762	Rosette leaves	14LD	soc1	9	XZ
Width	112.244	Rosette leaves	14LD	soc1	9	YZ
Height	34.557	Rosette leaves	14LD	soc1	9	YZ
Width	116.244	Rosette leaves	14LD	soc1	10	XZ
Height	37.636	Rosette leaves	14LD	soc1	10	XZ
Width	117.543	Rosette leaves	14LD	soc1	10	YZ
Height	35.059	Rosette leaves	14LD	soc1	10	YZ
Width	132.554	Rosette leaves	14LD	soc1	11	XZ
Height	51.319	Rosette leaves	14LD	soc1	11	XZ
Width	107.692	Rosette leaves	14LD	soc1	11	YZ
Height	29.23	Rosette leaves	14LD	soc1	11	YZ
Width	118.951	Rosette leaves	14LD	soc1	12	XZ
Height	41.773	Rosette leaves	14LD	soc1	12	XZ
Width	122.969	Rosette leaves	14LD	soc1	12	YZ
Height	38.599	Rosette leaves	14LD	soc1	12	YZ
Width	113.58	Rosette leaves	14LD	soc1	13	XZ
Height	35.551	Rosette leaves	14LD	soc1	13	XZ
Width	120.306	Rosette leaves	14LD	soc1	13	YZ
Height	39.973	Rosette leaves	14LD	soc1	13	YZ
Width	109.632	Rosette leaves	14LD	soc1	14	XZ
Height	36.955	Rosette leaves	14LD	soc1	14	XZ
Width	115.07	Rosette leaves	14LD	soc1	14	YZ
Height	34.555	Rosette leaves	14LD	soc1	14	YZ
Width	122.445	Flowers	17LD	Col-0	1	XZ
Height	40.184	Flowers	17LD	Col-0	1	XZ
Width	112.371	Flowers	17LD	Col-0	1	YZ
Height	29.749	Flowers	17LD	Col-0	1	YZ
Width	119.051	Flowers	17LD	Col-0	2	XZ
Height	33.637	Flowers	17LD	Col-0	2	XZ
Width	122.962	Flowers	17LD	Col-0	2	YZ
Height	43.673	Flowers	17LD	Col-0	2	YZ
Width	131.018	Flowers	17LD	Col-0	3	XZ
Height	51.835	Flowers	17LD	Col-0	3	XZ
Width	117.301	Flowers	17LD	Col-0	3	YZ
Height	33.134	Flowers	17LD	Col-0	3	YZ
Width	99.878	Flowers	17LD	Col-0	4	XZ
Height	35.598	Flowers	17LD	Col-0	4	XZ
Width	111.265	Flowers	17LD	Col-0	4	YZ
Height	39.125	Flowers	17LD	Col-0	4	YZ
Width	124.686	Flowers	17LD	Col-0	5	XZ
Height	40.432	Flowers	17LD	Col-0	5	XZ
Width	126.426	Flowers	17LD	Col-0	5	YZ
Height	43.845	Flowers	17LD	Col-0	5	YZ
Width	119.68	Flowers	17LD	Col-0	6	XZ
Height	38.947	Flowers	17LD	Col-0	6	XZ
Width	117.191	Flowers	17LD	Col-0	6	YZ
Height	36.076	Flowers	17LD	Col-0	6	YZ
Width	107.186	Flowers	17LD	Col-0	7	XZ
Height	28.604	Flowers	17LD	Col-0	7	XZ
Width	103.91	Flowers	17LD	Col-0	7	YZ
Height	25.253	Flowers	17LD	Col-0	7	YZ
Width	118.793	Flowers	17LD	Col-0	8	XZ
Height	40.675	Flowers	17LD	Col-0	8	XZ
Width	126.472	Flowers	17LD	Col-0	8	YZ
Height	34.384	Flowers	17LD	Col-0	8	YZ
Width	117.878	Flowers	17LD	Col-0	9	XZ
Height	38.558	Flowers	17LD	Col-0	9	XZ
Width	114.017	Flowers	17LD	Col-0	9	YZ
Height	35.713	Flowers	17LD	Col-0	9	YZ
Width	105.506	Flowers	17LD	Col-0	10	XZ
Height	33.513	Flowers	17LD	Col-0	10	XZ
Width	113.101	Flowers	17LD	Col-0	10	YZ
Height	33.976	Flowers	17LD	Col-0	10	YZ
Width	98.982	Flowers	17LD	Col-0	11	XZ
Height	29.23	Flowers	17LD	Col-0	11	XZ
Width	102.22	Flowers	17LD	Col-0	11	YZ
Height	32.381	Flowers	17LD	Col-0	11	YZ
Width	102.726	Flowers	17LD	Col-0	12	XZ
Height	30.278	Flowers	17LD	Col-0	12	XZ
Width	103.722	Flowers	17LD	Col-0	12	YZ
Height	28.292	Flowers	17LD	Col-0	12	YZ
Width	118.246	Flowers	17LD	Col-0	13	XZ
Height	31.637	Flowers	17LD	Col-0	13	XZ
Width	115.899	Flowers	17LD	Col-0	13	YZ
Height	32.665	Flowers	17LD	Col-0	13	YZ
Width	94.804	Flowers	17LD	Col-0	14	XZ
Height	25.056	Flowers	17LD	Col-0	14	XZ
Width	104.164	Flowers	17LD	Col-0	14	YZ
Height	24.83	Flowers	17LD	Col-0	14	YZ
Width	123.619	Flowers	17LD	Col-0	15	XZ
Height	32.716	Flowers	17LD	Col-0	15	XZ
Width	128.745	Flowers	17LD	Col-0	15	YZ
Height	34.683	Flowers	17LD	Col-0	15	YZ
Width	104.402	Flowers	17LD	Col-0	16	XZ
Height	33.1	Flowers	17LD	Col-0	16	XZ
Width	108.401	Flowers	17LD	Col-0	16	YZ
Height	33.357	Flowers	17LD	Col-0	16	YZ
Width	137.263	Cauline leaves	17LD	soc1	1	XZ
Height	50.533	Cauline leaves	17LD	soc1	1	XZ
Width	160.045	Cauline leaves	17LD	soc1	1	YZ
Height	60.026	Cauline leaves	17LD	soc1	1	YZ
Width	149.346	Cauline leaves	17LD	soc1	2	XZ
Height	56.058	Cauline leaves	17LD	soc1	2	XZ
Width	151.392	Cauline leaves	17LD	soc1	2	YZ
Height	59.115	Cauline leaves	17LD	soc1	2	YZ
Width	140.18	Cauline leaves	17LD	soc1	3	XZ
Height	47.583	Cauline leaves	17LD	soc1	3	XZ
Width	147.439	Cauline leaves	17LD	soc1	3	YZ
Height	49.554	Cauline leaves	17LD	soc1	3	YZ
Width	138.856	Cauline leaves	17LD	soc1	4	XZ
Height	46.724	Cauline leaves	17LD	soc1	4	XZ
Width	162.808	Cauline leaves	17LD	soc1	4	YZ
Height	57.842	Cauline leaves	17LD	soc1	4	YZ
Width	143.039	Cauline leaves	17LD	soc1	5	XZ
Height	44.026	Cauline leaves	17LD	soc1	5	XZ
Width	153.994	Cauline leaves	17LD	soc1	5	YZ
Height	52.787	Cauline leaves	17LD	soc1	5	YZ
Width	144.425	Cauline leaves	17LD	soc1	6	XZ
Height	50.197	Cauline leaves	17LD	soc1	6	XZ
Width	146.506	Cauline leaves	17LD	soc1	6	YZ
Height	47.733	Cauline leaves	17LD	soc1	6	YZ
Width	140.329	Cauline leaves	17LD	soc1	7	XZ
Height	42.184	Cauline leaves	17LD	soc1	7	XZ
Width	148.855	Cauline leaves	17LD	soc1	7	YZ
Height	38.92	Cauline leaves	17LD	soc1	7	YZ
Width	146.835	Cauline leaves	17LD	soc1	8	XZ
Height	49.001	Cauline leaves	17LD	soc1	8	XZ
Width	148.406	Cauline leaves	17LD	soc1	8	YZ
Height	45.116	Cauline leaves	17LD	soc1	8	YZ
Width	137.86	Flowers	17LD	soc1	9	XZ
Height	44.018	Flowers	17LD	soc1	9	XZ
Width	147.755	Flowers	17LD	soc1	9	YZ
Height	39.612	Flowers	17LD	soc1	9	YZ
Width	128.775	Rosette leaves	17LD	soc1	10	XZ
Height	39.579	Rosette leaves	17LD	soc1	10	XZ
Width	144.525	Rosette leaves	17LD	soc1	10	YZ
Height	43.745	Rosette leaves	17LD	soc1	10	YZ
Width	145.528	Cauline leaves	17LD	soc1	11	XZ
Height	53.736	Cauline leaves	17LD	soc1	11	XZ
Width	167.293	Cauline leaves	17LD	soc1	11	YZ
Height	51.079	Cauline leaves	17LD	soc1	11	YZ
Width	140.61	Cauline leaves	17LD	soc1	12	XZ
Height	47.068	Cauline leaves	17LD	soc1	12	XZ
Width	152.407	Cauline leaves	17LD	soc1	12	YZ
Height	47.286	Cauline leaves	17LD	soc1	12	YZ
Width	144.702	Cauline leaves	17LD	soc1	13	XZ
Height	53.601	Cauline leaves	17LD	soc1	13	XZ
Width	154.877	Cauline leaves	17LD	soc1	13	YZ
Height	63.466	Cauline leaves	17LD	soc1	13	YZ
Width	145.295	Rosette leaves	17LD	soc1	14	XZ
Height	49.174	Rosette leaves	17LD	soc1	14	XZ
Width	157.865	Rosette leaves	17LD	soc1	14	YZ
Height	59.289	Rosette leaves	17LD	soc1	14	YZ
Width	129.854	Cauline leaves	17LD	soc1	15	XZ
Height	46.217	Cauline leaves	17LD	soc1	15	XZ
Width	137.995	Cauline leaves	17LD	soc1	15	YZ
Height	42.559	Cauline leaves	17LD	soc1	15	YZ
Width	113.458	Flowers	19LD	Col-0	1	XZ
Height	32.411	Flowers	19LD	Col-0	1	XZ
Width	114.704	Flowers	19LD	Col-0	1	YZ
Height	29.119	Flowers	19LD	Col-0	1	YZ
Width	108.767	Flowers	19LD	Col-0	2	XZ
Height	30.562	Flowers	19LD	Col-0	2	XZ
Width	121.561	Flowers	19LD	Col-0	2	YZ
Height	35.14	Flowers	19LD	Col-0	2	YZ
Width	113.907	Flowers	19LD	Col-0	3	XZ
Height	38.255	Flowers	19LD	Col-0	3	XZ
Width	103.465	Flowers	19LD	Col-0	3	YZ
Height	23.325	Flowers	19LD	Col-0	3	YZ
Width	101.872	Flowers	19LD	Col-0	4	XZ
Height	24.897	Flowers	19LD	Col-0	4	XZ
Width	107.716	Flowers	19LD	Col-0	4	YZ
Height	31.315	Flowers	19LD	Col-0	4	YZ
Width	101.667	Flowers	19LD	Col-0	5	XZ
Height	29.784	Flowers	19LD	Col-0	5	XZ
Width	106.567	Flowers	19LD	Col-0	5	YZ
Height	26.393	Flowers	19LD	Col-0	5	YZ
Width	115.075	Flowers	19LD	Col-0	6	XZ
Height	35.209	Flowers	19LD	Col-0	6	XZ
Width	118.478	Flowers	19LD	Col-0	6	YZ
Height	35.034	Flowers	19LD	Col-0	6	YZ
Width	109.431	Flowers	19LD	Col-0	7	XZ
Height	28.243	Flowers	19LD	Col-0	7	XZ
Width	113.556	Flowers	19LD	Col-0	7	YZ
Height	25.828	Flowers	19LD	Col-0	7	YZ
Width	108.409	Flowers	19LD	Col-0	8	XZ
Height	35.713	Flowers	19LD	Col-0	8	XZ
Width	109.629	Flowers	19LD	Col-0	8	YZ
Height	32.619	Flowers	19LD	Col-0	8	YZ
Width	106.614	Flowers	19LD	Col-0	9	XZ
Height	36.883	Flowers	19LD	Col-0	9	XZ
Width	112.959	Flowers	19LD	Col-0	9	YZ
Height	32.865	Flowers	19LD	Col-0	9	YZ
Width	104.88	Flowers	19LD	Col-0	10	XZ
Height	32.017	Flowers	19LD	Col-0	10	XZ
Width	109.016	Flowers	19LD	Col-0	10	YZ
Height	29.012	Flowers	19LD	Col-0	10	YZ
Width	108.779	Flowers	19LD	Col-0	11	XZ
Height	24.801	Flowers	19LD	Col-0	11	XZ
Width	121.977	Flowers	19LD	Col-0	11	YZ
Height	25.671	Flowers	19LD	Col-0	11	YZ
Width	101.227	Flowers	19LD	Col-0	12	XZ
Height	24.182	Flowers	19LD	Col-0	12	XZ
Width	99.794	Flowers	19LD	Col-0	12	YZ
Height	27.319	Flowers	19LD	Col-0	12	YZ
Width	99.067	Flowers	19LD	Col-0	13	XZ
Height	29.119	Flowers	19LD	Col-0	13	XZ
Width	107.441	Flowers	19LD	Col-0	13	YZ
Height	31.645	Flowers	19LD	Col-0	13	YZ
Width	110.141	Flowers	19LD	Col-0	14	XZ
Height	35.072	Flowers	19LD	Col-0	14	XZ
Width	115.662	Flowers	19LD	Col-0	14	YZ
Height	30.92	Flowers	19LD	Col-0	14	YZ
Width	121.583	Flowers	19LD	soc1	1	XZ
Height	29.325	Flowers	19LD	soc1	1	XZ
Width	132.873	Flowers	19LD	soc1	1	YZ
Height	34.022	Flowers	19LD	soc1	1	YZ
Width	134.187	Flowers	19LD	soc1	2	XZ
Height	35.551	Flowers	19LD	soc1	2	XZ
Width	131.546	Flowers	19LD	soc1	2	YZ
Height	27.464	Flowers	19LD	soc1	2	YZ
Width	120.397	Flowers	19LD	soc1	3	XZ
Height	37.872	Flowers	19LD	soc1	3	XZ
Width	117.828	Flowers	19LD	soc1	3	YZ
Height	29.447	Flowers	19LD	soc1	3	YZ
Width	134.865	Flowers	19LD	soc1	4	XZ
Height	43.674	Flowers	19LD	soc1	4	XZ
Width	148.387	Flowers	19LD	soc1	4	YZ
Height	45.45	Flowers	19LD	soc1	4	YZ
Width	140.289	Flowers	19LD	soc1	5	XZ
Height	34.455	Flowers	19LD	soc1	5	XZ
Width	134.447	Flowers	19LD	soc1	5	YZ
Height	30.53	Flowers	19LD	soc1	5	YZ
Width	126.067	Flowers	19LD	soc1	6	XZ
Height	32.825	Flowers	19LD	soc1	6	XZ
Width	128.672	Flowers	19LD	soc1	6	YZ
Height	30.251	Flowers	19LD	soc1	6	YZ
Width	129.666	Flowers	19LD	soc1	7	XZ
Height	37.809	Flowers	19LD	soc1	7	XZ
Width	123.065	Flowers	19LD	soc1	7	YZ
Height	26.032	Flowers	19LD	soc1	7	YZ
Width	139.252	Flowers	19LD	soc1	8	XZ
Height	45.118	Flowers	19LD	soc1	8	XZ
Width	137.89	Flowers	19LD	soc1	8	YZ
Height	36.477	Flowers	19LD	soc1	8	YZ
Width	128.656	Flowers	19LD	soc1	9	XZ
Height	32.43	Flowers	19LD	soc1	9	XZ
Width	128.401	Flowers	19LD	soc1	9	YZ
Height	36.745	Flowers	19LD	soc1	9	YZ
Width	136.362	Flowers	19LD	soc1	10	XZ
Height	42.675	Flowers	19LD	soc1	10	XZ
Width	144.886	Flowers	19LD	soc1	10	YZ
Height	50.023	Flowers	19LD	soc1	10	YZ
Width	141.409	Flowers	19LD	soc1	11	XZ
Height	37.762	Flowers	19LD	soc1	11	XZ
Width	142.205	Flowers	19LD	soc1	11	YZ
Height	42.861	Flowers	19LD	soc1	11	YZ
Width	142.325	Flowers	19LD	soc1	12	XZ
Height	47.487	Flowers	19LD	soc1	12	XZ
Width	139.157	Flowers	19LD	soc1	12	YZ
Height	46.944	Flowers	19LD	soc1	12	YZ
Width	113.756	Flowers	19LD	soc1	13	XZ
Height	28.187	Flowers	19LD	soc1	13	XZ
Width	120.884	Flowers	19LD	soc1	13	YZ
Height	29.065	Flowers	19LD	soc1	13	YZ
Width	132.44	Flowers	19LD	soc1	14	XZ
Height	36.754	Flowers	19LD	soc1	14	XZ
Width	134.642	Flowers	19LD	soc1	14	YZ
Height	30.952	Flowers	19LD	soc1	14	YZ
Width	115.833	Flowers	19LD	soc1	15	XZ
Height	32.009	Flowers	19LD	soc1	15	XZ
Width	134.545	Flowers	19LD	soc1	15	YZ
Height	33.357	Flowers	19LD	soc1	15	YZ
Width	123.201	Flowers	21LD	Col-0	1	XZ
Height	28.756	Flowers	21LD	Col-0	1	XZ
Width	105.506	Flowers	21LD	Col-0	1	YZ
Height	23.654	Flowers	21LD	Col-0	1	YZ
Width	103.065	Flowers	21LD	Col-0	2	XZ
Height	25.996	Flowers	21LD	Col-0	2	XZ
Width	110.476	Flowers	21LD	Col-0	2	YZ
Height	18.565	Flowers	21LD	Col-0	2	YZ
Width	104.105	Flowers	21LD	Col-0	3	XZ
Height	26.229	Flowers	21LD	Col-0	3	XZ
Width	103.164	Flowers	21LD	Col-0	3	YZ
Height	28.187	Flowers	21LD	Col-0	3	YZ
Width	114.271	Flowers	21LD	Col-0	4	XZ
Height	28.334	Flowers	21LD	Col-0	4	XZ
Width	124.812	Flowers	21LD	Col-0	4	YZ
Height	36.273	Flowers	21LD	Col-0	4	YZ
Width	100.883	Flowers	21LD	Col-0	5	XZ
Height	25.764	Flowers	21LD	Col-0	5	XZ
Width	114.157	Flowers	21LD	Col-0	5	YZ
Height	26.978	Flowers	21LD	Col-0	5	YZ
Width	99.715	Flowers	21LD	Col-0	6	XZ
Height	27.435	Flowers	21LD	Col-0	6	XZ
Width	102.938	Flowers	21LD	Col-0	6	YZ
Height	30.199	Flowers	21LD	Col-0	6	YZ
Width	127.441	Flowers	21LD	Col-0	7	XZ
Height	28.045	Flowers	21LD	Col-0	7	XZ
Width	126.505	Flowers	21LD	Col-0	7	YZ
Height	23.418	Flowers	21LD	Col-0	7	YZ
Width	115.183	Flowers	21LD	Col-0	9	XZ
Height	19.856	Flowers	21LD	Col-0	9	XZ
Width	119.987	Flowers	21LD	Col-0	9	YZ
Height	28.392	Flowers	21LD	Col-0	9	YZ
Width	120.668	Flowers	21LD	Col-0	10	XZ
Height	31.996	Flowers	21LD	Col-0	10	XZ
Width	134.258	Flowers	21LD	Col-0	10	YZ
Height	37.509	Flowers	21LD	Col-0	10	YZ
Width	102.985	Flowers	21LD	Col-0	11	XZ
Height	30.33	Flowers	21LD	Col-0	11	XZ
Width	105.845	Flowers	21LD	Col-0	11	YZ
Height	34.926	Flowers	21LD	Col-0	11	YZ
Width	116.265	Flowers	21LD	Col-0	12	XZ
Height	37.094	Flowers	21LD	Col-0	12	XZ
Width	117.813	Flowers	21LD	Col-0	12	YZ
Height	28.177	Flowers	21LD	Col-0	12	YZ
Width	121.599	Flowers	21LD	Col-0	13	XZ
Height	36.025	Flowers	21LD	Col-0	13	XZ
Width	113.073	Flowers	21LD	Col-0	13	YZ
Height	26.675	Flowers	21LD	Col-0	13	YZ
Width	120.254	Flowers	21LD	Col-0	14	XZ
Height	35.87	Flowers	21LD	Col-0	14	XZ
Width	114.218	Flowers	21LD	Col-0	14	YZ
Height	27.646	Flowers	21LD	Col-0	14	YZ
Width	121.634	Flowers	21LD	Col-0	15	XZ
Height	39.408	Flowers	21LD	Col-0	15	XZ
Width	127.806	Flowers	21LD	Col-0	15	YZ
Height	30.834	Flowers	21LD	Col-0	15	YZ
Width	125.169	Flowers	21LD	soc1	2	XZ
Height	29.291	Flowers	21LD	soc1	2	XZ
Width	129.719	Flowers	21LD	soc1	2	YZ
Height	31.678	Flowers	21LD	soc1	2	YZ
Width	124.077	Flowers	21LD	soc1	3	XZ
Height	33.495	Flowers	21LD	soc1	3	XZ
Width	130.78	Flowers	21LD	soc1	3	YZ
Height	41.386	Flowers	21LD	soc1	3	YZ
Width	125.835	Flowers	21LD	soc1	4	XZ
Height	34.723	Flowers	21LD	soc1	4	XZ
Width	116.478	Flowers	21LD	soc1	4	YZ
Height	27.161	Flowers	21LD	soc1	4	YZ
Width	129.58	Flowers	21LD	soc1	5	XZ
Height	36.31	Flowers	21LD	soc1	5	XZ
Width	135.546	Flowers	21LD	soc1	5	YZ
Height	32.11	Flowers	21LD	soc1	5	YZ
Width	112.35	Flowers	21LD	soc1	6	XZ
Height	25.203	Flowers	21LD	soc1	6	XZ
Width	117.514	Flowers	21LD	soc1	6	YZ
Height	27.646	Flowers	21LD	soc1	6	YZ
Width	127.336	Flowers	21LD	soc1	7	XZ
Height	35.312	Flowers	21LD	soc1	7	XZ
Width	114.969	Flowers	21LD	soc1	7	YZ
Height	24.865	Flowers	21LD	soc1	7	YZ
Width	122.339	Flowers	21LD	soc1	8	XZ
Height	32.176	Flowers	21LD	soc1	8	XZ
Width	129.968	Flowers	21LD	soc1	8	YZ
Height	34.812	Flowers	21LD	soc1	8	YZ
Width	126.857	Flowers	21LD	soc1	9	XZ
Height	34.624	Flowers	21LD	soc1	9	XZ
Width	124.151	Flowers	21LD	soc1	9	YZ
Height	26.48	Flowers	21LD	soc1	9	YZ
Width	138.421	Flowers	21LD	soc1	11	XZ
Height	40.242	Flowers	21LD	soc1	11	XZ
Width	139.388	Flowers	21LD	soc1	11	YZ
Height	33.436	Flowers	21LD	soc1	11	YZ
Width	103.681	Flowers	21LD	soc1	12	XZ
Height	22.161	Flowers	21LD	soc1	12	XZ
Width	127.152	Flowers	21LD	soc1	12	YZ
Height	23.305	Flowers	21LD	soc1	12	YZ
Width	121.144	Flowers	21LD	soc1	1	XZ
Height	26.192	Flowers	21LD	soc1	1	XZ
Width	121.252	Flowers	21LD	soc1	1	YZ
Height	28.779	Flowers	21LD	soc1	1	YZ
Width	106.978	Rosette leaves	10LD	ap2	1	XZ
Height	34.424	Rosette leaves	10LD	ap2	1	XZ
Width	83.127	Rosette leaves	10LD	ap2	1	YZ
Height	15.619	Rosette leaves	10LD	ap2	1	YZ
Width	87.104	Rosette leaves	10LD	ap2	2	XZ
Height	25.526	Rosette leaves	10LD	ap2	2	XZ
Width	88.86	Rosette leaves	10LD	ap2	2	YZ
Height	25.36	Rosette leaves	10LD	ap2	2	YZ
Width	93.116	Rosette leaves	10LD	ap2	3	XZ
Height	18.554	Rosette leaves	10LD	ap2	3	XZ
Width	76.022	Rosette leaves	10LD	ap2	3	YZ
Height	17.099	Rosette leaves	10LD	ap2	3	YZ
Width	73.201	Rosette leaves	10LD	ap2	4	XZ
Height	22.941	Rosette leaves	10LD	ap2	4	XZ
Width	88.241	Rosette leaves	10LD	ap2	4	YZ
Height	17.459	Rosette leaves	10LD	ap2	4	YZ
Width	73.199	Rosette leaves	10LD	ap2	5	XZ
Height	14.842	Rosette leaves	10LD	ap2	5	XZ
Width	82.703	Rosette leaves	10LD	ap2	5	YZ
Height	20.557	Rosette leaves	10LD	ap2	5	YZ
Width	93.191	Rosette leaves	10LD	ap2	6	XZ
Height	24.883	Rosette leaves	10LD	ap2	6	XZ
Width	83.632	Rosette leaves	10LD	ap2	6	YZ
Height	12.793	Rosette leaves	10LD	ap2	6	YZ
Width	87.163	Rosette leaves	10LD	ap2	7	XZ
Height	17.099	Rosette leaves	10LD	ap2	7	XZ
Width	72.805	Rosette leaves	10LD	ap2	7	YZ
Height	14.59	Rosette leaves	10LD	ap2	7	YZ
Width	76.063	Rosette leaves	10LD	ap2	8	XZ
Height	24.438	Rosette leaves	10LD	ap2	8	XZ
Width	91.333	Rosette leaves	10LD	ap2	8	YZ
Height	23.325	Rosette leaves	10LD	ap2	8	YZ
Width	77.37	Rosette leaves	10LD	ap2	9	XZ
Height	21.115	Rosette leaves	10LD	ap2	9	XZ
Width	82.597	Rosette leaves	10LD	ap2	9	YZ
Height	19.04	Rosette leaves	10LD	ap2	9	YZ
Width	83.315	Rosette leaves	10LD	ap2	10	XZ
Height	25.098	Rosette leaves	10LD	ap2	10	XZ
Width	77.112	Rosette leaves	10LD	ap2	10	YZ
Height	17.838	Rosette leaves	10LD	ap2	10	YZ
Width	82.825	Rosette leaves	10LD	ap2	11	XZ
Height	20.486	Rosette leaves	10LD	ap2	11	XZ
Width	88.919	Rosette leaves	10LD	ap2	11	YZ
Height	22.496	Rosette leaves	10LD	ap2	11	YZ
Width	82.222	Rosette leaves	10LD	ap2	12	XZ
Height	14.04	Rosette leaves	10LD	ap2	12	XZ
Width	73.01	Rosette leaves	10LD	ap2	12	YZ
Height	16.924	Rosette leaves	10LD	ap2	12	YZ
Width	93.4	Rosette leaves	10LD	ap2	13	XZ
Height	20.847	Rosette leaves	10LD	ap2	13	XZ
Width	92.527	Rosette leaves	10LD	ap2	13	YZ
Height	30.105	Rosette leaves	10LD	ap2	13	YZ
Width	82.973	Rosette leaves	10LD	ap2	14	XZ
Height	17.326	Rosette leaves	10LD	ap2	14	XZ
Width	86.726	Rosette leaves	10LD	ap2	14	YZ
Height	21.975	Rosette leaves	10LD	ap2	14	YZ
Width	72.383	Rosette leaves	10LD	ap2	15	XZ
Height	18.97	Rosette leaves	10LD	ap2	15	XZ
Width	75.414	Rosette leaves	10LD	ap2	15	YZ
Height	19.726	Rosette leaves	10LD	ap2	15	YZ
Width	95.399	Rosette leaves	10LD	ap2	16	XZ
Height	25.889	Rosette leaves	10LD	ap2	16	XZ
Width	80.209	Rosette leaves	10LD	ap2	16	YZ
Height	20.936	Rosette leaves	10LD	ap2	16	YZ
Width	73.532	Rosette leaves	10LD	ap2	17	XZ
Height	11.369	Rosette leaves	10LD	ap2	17	XZ
Width	69.557	Rosette leaves	10LD	ap2	17	YZ
Height	13.059	Rosette leaves	10LD	ap2	17	YZ
Width	85.953	Rosette leaves	10LD	soc1ap2	1	XZ
Height	24.543	Rosette leaves	10LD	soc1ap2	1	XZ
Width	86.073	Rosette leaves	10LD	soc1ap2	1	YZ
Height	19.033	Rosette leaves	10LD	soc1ap2	1	YZ
Width	69.497	Rosette leaves	10LD	soc1ap2	2	XZ
Height	13.458	Rosette leaves	10LD	soc1ap2	2	XZ
Width	89.489	Rosette leaves	10LD	soc1ap2	2	YZ
Height	20.736	Rosette leaves	10LD	soc1ap2	2	YZ
Width	79.119	Rosette leaves	10LD	soc1ap2	3	XZ
Height	17.956	Rosette leaves	10LD	soc1ap2	3	XZ
Width	86.723	Rosette leaves	10LD	soc1ap2	3	YZ
Height	18.317	Rosette leaves	10LD	soc1ap2	3	YZ
Width	94.641	Rosette leaves	10LD	soc1ap2	4	XZ
Height	25.462	Rosette leaves	10LD	soc1ap2	4	XZ
Width	97.118	Rosette leaves	10LD	soc1ap2	4	YZ
Height	23.646	Rosette leaves	10LD	soc1ap2	4	YZ
Width	87.316	Rosette leaves	10LD	soc1ap2	5	XZ
Height	27.654	Rosette leaves	10LD	soc1ap2	5	XZ
Width	90.775	Rosette leaves	10LD	soc1ap2	5	YZ
Height	14.811	Rosette leaves	10LD	soc1ap2	5	YZ
Width	78.393	Rosette leaves	10LD	soc1ap2	6	XZ
Height	17.13	Rosette leaves	10LD	soc1ap2	6	XZ
Width	82.744	Rosette leaves	10LD	soc1ap2	6	YZ
Height	18.404	Rosette leaves	10LD	soc1ap2	6	YZ
Width	86.172	Rosette leaves	10LD	soc1ap2	7	XZ
Height	21.611	Rosette leaves	10LD	soc1ap2	7	XZ
Width	94.332	Rosette leaves	10LD	soc1ap2	7	YZ
Height	26.118	Rosette leaves	10LD	soc1ap2	7	YZ
Width	86.126	Rosette leaves	10LD	soc1ap2	8	XZ
Height	30.817	Rosette leaves	10LD	soc1ap2	8	XZ
Width	88.118	Rosette leaves	10LD	soc1ap2	8	YZ
Height	23.979	Rosette leaves	10LD	soc1ap2	8	YZ
Width	80.75	Rosette leaves	10LD	soc1ap2	9	XZ
Height	21.464	Rosette leaves	10LD	soc1ap2	9	XZ
Width	89.205	Rosette leaves	10LD	soc1ap2	9	YZ
Height	20.746	Rosette leaves	10LD	soc1ap2	9	YZ
Width	68.193	Rosette leaves	10LD	soc1ap2	10	XZ
Height	12.091	Rosette leaves	10LD	soc1ap2	10	XZ
Width	68.325	Rosette leaves	10LD	soc1ap2	10	YZ
Height	12.726	Rosette leaves	10LD	soc1ap2	10	YZ
Width	90.137	Rosette leaves	10LD	soc1ap2	11	XZ
Height	21.9	Rosette leaves	10LD	soc1ap2	11	XZ
Width	91.59	Rosette leaves	10LD	soc1ap2	11	YZ
Height	25.234	Rosette leaves	10LD	soc1ap2	11	YZ
Width	83.019	Rosette leaves	10LD	soc1ap2	12	XZ
Height	22.849	Rosette leaves	10LD	soc1ap2	12	XZ
Width	100.66	Rosette leaves	10LD	soc1ap2	12	YZ
Height	24.533	Rosette leaves	10LD	soc1ap2	12	YZ
Width	98.233	Rosette leaves	10LD	soc1ap2	13	XZ
Height	25.828	Rosette leaves	10LD	soc1ap2	13	XZ
Width	96.459	Rosette leaves	10LD	soc1ap2	13	YZ
Height	18.479	Rosette leaves	10LD	soc1ap2	13	YZ
Width	87.823	Rosette leaves	10LD	soc1ap2	14	XZ
Height	26.141	Rosette leaves	10LD	soc1ap2	14	XZ
Width	98.79	Rosette leaves	10LD	soc1ap2	14	YZ
Height	23.688	Rosette leaves	10LD	soc1ap2	14	YZ
Width	95.383	Rosette leaves	10LD	soc1ap2	15	XZ
Height	24.468	Rosette leaves	10LD	soc1ap2	15	XZ
Width	105.424	Rosette leaves	10LD	soc1ap2	15	YZ
Height	23.688	Rosette leaves	10LD	soc1ap2	15	YZ
Width	87.335	Rosette leaves	10LD	soc1ap2	16	XZ
Height	32.576	Rosette leaves	10LD	soc1ap2	16	XZ
Width	82.844	Rosette leaves	10LD	soc1ap2	16	YZ
Height	20.333	Rosette leaves	10LD	soc1ap2	16	YZ
Width	101.384	Rosette leaves	10LD	soc1ap2	17	XZ
Height	31.747	Rosette leaves	10LD	soc1ap2	17	XZ
Width	79.145	Rosette leaves	10LD	soc1ap2	17	YZ
Height	28.055	Rosette leaves	10LD	soc1ap2	17	YZ
Width	111.159	Rosette leaves	10LD	soc1ap2	18	XZ
Height	34.232	Rosette leaves	10LD	soc1ap2	18	XZ
Width	92.393	Rosette leaves	10LD	soc1ap2	18	YZ
Height	26.97	Rosette leaves	10LD	soc1ap2	18	YZ
Width	113.998	Cauline leaves	12LD	ap2	1	XZ
Height	38.981	Cauline leaves	12LD	ap2	1	XZ
Width	104.331	Cauline leaves	12LD	ap2	1	YZ
Height	35.89	Cauline leaves	12LD	ap2	1	YZ
Width	106.763	Rosette leaves	12LD	ap2	2	XZ
Height	30.181	Rosette leaves	12LD	ap2	2	XZ
Width	96.929	Rosette leaves	12LD	ap2	2	YZ
Height	22.555	Rosette leaves	12LD	ap2	2	YZ
Width	98.233	Cauline leaves	12LD	ap2	3	XZ
Height	34.926	Cauline leaves	12LD	ap2	3	XZ
Width	101.717	Cauline leaves	12LD	ap2	3	YZ
Height	33.608	Cauline leaves	12LD	ap2	3	YZ
Width	98.723	Cauline leaves	12LD	ap2	4	XZ
Height	36.852	Cauline leaves	12LD	ap2	4	XZ
Width	100.647	Cauline leaves	12LD	ap2	4	YZ
Height	28.962	Cauline leaves	12LD	ap2	4	YZ
Width	94.641	Cauline leaves	12LD	ap2	5	XZ
Height	33.623	Cauline leaves	12LD	ap2	5	XZ
Width	102.894	Cauline leaves	12LD	ap2	5	YZ
Height	34.603	Cauline leaves	12LD	ap2	5	YZ
Width	106.746	Rosette leaves	12LD	ap2	6	XZ
Height	36.477	Rosette leaves	12LD	ap2	6	XZ
Width	92.895	Rosette leaves	12LD	ap2	6	YZ
Height	25.056	Rosette leaves	12LD	ap2	6	YZ
Width	93.256	Cauline leaves	12LD	ap2	7	XZ
Height	25.917	Cauline leaves	12LD	ap2	7	XZ
Width	95.018	Cauline leaves	12LD	ap2	7	YZ
Height	27.212	Cauline leaves	12LD	ap2	7	YZ
Width	87.467	Rosette leaves	12LD	ap2	8	XZ
Height	32.06	Rosette leaves	12LD	ap2	8	XZ
Width	81.861	Rosette leaves	12LD	ap2	8	YZ
Height	22.927	Rosette leaves	12LD	ap2	8	YZ
Width	81.594	Rosette leaves	12LD	ap2	9	XZ
Height	24.086	Rosette leaves	12LD	ap2	9	XZ
Width	76.976	Rosette leaves	12LD	ap2	9	YZ
Height	21.547	Rosette leaves	12LD	ap2	9	YZ
Width	99.898	Rosette leaves	12LD	ap2	10	XZ
Height	33.673	Rosette leaves	12LD	ap2	10	XZ
Width	102.615	Rosette leaves	12LD	ap2	10	YZ
Height	28.017	Rosette leaves	12LD	ap2	10	YZ
Width	99.62	Rosette leaves	12LD	ap2	11	XZ
Height	30.701	Rosette leaves	12LD	ap2	11	XZ
Width	99.917	Rosette leaves	12LD	ap2	11	YZ
Height	27.723	Rosette leaves	12LD	ap2	11	YZ
Width	82.76	Rosette leaves	12LD	ap2	12	XZ
Height	25.203	Rosette leaves	12LD	ap2	12	XZ
Width	84.969	Rosette leaves	12LD	ap2	12	YZ
Height	22.02	Rosette leaves	12LD	ap2	12	YZ
Width	90.97	Rosette leaves	12LD	ap2	13	XZ
Height	28.744	Rosette leaves	12LD	ap2	13	XZ
Width	93.6	Rosette leaves	12LD	ap2	13	YZ
Height	25.609	Rosette leaves	12LD	ap2	13	YZ
Width	90.956	Rosette leaves	12LD	soc1ap2	1	XZ
Height	20.643	Rosette leaves	12LD	soc1ap2	1	XZ
Width	94.672	Rosette leaves	12LD	soc1ap2	1	YZ
Height	25.503	Rosette leaves	12LD	soc1ap2	1	YZ
Width	86.781	Rosette leaves	12LD	soc1ap2	2	XZ
Height	25.495	Rosette leaves	12LD	soc1ap2	2	XZ
Width	93.111	Rosette leaves	12LD	soc1ap2	2	YZ
Height	30.53	Rosette leaves	12LD	soc1ap2	2	YZ
Width	82.83	Rosette leaves	12LD	soc1ap2	3	XZ
Height	22.765	Rosette leaves	12LD	soc1ap2	3	XZ
Width	89.987	Rosette leaves	12LD	soc1ap2	3	YZ
Height	27.341	Rosette leaves	12LD	soc1ap2	3	YZ
Width	93.6	Rosette leaves	12LD	soc1ap2	4	XZ
Height	27.646	Rosette leaves	12LD	soc1ap2	4	XZ
Width	88.783	Rosette leaves	12LD	soc1ap2	4	YZ
Height	23.099	Rosette leaves	12LD	soc1ap2	4	YZ
Width	88.813	Rosette leaves	12LD	soc1ap2	5	XZ
Height	20.592	Rosette leaves	12LD	soc1ap2	5	XZ
Width	100.654	Rosette leaves	12LD	soc1ap2	5	YZ
Height	23.418	Rosette leaves	12LD	soc1ap2	5	YZ
Width	99.821	Rosette leaves	12LD	soc1ap2	6	XZ
Height	25.475	Rosette leaves	12LD	soc1ap2	6	XZ
Width	110.815	Rosette leaves	12LD	soc1ap2	6	YZ
Height	28.793	Rosette leaves	12LD	soc1ap2	6	YZ
Width	95.732	Rosette leaves	12LD	soc1ap2	7	XZ
Height	27.435	Rosette leaves	12LD	soc1ap2	7	XZ
Width	108.637	Rosette leaves	12LD	soc1ap2	7	YZ
Height	30.864	Rosette leaves	12LD	soc1ap2	7	YZ
Width	97.178	Rosette leaves	12LD	soc1ap2	8	XZ
Height	27.972	Rosette leaves	12LD	soc1ap2	8	XZ
Width	98.427	Rosette leaves	12LD	soc1ap2	8	YZ
Height	27.161	Rosette leaves	12LD	soc1ap2	8	YZ
Width	95.021	Rosette leaves	12LD	soc1ap2	9	XZ
Height	28.045	Rosette leaves	12LD	soc1ap2	9	XZ
Width	99.869	Rosette leaves	12LD	soc1ap2	9	YZ
Height	28.891	Rosette leaves	12LD	soc1ap2	9	YZ
Width	95.839	Rosette leaves	12LD	soc1ap2	10	XZ
Height	21.851	Rosette leaves	12LD	soc1ap2	10	XZ
Width	97.482	Rosette leaves	12LD	soc1ap2	10	YZ
Height	23.202	Rosette leaves	12LD	soc1ap2	10	YZ
Width	97.942	Rosette leaves	12LD	soc1ap2	11	XZ
Height	26.473	Rosette leaves	12LD	soc1ap2	11	XZ
Width	92.094	Rosette leaves	12LD	soc1ap2	11	YZ
Height	26.889	Rosette leaves	12LD	soc1ap2	11	YZ
Width	98.172	Rosette leaves	12LD	soc1ap2	12	XZ
Height	26.939	Rosette leaves	12LD	soc1ap2	12	XZ
Width	92.312	Rosette leaves	12LD	soc1ap2	12	YZ
Height	26.852	Rosette leaves	12LD	soc1ap2	12	YZ
Width	104.191	Rosette leaves	12LD	soc1ap2	13	XZ
Height	31.334	Rosette leaves	12LD	soc1ap2	13	XZ
Width	91.563	Rosette leaves	12LD	soc1ap2	13	YZ
Height	26.689	Rosette leaves	12LD	soc1ap2	13	YZ
Width	80.59	Rosette leaves	12LD	soc1ap2	14	XZ
Height	21.184	Rosette leaves	12LD	soc1ap2	14	XZ
Width	90.561	Rosette leaves	12LD	soc1ap2	14	YZ
Height	26.192	Rosette leaves	12LD	soc1ap2	14	YZ
Width	96.774	Rosette leaves	12LD	soc1ap2	15	XZ
Height	35.469	Rosette leaves	12LD	soc1ap2	15	XZ
Width	89.89	Rosette leaves	12LD	soc1ap2	15	YZ
Height	30.556	Rosette leaves	12LD	soc1ap2	15	YZ
Width	95.136	Flowers	14LD	ap2	1	XZ
Height	20.167	Flowers	14LD	ap2	1	XZ
Width	96.754	Flowers	14LD	ap2	1	YZ
Height	25.234	Flowers	14LD	ap2	1	YZ
Width	87.306	Flowers	14LD	ap2	2	XZ
Height	27.348	Flowers	14LD	ap2	2	XZ
Width	95.856	Flowers	14LD	ap2	2	YZ
Height	26.493	Flowers	14LD	ap2	2	YZ
Width	83.392	Flowers	14LD	ap2	3	XZ
Height	28.43	Flowers	14LD	ap2	3	XZ
Width	91.615	Flowers	14LD	ap2	3	YZ
Height	25.234	Flowers	14LD	ap2	3	YZ
Width	98.493	Flowers	14LD	ap2	4	XZ
Height	26.35	Flowers	14LD	ap2	4	XZ
Width	97.493	Flowers	14LD	ap2	4	YZ
Height	23.91	Flowers	14LD	ap2	4	YZ
Width	97.115	Flowers	14LD	ap2	5	XZ
Height	26.395	Flowers	14LD	ap2	5	XZ
Width	98.252	Flowers	14LD	ap2	5	YZ
Height	25.996	Flowers	14LD	ap2	5	YZ
Width	108.504	Flowers	14LD	ap2	6	XZ
Height	34.526	Flowers	14LD	ap2	6	XZ
Width	113.635	Flowers	14LD	ap2	6	YZ
Height	36.463	Flowers	14LD	ap2	6	YZ
Width	82.356	Flowers	14LD	ap2	7	XZ
Height	21.209	Flowers	14LD	ap2	7	XZ
Width	87.066	Flowers	14LD	ap2	7	YZ
Height	21.873	Flowers	14LD	ap2	7	YZ
Width	87.025	Flowers	14LD	ap2	8	XZ
Height	25.555	Flowers	14LD	ap2	8	XZ
Width	96.129	Flowers	14LD	ap2	8	YZ
Height	26.712	Flowers	14LD	ap2	8	YZ
Width	88.89	Cauline leaves	14LD	ap2	9	XZ
Height	31.103	Cauline leaves	14LD	ap2	9	XZ
Width	93.176	Cauline leaves	14LD	ap2	9	YZ
Height	20.873	Cauline leaves	14LD	ap2	9	YZ
Width	82.163	Cauline leaves	14LD	ap2	10	XZ
Height	23.913	Cauline leaves	14LD	ap2	10	XZ
Width	94.932	Cauline leaves	14LD	ap2	10	YZ
Height	25.056	Cauline leaves	14LD	ap2	10	YZ
Width	76.244	Flowers	14LD	ap2	11	XZ
Height	26.255	Flowers	14LD	ap2	11	XZ
Width	77.645	Flowers	14LD	ap2	11	YZ
Height	24.737	Flowers	14LD	ap2	11	YZ
Width	90.833	Flowers	14LD	ap2	12	XZ
Height	28.91	Flowers	14LD	ap2	12	XZ
Width	86.046	Flowers	14LD	ap2	12	YZ
Height	27.932	Flowers	14LD	ap2	12	YZ
Width	86.053	Flowers	14LD	ap2	13	XZ
Height	21.791	Flowers	14LD	ap2	13	XZ
Width	88.232	Flowers	14LD	ap2	13	YZ
Height	23.832	Flowers	14LD	ap2	13	YZ
Width	98.82	Flowers	14LD	ap2	14	XZ
Height	29.291	Flowers	14LD	ap2	14	XZ
Width	96.965	Flowers	14LD	ap2	14	YZ
Height	29.784	Flowers	14LD	ap2	14	YZ
Width	73.734	Flowers	14LD	ap2	15	XZ
Height	24.64	Flowers	14LD	ap2	15	XZ
Width	83.774	Flowers	14LD	ap2	15	YZ
Height	22.458	Flowers	14LD	ap2	15	YZ
Width	94.482	Flowers	14LD	ap2	16	XZ
Height	25.586	Flowers	14LD	ap2	16	XZ
Width	92.592	Flowers	14LD	ap2	16	YZ
Height	24.758	Flowers	14LD	ap2	16	YZ
Width	100.812	Rosette leaves	14LD	soc1ap2	2	XZ
Height	24.737	Rosette leaves	14LD	soc1ap2	2	XZ
Width	112.711	Rosette leaves	14LD	soc1ap2	2	YZ
Height	30.005	Rosette leaves	14LD	soc1ap2	2	YZ
Width	92.147	Cauline leaves	14LD	soc1ap2	3	XZ
Height	25.917	Cauline leaves	14LD	soc1ap2	3	XZ
Width	100.392	Cauline leaves	14LD	soc1ap2	3	YZ
Height	27.073	Cauline leaves	14LD	soc1ap2	3	YZ
Width	121.493	Cauline leaves	14LD	soc1ap2	4	XZ
Height	40.572	Cauline leaves	14LD	soc1ap2	4	XZ
Width	127.995	Cauline leaves	14LD	soc1ap2	4	YZ 370.tif
Height	40.779	Cauline leaves	14LD	soc1ap2	4	YZ 370.tif
Width	110.039	Cauline leaves	14LD	soc1ap2	5	XZ
Height	40.021	Cauline leaves	14LD	soc1ap2	5	XZ
Width	124.417	Cauline leaves	14LD	soc1ap2	5	YZ
Height	39.29	Cauline leaves	14LD	soc1ap2	5	YZ
Width	115.374	Cauline leaves	14LD	soc1ap2	6	XZ
Height	41.467	Cauline leaves	14LD	soc1ap2	6	XZ
Width	108.694	Cauline leaves	14LD	soc1ap2	6	YZ
Height	28.99	Cauline leaves	14LD	soc1ap2	6	YZ
Width	113.22	Cauline leaves	14LD	soc1ap2	7	XZ
Height	40.52	Cauline leaves	14LD	soc1ap2	7	XZ
Width	112.908	Cauline leaves	14LD	soc1ap2	7	YZ
Height	36.1	Cauline leaves	14LD	soc1ap2	7	YZ
Width	116.101	Rosette leaves	14LD	soc1ap2	8	XZ
Height	37.165	Rosette leaves	14LD	soc1ap2	8	XZ
Width	110.086	Rosette leaves	14LD	soc1ap2	8	YZ
Height	36.824	Rosette leaves	14LD	soc1ap2	8	YZ
Width	116.052	Rosette leaves	14LD	soc1ap2	9	XZ
Height	39.662	Rosette leaves	14LD	soc1ap2	9	XZ
Width	116.861	Rosette leaves	14LD	soc1ap2	9	YZ
Height	34.03	Rosette leaves	14LD	soc1ap2	9	YZ
Width	99.022	Cauline leaves	14LD	soc1ap2	10	XZ
Height	31.887	Cauline leaves	14LD	soc1ap2	10	XZ
Width	100.629	Cauline leaves	14LD	soc1ap2	10	YZ
Height	32.98	Cauline leaves	14LD	soc1ap2	10	YZ
Width	110.135	Cauline leaves	14LD	soc1ap2	11	XZ
Height	29.906	Cauline leaves	14LD	soc1ap2	11	XZ
Width	115.952	Cauline leaves	14LD	soc1ap2	11	YZ
Height	34.232	Cauline leaves	14LD	soc1ap2	11	YZ
Width	110.222	Cauline leaves	14LD	soc1ap2	12	XZ
Height	37.103	Cauline leaves	14LD	soc1ap2	12	XZ
Width	113.719	Cauline leaves	14LD	soc1ap2	12	YZ
Height	35.434	Cauline leaves	14LD	soc1ap2	12	YZ
Width	111.698	Cauline leaves	14LD	soc1ap2	13	XZ
Height	30.737	Cauline leaves	14LD	soc1ap2	13	XZ
Width	120.537	Cauline leaves	14LD	soc1ap2	13	YZ
Height	37.94	Cauline leaves	14LD	soc1ap2	13	YZ
Width	115.359	Cauline leaves	14LD	soc1ap2	14	XZ
Height	37.528	Cauline leaves	14LD	soc1ap2	14	XZ
Width	120.827	Cauline leaves	14LD	soc1ap2	14	YZ
Height	39.285	Cauline leaves	14LD	soc1ap2	14	YZ
Width	105.171	Cauline leaves	14LD	soc1ap2	15	XZ
Height	28.756	Cauline leaves	14LD	soc1ap2	15	XZ
Width	114.214	Cauline leaves	14LD	soc1ap2	15	YZ
Height	35.29	Cauline leaves	14LD	soc1ap2	15	YZ
Width	109.097	Rosette leaves	14LD	soc1ap2	16	XZ
Height	38.935	Rosette leaves	14LD	soc1ap2	16	XZ
Width	110.808	Rosette leaves	14LD	soc1ap2	16	YZ
Height	37.024	Rosette leaves	14LD	soc1ap2	16	YZ
Width	99.537	Flowers	17LD	ap2	1	XZ
Height	26.583	Flowers	17LD	ap2	1	XZ
Width	107.804	Flowers	17LD	ap2	1	YZ
Height	32.391	Flowers	17LD	ap2	1	YZ
Width	88.788	Flowers	17LD	ap2	2	XZ
Height	22.044	Flowers	17LD	ap2	2	XZ
Width	91.333	Flowers	17LD	ap2	2	YZ
Height	21.984	Flowers	17LD	ap2	2	YZ
Width	91.723	Flowers	17LD	ap2	3	XZ
Height	27.399	Flowers	17LD	ap2	3	XZ
Width	90.573	Flowers	17LD	ap2	3	YZ
Height	26.916	Flowers	17LD	ap2	3	YZ
Width	88.24	Flowers	17LD	ap2	4	XZ
Height	21.265	Flowers	17LD	ap2	4	XZ
Width	93.038	Flowers	17LD	ap2	4	YZ
Height	22.599	Flowers	17LD	ap2	4	YZ
Width	83.969	Flowers	17LD	ap2	5	XZ
Height	24.042	Flowers	17LD	ap2	5	XZ
Width	88.415	Flowers	17LD	ap2	5	YZ
Height	22.236	Flowers	17LD	ap2	5	YZ
Width	88.755	Flowers	17LD	ap2	6	XZ
Height	32.2	Flowers	17LD	ap2	6	XZ
Width	100.904	Flowers	17LD	ap2	6	YZ
Height	33.178	Flowers	17LD	ap2	6	YZ
Width	105.74	Flowers	17LD	ap2	7	XZ
Height	35.676	Flowers	17LD	ap2	7	XZ
Width	107.342	Flowers	17LD	ap2	7	YZ
Height	30.562	Flowers	17LD	ap2	7	YZ
Width	86.646	Flowers	17LD	ap2	8	XZ
Height	25.589	Flowers	17LD	ap2	8	XZ
Width	94.519	Flowers	17LD	ap2	8	YZ
Height	32.601	Flowers	17LD	ap2	8	YZ
Width	92.704	Flowers	17LD	ap2	9	XZ
Height	32.865	Flowers	17LD	ap2	9	XZ
Width	97.151	Flowers	17LD	ap2	9	YZ
Height	33.876	Flowers	17LD	ap2	9	YZ
Width	103.688	Flowers	17LD	ap2	10	XZ
Height	34.557	Flowers	17LD	ap2	10	XZ
Width	101.119	Flowers	17LD	ap2	10	YZ
Height	33.923	Flowers	17LD	ap2	10	YZ
Width	95.604	Flowers	17LD	ap2	11	XZ
Height	30.297	Flowers	17LD	ap2	11	XZ
Width	104.044	Flowers	17LD	ap2	11	YZ
Height	30.556	Flowers	17LD	ap2	11	YZ
Width	97.113	Flowers	17LD	ap2	12	XZ
Height	33.1	Flowers	17LD	ap2	12	XZ
Width	105.044	Flowers	17LD	ap2	12	YZ
Height	31.141	Flowers	17LD	ap2	12	YZ
Width	101.63	Flowers	17LD	ap2	13	XZ
Height	35.072	Flowers	17LD	ap2	13	XZ
Width	96.927	Flowers	17LD	ap2	13	YZ
Height	26.801	Flowers	17LD	ap2	13	YZ
Width	98.505	Flowers	17LD	ap2	14	XZ
Height	32.258	Flowers	17LD	ap2	14	XZ
Width	96.489	Flowers	17LD	ap2	14	YZ
Height	25.889	Flowers	17LD	ap2	14	YZ
Width	97.367	Flowers	17LD	ap2	15	XZ
Height	27.464	Flowers	17LD	ap2	15	XZ
Width	103.532	Flowers	17LD	ap2	15	YZ
Height	27.115	Flowers	17LD	ap2	15	YZ
Width	91.609	Flowers	17LD	ap2	16	XZ
Height	28.495	Flowers	17LD	ap2	16	XZ
Width	91.411	Flowers	17LD	ap2	16	YZ
Height	24.468	Flowers	17LD	ap2	16	YZ
Width	96.605	Flowers	17LD	ap2	17	XZ
Height	25.72	Flowers	17LD	ap2	17	XZ
Width	100.392	Flowers	17LD	ap2	17	YZ
Height	25.14	Flowers	17LD	ap2	17	YZ
Width	107.06	Flowers	17LD	soc1ap2	1	XZ
Height	27.797	Flowers	17LD	soc1ap2	1	XZ
Width	123.444	Flowers	17LD	soc1ap2	1	YZ
Height	34.949	Flowers	17LD	soc1ap2	1	YZ
Width	112.806	Cauline leaves	17LD	soc1ap2	2	XZ
Height	28.381	Cauline leaves	17LD	soc1ap2	2	XZ
Width	123.51	Cauline leaves	17LD	soc1ap2	2	YZ
Height	36.129	Cauline leaves	17LD	soc1ap2	2	YZ
Width	115.722	Flowers	17LD	soc1ap2	3	XZ
Height	32.938	Flowers	17LD	soc1ap2	3	XZ
Width	113.6	Flowers	17LD	soc1ap2	3	YZ
Height	27.283	Flowers	17LD	soc1ap2	3	YZ
Width	128.037	Flowers	17LD	soc1ap2	4	XZ
Height	36.012	Flowers	17LD	soc1ap2	4	XZ
Width	137.685	Flowers	17LD	soc1ap2	4	YZ
Height	33.985	Flowers	17LD	soc1ap2	4	YZ
Width	125.716	Flowers	17LD	soc1ap2	5	XZ
Height	36.825	Flowers	17LD	soc1ap2	5	XZ
Width	131.236	Flowers	17LD	soc1ap2	5	YZ
Height	36.381	Flowers	17LD	soc1ap2	5	YZ
Width	121.493	Flowers	17LD	soc1ap2	6	XZ
Height	33.132	Flowers	17LD	soc1ap2	6	XZ
Width	118.919	Flowers	17LD	soc1ap2	6	YZ
Height	26.29	Flowers	17LD	soc1ap2	6	YZ
Width	110.67	Flowers	17LD	soc1ap2	7	XZ
Height	21.611	Flowers	17LD	soc1ap2	7	XZ
Width	110.092	Flowers	17LD	soc1ap2	7	YZ
Height	26.312	Flowers	17LD	soc1ap2	7	YZ
Width	118.352	Flowers	17LD	soc1ap2	8	XZ
Height	26.689	Flowers	17LD	soc1ap2	8	XZ
Width	129.954	Flowers	17LD	soc1ap2	8	YZ
Height	38.935	Flowers	17LD	soc1ap2	8	YZ
Width	105.512	Flowers	17LD	soc1ap2	9	XZ
Height	26.615	Flowers	17LD	soc1ap2	9	XZ
Width	107.705	Flowers	17LD	soc1ap2	9	YZ
Height	26.553	Flowers	17LD	soc1ap2	9	YZ
Width	104.433	Flowers	17LD	soc1ap2	10	XZ
Height	26.192	Flowers	17LD	soc1ap2	10	XZ
Width	120.102	Flowers	17LD	soc1ap2	10	YZ
Height	30.864	Flowers	17LD	soc1ap2	10	YZ
Width	90.099	Flowers	17LD	soc1ap2	11	XZ
Height	19.689	Flowers	17LD	soc1ap2	11	XZ
Width	103.828	Flowers	17LD	soc1ap2	11	YZ
Height	28.374	Flowers	17LD	soc1ap2	11	YZ
Width	111.98	Flowers	17LD	soc1ap2	12	XZ
Height	29.156	Flowers	17LD	soc1ap2	12	XZ
Width	122.432	Flowers	17LD	soc1ap2	12	YZ
Height	28.52	Flowers	17LD	soc1ap2	12	YZ
Width	107.097	Flowers	17LD	soc1ap2	13	XZ
Height	29.541	Flowers	17LD	soc1ap2	13	XZ
Width	110.677	Flowers	17LD	soc1ap2	13	YZ
Height	28.744	Flowers	17LD	soc1ap2	13	YZ
Width	118.831	Flowers	17LD	soc1ap2	14	XZ
Height	29.899	Flowers	17LD	soc1ap2	14	XZ
Width	116.101	Flowers	17LD	soc1ap2	14	YZ
Height	28.008	Flowers	17LD	soc1ap2	14	YZ
Width	107.806	Flowers	17LD	soc1ap2	15	XZ
Height	32.47	Flowers	17LD	soc1ap2	15	XZ
Width	105.484	Flowers	17LD	soc1ap2	15	YZ
Height	29.465	Flowers	17LD	soc1ap2	15	YZ
Width	112.25	Flowers	17LD	soc1ap2	16	XZ
Height	31.334	Flowers	17LD	soc1ap2	16	XZ
Width	125.847	Flowers	17LD	soc1ap2	16	YZ
Height	32.754	Flowers	17LD	soc1ap2	16	YZ
Width	123.669	Flowers	17LD	soc1ap2	17	XZ
Height	41.416	Flowers	17LD	soc1ap2	17	XZ
Width	113.767	Flowers	17LD	soc1ap2	17	YZ
Height	28.708	Flowers	17LD	soc1ap2	17	YZ
Width	106.664	Flowers	17LD	soc1ap2	18	XZ
Height	25.95	Flowers	17LD	soc1ap2	18	XZ
Width	107.806	Flowers	17LD	soc1ap2	18	YZ
Height	21.408	Flowers	17LD	soc1ap2	18	YZ
Width	93.869	Flowers	19LD	ap2	1	XZ
Height	23.81	Flowers	19LD	ap2	1	XZ
Width	97.506	Flowers	19LD	ap2	1	YZ
Height	20.382	Flowers	19LD	ap2	1	YZ
Width	78.874	Flowers	19LD	ap2	2	XZ
Height	20.557	Flowers	19LD	ap2	2	XZ
Width	87.486	Flowers	19LD	ap2	2	YZ
Height	23.46	Flowers	19LD	ap2	2	YZ
Width	95.213	Flowers	19LD	ap2	3	XZ
Height	19.195	Flowers	19LD	ap2	3	XZ
Width	87.724	Flowers	19LD	ap2	3	YZ
Height	18.364	Flowers	19LD	ap2	3	YZ
Width	100.424	Flowers	19LD	ap2	5	XZ
Height	31.731	Flowers	19LD	ap2	5	XZ
Width	94.75	Flowers	19LD	ap2	5	YZ
Height	21.537	Flowers	19LD	ap2	5	YZ
Width	95.687	Flowers	19LD	ap2	6	XZ
Height	23.643	Flowers	19LD	ap2	6	XZ
Width	100.139	Flowers	19LD	ap2	6	YZ
Height	26.956	Flowers	19LD	ap2	6	YZ
Width	103.114	Flowers	19LD	ap2	7	XZ
Height	31.779	Flowers	19LD	ap2	7	XZ
Width	100.067	Flowers	19LD	ap2	7	YZ
Height	25.475	Flowers	19LD	ap2	7	YZ
Width	94.611	Flowers	19LD	ap2	8	XZ
Height	22.578	Flowers	19LD	ap2	8	XZ
Width	105.844	Flowers	19LD	ap2	8	YZ
Height	30.144	Flowers	19LD	ap2	8	YZ
Width	100.078	Flowers	19LD	ap2	9	XZ
Height	26.131	Flowers	19LD	ap2	9	XZ
Width	103.409	Flowers	19LD	ap2	9	YZ
Height	29.862	Flowers	19LD	ap2	9	YZ
Width	93.256	Flowers	19LD	ap2	10	XZ
Height	30.33	Flowers	19LD	ap2	10	XZ
Width	97.027	Flowers	19LD	ap2	10	YZ
Height	27.665	Flowers	19LD	ap2	10	YZ
Width	89.526	Flowers	19LD	ap2	11	XZ
Height	18.201	Flowers	19LD	ap2	11	XZ
Width	97.205	Flowers	19LD	ap2	11	YZ
Height	21.96	Flowers	19LD	ap2	11	YZ
Width	85.187	Flowers	19LD	ap2	12	XZ
Height	21.972	Flowers	19LD	ap2	12	XZ
Width	88.654	Flowers	19LD	ap2	12	YZ
Height	23.743	Flowers	19LD	ap2	12	YZ
Width	97.958	Flowers	19LD	ap2	13	XZ
Height	28.055	Flowers	19LD	ap2	13	XZ
Width	91.68	Flowers	19LD	ap2	13	YZ
Height	20.019	Flowers	19LD	ap2	13	YZ
Width	81.478	Flowers	19LD	ap2	14	XZ
Height	24.009	Flowers	19LD	ap2	14	XZ
Width	97.997	Flowers	19LD	ap2	14	YZ
Height	33.026	Flowers	19LD	ap2	14	YZ
Width	107.531	Flowers	19LD	soc1ap2	1	XZ
Height	30.692	Flowers	19LD	soc1ap2	1	XZ
Width	119.945	Flowers	19LD	soc1ap2	1	YZ
Height	29.519	Flowers	19LD	soc1ap2	1	YZ
Width	110.619	Flowers	19LD	soc1ap2	2	XZ
Height	24.182	Flowers	19LD	soc1ap2	2	XZ
Width	116.662	Flowers	19LD	soc1ap2	2	YZ
Height	35.312	Flowers	19LD	soc1ap2	2	YZ
Width	109.62	Flowers	19LD	soc1ap2	3	XZ
Height	39.391	Flowers	19LD	soc1ap2	3	XZ
Width	108.774	Flowers	19LD	soc1ap2	3	YZ
Height	37.914	Flowers	19LD	soc1ap2	3	YZ
Width	108.167	Flowers	19LD	soc1ap2	4	XZ
Height	22.941	Flowers	19LD	soc1ap2	4	XZ
Width	121.102	Flowers	19LD	soc1ap2	4	YZ
Height	30.588	Flowers	19LD	soc1ap2	4	YZ
Width	107.588	Flowers	19LD	soc1ap2	6	XZ
Height	35.2	Flowers	19LD	soc1ap2	6	XZ
Width	111.568	Flowers	19LD	soc1ap2	6	YZ
Height	29.382	Flowers	19LD	soc1ap2	6	YZ
Width	115.955	Flowers	19LD	soc1ap2	7	XZ
Height	33.026	Flowers	19LD	soc1ap2	7	XZ
Width	96.088	Flowers	19LD	soc1ap2	7	YZ
Height	22.97	Flowers	19LD	soc1ap2	7	YZ
Width	127.007	Flowers	19LD	soc1ap2	8	XZ
Height	40.779	Flowers	19LD	soc1ap2	8	XZ
Width	110.099	Flowers	19LD	soc1ap2	8	YZ
Height	31.078	Flowers	19LD	soc1ap2	8	YZ
Width	120.691	Flowers	19LD	soc1ap2	9	XZ
Height	30.943	Flowers	19LD	soc1ap2	9	XZ
Width	114.92	Flowers	19LD	soc1ap2	9	YZ
Height	24.438	Flowers	19LD	soc1ap2	9	YZ
Width	116.795	Flowers	19LD	soc1ap2	10	XZ
Height	34.486	Flowers	19LD	soc1ap2	10	XZ
Width	118.563	Flowers	19LD	soc1ap2	10	YZ
Height	31.897	Flowers	19LD	soc1ap2	10	YZ
Width	117.532	Flowers	19LD	soc1ap2	11	XZ
Height	36.178	Flowers	19LD	soc1ap2	11	XZ
Width	111.809	Flowers	19LD	soc1ap2	11	YZ
Height	30.868	Flowers	19LD	soc1ap2	11	YZ
Width	128.66	Flowers	19LD	soc1ap2	12	XZ
Height	43.271	Flowers	19LD	soc1ap2	12	XZ
Width	125.65	Flowers	19LD	soc1ap2	12	YZ
Height	38.763	Flowers	19LD	soc1ap2	12	YZ
Width	110.789	Flowers	19LD	soc1ap2	13	XZ
Height	34.455	Flowers	19LD	soc1ap2	13	XZ
Width	112.114	Flowers	19LD	soc1ap2	13	YZ
Height	30.504	Flowers	19LD	soc1ap2	13	YZ
Width	85.199	Flowers	19LD	soc1ap2	14	XZ
Height	22.173	Flowers	19LD	soc1ap2	14	XZ
Width	105.867	Flowers	19LD	soc1ap2	14	YZ
Height	32.289	Flowers	19LD	soc1ap2	14	YZ
Width	100.681	Flowers	19LD	soc1ap2	15	XZ
Height	29.282	Flowers	19LD	soc1ap2	15	XZ
Width	117.433	Flowers	19LD	soc1ap2	15	YZ
Height	33.976	Flowers	19LD	soc1ap2	15	YZ
