# Supplementary material for: Coordination of shoot apical meristem shape and identity by APETALA2 during floral transition in Arabidopsis
Source: Nat Commun. 2024 Aug 13;15:6930. doi: 10.1038/s41467-024-51341-6 (PMC11322546; doi:10.1038/s41467-024-51341-6)
Supplement: Supplementary file 12 — Source Data [file 41467_2024_51341_MOESM12_ESM.zip › Source_data/Fig5d.csv]

WH	Primordia	Time	Genotype	Sample	Width	Height
Width	Rosette leaves	10LD	35S-SOC1	1	91.515	24.046
Width	Rosette leaves	10LD	35S-SOC1	2	80.1285	19.474
Width	Rosette leaves	10LD	35S-SOC1	3	68.8955	16.4795
Width	Rosette leaves	10LD	35S-SOC1	4	88.332	24.7265
Width	Rosette leaves	10LD	35S-SOC1	5	90.39	21.009
Width	Rosette leaves	10LD	35S-SOC1	6	85.5255	27.236
Width	Rosette leaves	10LD	35S-SOC1	7	70.098	16.815
Width	Rosette leaves	10LD	35S-SOC1	8	86.696	22.2575
Width	Rosette leaves	10LD	35S-SOC1	9	76.7205	16.168
Width	Rosette leaves	10LD	35S-SOC1	10	85.8685	24.445
Width	Rosette leaves	10LD	35S-SOC1	11	84.9855	21.6635
Width	Rosette leaves	10LD	35S-SOC1	12	90.8855	23.4675
Width	Rosette leaves	10LD	35S-SOC1	13	72.6175	18.0275
Width	Rosette leaves	10LD	35S-SOC1	14	78.1895	22.318
Width	Rosette leaves	10LD	35S-SOC1	15	76.0075	18.5475
Width	Rosette leaves	10LD	Col-0	1	77.248	24.3275
Width	Rosette leaves	10LD	Col-0	2	78.9015	24.88
Width	Rosette leaves	10LD	Col-0	3	94.6115	29.277
Width	Rosette leaves	10LD	Col-0	4	77.304	22.8935
Width	Rosette leaves	10LD	Col-0	5	86.434	23.654
Width	Rosette leaves	10LD	Col-0	6	88.3395	23.342
Width	Rosette leaves	10LD	Col-0	7	88.134	30.55
Width	Rosette leaves	10LD	Col-0	8	75.625	18.222
Width	Rosette leaves	10LD	Col-0	9	75.0985	20.019
Width	Rosette leaves	10LD	Col-0	10	78.429	20.4
Width	Rosette leaves	10LD	Col-0	11	82.0175	24.7905
Width	Rosette leaves	10LD	Col-0	12	83.7935	22.8475
Width	Rosette leaves	10LD	Col-0	13	79.796	24.843
Width	Rosette leaves	10LD	Col-0	14	81.0625	23.635
Width	Rosette leaves	12LD	35S-SOC1	1	104.084	34.5825
Width	Rosette leaves	12LD	35S-SOC1	2	97.221	37.1005
Width	Rosette leaves	12LD	35S-SOC1	3	92.345	22.8025
Width	Rosette leaves	12LD	35S-SOC1	4	93.9385	30.249
Width	Rosette leaves	12LD	35S-SOC1	5	93.8885	33.773
Width	Rosette leaves	12LD	35S-SOC1	6	102.7955	29.936
Width	Rosette leaves	12LD	35S-SOC1	7	90.586	29.208
Width	Cauline leaves	12LD	35S-SOC1	8	99.6985	31.937
Width	Rosette leaves	12LD	35S-SOC1	9	92.1605	30.7515
Width	Rosette leaves	12LD	35S-SOC1	10	92.8885	27.094
Width	Rosette leaves	12LD	35S-SOC1	11	90.085	29.5005
Width	Rosette leaves	12LD	35S-SOC1	12	95.872	33.322
Width	Rosette leaves	12LD	35S-SOC1	13	94.224	31.1245
Width	Rosette leaves	12LD	Col-0	1	107.077	35.4365
Width	Rosette leaves	12LD	Col-0	2	104.7215	35.7225
Width	Rosette leaves	12LD	Col-0	3	90.9105	33.492
Width	Rosette leaves	12LD	Col-0	4	103.229	31.13
Width	Rosette leaves	12LD	Col-0	5	112.7275	40.1775
Width	Rosette leaves	12LD	Col-0	6	102.0275	35.538
Width	Rosette leaves	12LD	Col-0	7	107.9855	35.618
Width	Rosette leaves	12LD	Col-0	8	95.538	32.214
Width	Rosette leaves	12LD	Col-0	9	96.1215	30.737
Width	Rosette leaves	12LD	Col-0	10	97.9565	32.214
Width	Rosette leaves	12LD	Col-0	11	101.724	38.0565
Width	Rosette leaves	12LD	Col-0	12	91.7455	31.346
Width	Rosette leaves	12LD	Col-0	13	102.0745	36.129
Width	Rosette leaves	12LD	Col-0	14	104.14	39.4575
Width	Rosette leaves	12LD	Col-0	15	101.5105	36.4415
Width	Rosette leaves	14LD	35S-SOC1	1	105.4285	36.0965
Width	Cauline leaves	14LD	35S-SOC1	2	103.6145	33.73
Width	Rosette leaves	14LD	35S-SOC1	3	97.7145	31.564
Width	Cauline leaves	14LD	35S-SOC1	4	104.7865	35.9305
Width	Flowers	14LD	35S-SOC1	5	96.046	29.308
Width	Cauline leaves	14LD	35S-SOC1	6	102.663	36.674
Width	Rosette leaves	14LD	35S-SOC1	7	103.767	38.693
Width	Rosette leaves	14LD	35S-SOC1	8	102.256	35.529
Width	Cauline leaves	14LD	35S-SOC1	9	102.1	36.92
Width	Rosette leaves	14LD	35S-SOC1	10	101.4255	38.944
Width	Cauline leaves	14LD	35S-SOC1	11	100.6595	33.4055
Width	Rosette leaves	14LD	35S-SOC1	12	99.519	36.39
Width	Cauline leaves	14LD	35S-SOC1	13	111.642	32.973
Width	Cauline leaves	14LD	35S-SOC1	14	104.9905	36.6145
Width	Rosette leaves	14LD	Col-0	1	109.1315	41.7485
Width	Rosette leaves	14LD	Col-0	2	115.6745	46.406
Width	Rosette leaves	14LD	Col-0	3	115.8095	53.1585
Width	Rosette leaves	14LD	Col-0	4	124.052	55.009
Width	Rosette leaves	14LD	Col-0	5	117.5045	49.7965
Width	Rosette leaves	14LD	Col-0	6	114.775	52.1375
Width	Cauline leaves	14LD	Col-0	7	116.9865	57.949
Width	Rosette leaves	14LD	Col-0	8	111.1755	48.241
Width	Rosette leaves	14LD	Col-0	9	117.1805	45.309
Width	Rosette leaves	14LD	Col-0	10	117.6115	46.0795
Width	Rosette leaves	14LD	Col-0	11	108.1365	41.3915
Width	Rosette leaves	14LD	Col-0	12	113.9465	53.2185
Width	Rosette leaves	14LD	Col-0	13	109.9525	42.8445
Width	Rosette leaves	14LD	Col-0	14	121.3315	53.2975
Width	Rosette leaves	14LD	Col-0	15	116.5835	48.2085
Width	Flowers	17LD	35S-SOC1	1	110.88	29.0655
Width	Flowers	17LD	35S-SOC1	2	108.429	29.29
Width	Flowers	17LD	35S-SOC1	3	116.826	33.1475
Width	Flowers	17LD	35S-SOC1	4	104.4405	33.28
Width	Flowers	17LD	35S-SOC1	5	113.0255	41.036
Width	Flowers	17LD	35S-SOC1	6	101.151	34.105
Width	Flowers	17LD	35S-SOC1	7	114.4055	41.415
Width	Flowers	17LD	35S-SOC1	8	107.802	38.878
Width	Flowers	17LD	35S-SOC1	9	107.877	39.748
Width	Flowers	17LD	35S-SOC1	10	108.2855	36.8015
Width	Flowers	17LD	35S-SOC1	11	120.6035	37.7835
Width	Flowers	17LD	35S-SOC1	12	100.4155	36.689
Width	Flowers	17LD	35S-SOC1	13	104.8855	40.497
Width	Flowers	17LD	35S-SOC1	14	104.1405	35.013
Width	Flowers	17LD	35S-SOC1	15	111.144	40.5715
Width	Flowers	17LD	Col-0	1	115.6775	36.397
Width	Cauline leaves	17LD	Col-0	2	130.8165	50.2
Width	Flowers	17LD	Col-0	3	114.111	36.646
Width	Flowers	17LD	Col-0	4	117.507	43.2855
Width	Flowers	17LD	Col-0	5	123.8165	39.635
Width	Flowers	17LD	Col-0	6	115.1415	37.455
Width	Flowers	17LD	Col-0	7	124.676	40.7485
Width	Flowers	17LD	Col-0	8	125.6185	40.4195
Width	Flowers	17LD	Col-0	9	122.947	42.5515
Width	Flowers	17LD	Col-0	11	112.3925	38.235
Width	Flowers	17LD	Col-0	12	122.0485	44.886
Width	Flowers	17LD	Col-0	13	112.5165	31.2595
Width	Flowers	17LD	Col-0	14	115.5985	38.542
Width	Flowers	17LD	Col-0	15	123.7285	40.039
Width	Flowers	17LD	Col-0	16	125.2105	40.5205
Width	Flowers	19LD	35S-SOC1	1	113.2215	35.8035
Width	Flowers	19LD	35S-SOC1	2	104.0545	30.5145
Width	Flowers	19LD	35S-SOC1	3	104.1055	28.421
Width	Flowers	19LD	35S-SOC1	4	107.3095	32.0205
Width	Flowers	19LD	35S-SOC1	5	103.572	31.297
Width	Flowers	19LD	35S-SOC1	6	105.065	30.125
Width	Flowers	19LD	35S-SOC1	7	108.0815	32.39
Width	Flowers	19LD	35S-SOC1	8	111.8735	29.312
Width	Flowers	19LD	35S-SOC1	9	101.615	30.4935
Width	Flowers	19LD	35S-SOC1	10	107.7935	34.8585
Width	Flowers	19LD	35S-SOC1	11	107.267	30.125
Width	Flowers	19LD	Col-0	1	120.5235	31.3685
Width	Flowers	19LD	Col-0	2	124.482	34.966
Width	Flowers	19LD	Col-0	3	107.872	31.9515
Width	Flowers	19LD	Col-0	4	111.071	31.292
Width	Flowers	19LD	Col-0	5	107.8535	30.1035
Width	Flowers	19LD	Col-0	6	112.6145	32.9695
Width	Flowers	19LD	Col-0	7	109.581	33.3875
Width	Flowers	19LD	Col-0	8	105.8745	30.5805
Width	Flowers	19LD	Col-0	9	120.0095	43.4545
Width	Flowers	19LD	Col-0	10	110.0895	29.5755
Width	Flowers	19LD	Col-0	11	109.6585	32.9615
Width	Flowers	19LD	Col-0	12	112.349	31.019
Width	Flowers	19LD	Col-0	13	122.558	39.888
