# Supplementary material for: Coordination of shoot apical meristem shape and identity by APETALA2 during floral transition in Arabidopsis
Source: Nat Commun. 2024 Aug 13;15:6930. doi: 10.1038/s41467-024-51341-6 (PMC11322546; doi:10.1038/s41467-024-51341-6)
Supplement: Supplementary file 12 — Source Data [file 41467_2024_51341_MOESM12_ESM.zip › Source_data/Fig5e.csv]

Time	Genotype	Sample	Ortho	WH	Measure	Primordia
10LD	Col-0	1	XZ	Width	96.094	Rosette leaves
10LD	Col-0	1	XZ	Height	27.073	Rosette leaves
10LD	Col-0	1	YZ	Width	88.752	Rosette leaves
10LD	Col-0	1	YZ	Height	18.317	Rosette leaves
10LD	Col-0	2	XZ	Width	87.255	Rosette leaves
10LD	Col-0	2	XZ	Height	24.597	Rosette leaves
10LD	Col-0	2	YZ	Width	79.711	Rosette leaves
10LD	Col-0	2	YZ	Height	20.421	Rosette leaves
10LD	Col-0	3	XZ	Width	86.402	Rosette leaves
10LD	Col-0	3	XZ	Height	29.122	Rosette leaves
10LD	Col-0	3	YZ	Width	99.43	Rosette leaves
10LD	Col-0	3	YZ	Height	30.588	Rosette leaves
10LD	Col-0	4	XZ	Width	87.124	Rosette leaves
10LD	Col-0	4	XZ	Height	19.763	Rosette leaves
10LD	Col-0	4	YZ	Width	94.033	Rosette leaves
10LD	Col-0	4	YZ	Height	20.848	Rosette leaves
10LD	Col-0	5	XZ	Width	84.394	Rosette leaves
10LD	Col-0	5	XZ	Height	21.62	Rosette leaves
10LD	Col-0	5	YZ	Width	100.014	Rosette leaves
10LD	Col-0	5	YZ	Height	32.641	Rosette leaves
10LD	Col-0	6	XZ	Width	86.995	Rosette leaves
10LD	Col-0	6	XZ	Height	25.085	Rosette leaves
10LD	Col-0	6	YZ	Width	88.466	Rosette leaves
10LD	Col-0	6	YZ	Height	26.275	Rosette leaves
10LD	Col-0	7	XZ	Width	106.532	Rosette leaves
10LD	Col-0	7	XZ	Height	36.242	Rosette leaves
10LD	Col-0	7	YZ	Width	93.667	Rosette leaves
10LD	Col-0	7	YZ	Height	31.103	Rosette leaves
10LD	Col-0	8	XZ	Width	79.943	Rosette leaves
10LD	Col-0	8	XZ	Height	22.307	Rosette leaves
10LD	Col-0	8	YZ	Width	84.25	Rosette leaves
10LD	Col-0	8	YZ	Height	19.726	Rosette leaves
10LD	Col-0	9	XZ	Width	91.304	Rosette leaves
10LD	Col-0	9	XZ	Height	26.99	Rosette leaves
10LD	Col-0	9	YZ	Width	93.525	Rosette leaves
10LD	Col-0	9	YZ	Height	29.244	Rosette leaves
10LD	Col-0	10	XZ	Width	98.95	Rosette leaves
10LD	Col-0	10	XZ	Height	29.382	Rosette leaves
10LD	Col-0	10	YZ	Width	93.278	Rosette leaves
10LD	Col-0	10	YZ	Height	24.952	Rosette leaves
10LD	Col-0	11	XZ	Width	94.88	Rosette leaves
10LD	Col-0	11	XZ	Height	35.198	Rosette leaves
10LD	Col-0	11	YZ	Width	88.737	Rosette leaves
10LD	Col-0	11	YZ	Height	30.085	Rosette leaves
10LD	Col-0	12	XZ	Width	85.869	Rosette leaves
10LD	Col-0	12	XZ	Height	27.302	Rosette leaves
10LD	Col-0	12	YZ	Width	82.397	Rosette leaves
10LD	Col-0	12	YZ	Height	22.97	Rosette leaves
10LD	Col-0	13	XZ	Width	74.132	Rosette leaves
10LD	Col-0	13	XZ	Height	22.849	Rosette leaves
10LD	Col-0	13	YZ	Width	96.541	Rosette leaves
10LD	Col-0	13	YZ	Height	35.38	Rosette leaves
10LD	Col-0	14	XZ	Width	80.648	Rosette leaves
10LD	Col-0	14	XZ	Height	16.348	Rosette leaves
10LD	Col-0	14	YZ	Width	82.825	Rosette leaves
10LD	Col-0	14	YZ	Height	25.305	Rosette leaves
10LD	Col-0	15	XZ	Width	82.629	Rosette leaves
10LD	Col-0	15	XZ	Height	26.801	Rosette leaves
10LD	Col-0	15	YZ	Width	89.19	Rosette leaves
10LD	Col-0	15	YZ	Height	26.801	Rosette leaves
10LD	Col-0	16	XZ	Width	91.979	Rosette leaves
10LD	Col-0	16	XZ	Height	29.606	Rosette leaves
10LD	Col-0	16	YZ	Width	90.981	Rosette leaves
10LD	Col-0	16	YZ	Height	21.836	Rosette leaves
10LD	rAP2	1	XZ	Width	87.017	Rosette leaves
10LD	rAP2	1	XZ	Height	19.689	Rosette leaves
10LD	rAP2	1	YZ	Width	99.956	Rosette leaves
10LD	rAP2	1	YZ	Height	23.325	Rosette leaves
10LD	rAP2	2	XZ	Width	106.398	Rosette leaves
10LD	rAP2	2	XZ	Height	21.791	Rosette leaves
10LD	rAP2	2	YZ	Width	101.112	Rosette leaves
10LD	rAP2	2	YZ	Height	20.177	Rosette leaves
10LD	rAP2	3	XZ	Width	78.567	Rosette leaves
10LD	rAP2	3	XZ	Height	12.372	Rosette leaves
10LD	rAP2	3	YZ	Width	86.082	Rosette leaves
10LD	rAP2	3	YZ	Height	20.605	Rosette leaves
10LD	rAP2	4	XZ	Width	87.316	Rosette leaves
10LD	rAP2	4	XZ	Height	19.333	Rosette leaves
10LD	rAP2	4	YZ	Width	84.242	Rosette leaves
10LD	rAP2	4	YZ	Height	22.2	Rosette leaves
10LD	rAP2	5	XZ	Width	88.663	Rosette leaves
10LD	rAP2	5	XZ	Height	20.359	Rosette leaves
10LD	rAP2	5	YZ	Width	79.272	Rosette leaves
10LD	rAP2	5	YZ	Height	15.679	Rosette leaves
10LD	rAP2	6	XZ	Width	98.663	Rosette leaves
10LD	rAP2	6	XZ	Height	25.966	Rosette leaves
10LD	rAP2	6	YZ	Width	85.062	Rosette leaves
10LD	rAP2	6	YZ	Height	20.35	Rosette leaves
10LD	rAP2	7	XZ	Width	79.228	Rosette leaves
10LD	rAP2	7	XZ	Height	15.888	Rosette leaves
10LD	rAP2	7	YZ	Width	95.719	Rosette leaves
10LD	rAP2	7	YZ	Height	18.876	Rosette leaves
10LD	rAP2	8	XZ	Width	91.837	Rosette leaves
10LD	rAP2	8	XZ	Height	23.35	Rosette leaves
10LD	rAP2	8	YZ	Width	87.207	Rosette leaves
10LD	rAP2	8	YZ	Height	17.493	Rosette leaves
10LD	rAP2	9	XZ	Width	94.253	Rosette leaves
10LD	rAP2	9	XZ	Height	17.463	Rosette leaves
10LD	rAP2	9	YZ	Width	83.093	Rosette leaves
10LD	rAP2	9	YZ	Height	14.73	Rosette leaves
10LD	rAP2	10	XZ	Width	102.08	Rosette leaves
10LD	rAP2	10	XZ	Height	24.632	Rosette leaves
10LD	rAP2	10	YZ	Width	90.624	Rosette leaves
10LD	rAP2	10	YZ	Height	18.364	Rosette leaves
10LD	rAP2	11	XZ	Width	97.251	Rosette leaves
10LD	rAP2	11	XZ	Height	20.848	Rosette leaves
10LD	rAP2	11	YZ	Width	93.283	Rosette leaves
10LD	rAP2	11	YZ	Height	19.251	Rosette leaves
10LD	rAP2-soc1	1	XZ	Width	72.326	Rosette leaves
10LD	rAP2-soc1	1	XZ	Height	13.769	Rosette leaves
10LD	rAP2-soc1	1	YZ	Width	83.482	Rosette leaves
10LD	rAP2-soc1	1	YZ	Height	14.559	Rosette leaves
10LD	rAP2-soc1	2	XZ	Width	80.043	Rosette leaves
10LD	rAP2-soc1	2	XZ	Height	15.645	Rosette leaves
10LD	rAP2-soc1	2	YZ	Width	86.743	Rosette leaves
10LD	rAP2-soc1	2	YZ	Height	14.26	Rosette leaves
10LD	rAP2-soc1	3	XZ	Width	83.698	Rosette leaves
10LD	rAP2-soc1	3	XZ	Height	14.984	Rosette leaves
10LD	rAP2-soc1	3	YZ	Width	85.728	Rosette leaves
10LD	rAP2-soc1	3	YZ	Height	14.19	Rosette leaves
10LD	rAP2-soc1	4	XZ	Width	78.515	Rosette leaves
10LD	rAP2-soc1	4	XZ	Height	12.14	Rosette leaves
10LD	rAP2-soc1	4	YZ	Width	84.8	Rosette leaves
10LD	rAP2-soc1	4	YZ	Height	19.292	Rosette leaves
10LD	rAP2-soc1	5	XZ	Width	76.399	Rosette leaves
10LD	rAP2-soc1	5	XZ	Height	11.645	Rosette leaves
10LD	rAP2-soc1	5	YZ	Width	84.544	Rosette leaves
10LD	rAP2-soc1	5	YZ	Height	18.306	Rosette leaves
10LD	rAP2-soc1	6	XZ	Width	70.576	Rosette leaves
10LD	rAP2-soc1	6	XZ	Height	14.265	Rosette leaves
10LD	rAP2-soc1	6	YZ	Width	74.58	Rosette leaves
10LD	rAP2-soc1	6	YZ	Height	15.708	Rosette leaves
10LD	rAP2-soc1	7	XZ	Width	74.508	Rosette leaves
10LD	rAP2-soc1	7	XZ	Height	11.876	Rosette leaves
10LD	rAP2-soc1	7	YZ	Width	75.605	Rosette leaves
10LD	rAP2-soc1	7	YZ	Height	13.185	Rosette leaves
10LD	rAP2-soc1	8	XZ	Width	88.57	Rosette leaves
10LD	rAP2-soc1	8	XZ	Height	13.898	Rosette leaves
10LD	rAP2-soc1	8	YZ	Width	81.636	Rosette leaves
10LD	rAP2-soc1	8	YZ	Height	15.385	Rosette leaves
10LD	rAP2-soc1	9	XZ	Width	84.976	Rosette leaves
10LD	rAP2-soc1	9	XZ	Height	14.59	Rosette leaves
10LD	rAP2-soc1	9	YZ	Width	65.799	Rosette leaves
10LD	rAP2-soc1	9	YZ	Height	10.942	Rosette leaves
10LD	rAP2-soc1	10	XZ	Width	87.27	Rosette leaves
10LD	rAP2-soc1	10	XZ	Height	18.639	Rosette leaves
10LD	rAP2-soc1	10	YZ	Width	95.629	Rosette leaves
10LD	rAP2-soc1	10	YZ	Height	20.476	Rosette leaves
10LD	rAP2-soc1	11	XZ	Width	75.057	Rosette leaves
10LD	rAP2-soc1	11	XZ	Height	13.619	Rosette leaves
10LD	rAP2-soc1	11	YZ	Width	74.638	Rosette leaves
10LD	rAP2-soc1	11	YZ	Height	10.741	Rosette leaves
10LD	rAP2-soc1	12	XZ	Width	91.783	Rosette leaves
10LD	rAP2-soc1	12	XZ	Height	15.281	Rosette leaves
10LD	rAP2-soc1	12	YZ	Width	84.622	Rosette leaves
10LD	rAP2-soc1	12	YZ	Height	19.364	Rosette leaves
10LD	rAP2-soc1	13	XZ	Width	79.415	Rosette leaves
10LD	rAP2-soc1	13	XZ	Height	15.35	Rosette leaves
10LD	rAP2-soc1	13	YZ	Width	82.404	Rosette leaves
10LD	rAP2-soc1	13	YZ	Height	18.522	Rosette leaves
10LD	soc1	1	XZ	Width	102.054	Rosette leaves
10LD	soc1	1	XZ	Height	29.445	Rosette leaves
10LD	soc1	1	YZ	Width	96.709	Rosette leaves
10LD	soc1	1	YZ	Height	23.83	Rosette leaves
10LD	soc1	2	XZ	Width	84.465	Rosette leaves
10LD	soc1	2	XZ	Height	14.913	Rosette leaves
10LD	soc1	2	YZ	Width	92.484	Rosette leaves
10LD	soc1	2	YZ	Height	18.292	Rosette leaves
10LD	soc1	3	XZ	Width	82.305	Rosette leaves
10LD	soc1	3	XZ	Height	26.032	Rosette leaves
10LD	soc1	3	YZ	Width	93.977	Rosette leaves
10LD	soc1	3	YZ	Height	22.056	Rosette leaves
10LD	soc1	4	XZ	Width	91.999	Rosette leaves
10LD	soc1	4	XZ	Height	21.349	Rosette leaves
10LD	soc1	4	YZ	Width	93.54	Rosette leaves
10LD	soc1	4	YZ	Height	20.385	Rosette leaves
10LD	soc1	5	XZ	Width	93.129	Rosette leaves
10LD	soc1	5	XZ	Height	23.508	Rosette leaves
10LD	soc1	5	YZ	Width	90.028	Rosette leaves
10LD	soc1	5	YZ	Height	18.565	Rosette leaves
10LD	soc1	6	XZ	Width	72.69	Rosette leaves
10LD	soc1	6	XZ	Height	18.479	Rosette leaves
10LD	soc1	6	YZ	Width	96.194	Rosette leaves
10LD	soc1	6	YZ	Height	23.562	Rosette leaves
10LD	soc1	7	XZ	Width	92.595	Rosette leaves
10LD	soc1	7	XZ	Height	22.938	Rosette leaves
10LD	soc1	7	YZ	Width	95.839	Rosette leaves
10LD	soc1	7	YZ	Height	25.889	Rosette leaves
10LD	soc1	8	XZ	Width	99.281	Rosette leaves
10LD	soc1	8	XZ	Height	23.62	Rosette leaves
10LD	soc1	8	YZ	Width	88.357	Rosette leaves
10LD	soc1	8	YZ	Height	22.904	Rosette leaves
10LD	soc1	9	XZ	Width	84.64	Rosette leaves
10LD	soc1	9	XZ	Height	19.672	Rosette leaves
10LD	soc1	9	YZ	Width	100.457	Rosette leaves
10LD	soc1	9	YZ	Height	25.1	Rosette leaves
10LD	soc1	10	XZ	Width	98.96	Rosette leaves
10LD	soc1	10	XZ	Height	22.236	Rosette leaves
10LD	soc1	10	YZ	Width	82.305	Rosette leaves
10LD	soc1	10	YZ	Height	19.672	Rosette leaves
10LD	soc1	11	XZ	Width	81.11	Rosette leaves
10LD	soc1	11	XZ	Height	21.396	Rosette leaves
10LD	soc1	11	YZ	Width	96.818	Rosette leaves
10LD	soc1	11	YZ	Height	22.188	Rosette leaves
10LD	soc1	12	XZ	Width	85.025	Rosette leaves
10LD	soc1	12	XZ	Height	18.44	Rosette leaves
10LD	soc1	12	YZ	Width	92.286	Rosette leaves
10LD	soc1	12	YZ	Height	19.976	Rosette leaves
10LD	soc1	13	XZ	Width	83.46	Rosette leaves
10LD	soc1	13	XZ	Height	22.089	Rosette leaves
10LD	soc1	13	YZ	Width	105.365	Rosette leaves
10LD	soc1	13	YZ	Height	27.839	Rosette leaves
10LD	soc1	14	XZ	Width	84.47	Rosette leaves
10LD	soc1	14	XZ	Height	19.057	Rosette leaves
10LD	soc1	14	YZ	Width	82.77	Rosette leaves
10LD	soc1	14	YZ	Height	21.885	Rosette leaves
10LD	soc1	15	XZ	Width	91.95	Rosette leaves
10LD	soc1	15	XZ	Height	27.972	Rosette leaves
10LD	soc1	15	YZ	Width	89.879	Rosette leaves
10LD	soc1	15	YZ	Height	19.292	Rosette leaves
12LD	Col-0	1	XZ	Width	105.075	Rosette leaves
12LD	Col-0	1	XZ	Height	33.347	Rosette leaves
12LD	Col-0	1	YZ	Width	111.838	Rosette leaves
12LD	Col-0	1	YZ	Height	43.382	Rosette leaves
12LD	Col-0	2	XZ	Width	105.261	Rosette leaves
12LD	Col-0	2	XZ	Height	35.796	Rosette leaves
12LD	Col-0	2	YZ	Width	115.204	Rosette leaves
12LD	Col-0	2	YZ	Height	45.27	Rosette leaves
12LD	Col-0	3	XZ	Width	99.733	Rosette leaves
12LD	Col-0	3	XZ	Height	37.04	Rosette leaves
12LD	Col-0	3	YZ	Width	107.312	Rosette leaves
12LD	Col-0	3	YZ	Height	42.996	Rosette leaves
12LD	Col-0	5	XZ	Width	97.878	Rosette leaves
12LD	Col-0	5	XZ	Height	29.519	Rosette leaves
12LD	Col-0	5	YZ	Width	101.064	Rosette leaves
12LD	Col-0	5	YZ	Height	34.022	Rosette leaves
12LD	Col-0	6	XZ	Width	92.753	Rosette leaves
12LD	Col-0	6	XZ	Height	31.53	Rosette leaves
12LD	Col-0	6	YZ	Width	103.486	Rosette leaves
12LD	Col-0	6	YZ	Height	37.316	Rosette leaves
12LD	Col-0	7	XZ	Width	99.813	Rosette leaves
12LD	Col-0	7	XZ	Height	32.835	Rosette leaves
12LD	Col-0	7	YZ	Width	116.205	Rosette leaves
12LD	Col-0	7	YZ	Height	37.509	Rosette leaves
12LD	Col-0	8	XZ	Width	93.214	Rosette leaves
12LD	Col-0	8	XZ	Height	30.582	Rosette leaves
12LD	Col-0	8	YZ	Width	108.189	Rosette leaves
12LD	Col-0	8	YZ	Height	36.825	Rosette leaves
12LD	Col-0	9	XZ	Width	115.061	Rosette leaves
12LD	Col-0	9	XZ	Height	40.176	Rosette leaves
12LD	Col-0	9	YZ	Width	107.806	Rosette leaves
12LD	Col-0	9	YZ	Height	41.386	Rosette leaves
12LD	Col-0	10	XZ	Width	100.761	Rosette leaves
12LD	Col-0	10	XZ	Height	27.302	Rosette leaves
12LD	Col-0	10	YZ	Width	103.353	Rosette leaves
12LD	Col-0	10	YZ	Height	30.937	Rosette leaves
12LD	Col-0	11	XZ	Width	97.484	Rosette leaves
12LD	Col-0	11	XZ	Height	33.835	Rosette leaves
12LD	Col-0	11	YZ	Width	106.601	Rosette leaves
12LD	Col-0	11	YZ	Height	36.969	Rosette leaves
12LD	Col-0	12	XZ	Width	107.687	Rosette leaves
12LD	Col-0	12	XZ	Height	38.727	Rosette leaves
12LD	Col-0	12	YZ	Width	98.739	Rosette leaves
12LD	Col-0	12	YZ	Height	31.847	Rosette leaves
12LD	Col-0	13	XZ	Width	109.374	Rosette leaves
12LD	Col-0	13	XZ	Height	34.812	Rosette leaves
12LD	Col-0	13	YZ	Width	105.842	Rosette leaves
12LD	Col-0	13	YZ	Height	32.908	Rosette leaves
12LD	Col-0	14	XZ	Width	105.734	Rosette leaves
12LD	Col-0	14	XZ	Height	34.957	Rosette leaves
12LD	Col-0	14	YZ	Width	106.526	Rosette leaves
12LD	Col-0	14	YZ	Height	37.879	Rosette leaves
12LD	Col-0	15	XZ	Width	109.863	Rosette leaves
12LD	Col-0	15	XZ	Height	42.945	Rosette leaves
12LD	Col-0	15	YZ	Width	118.997	Rosette leaves
12LD	Col-0	15	YZ	Height	43.654	Rosette leaves
12LD	Col-0	16	XZ	Width	131.208	Rosette leaves
12LD	Col-0	16	XZ	Height	47.583	Rosette leaves
12LD	Col-0	16	YZ	Width	114.651	Rosette leaves
12LD	Col-0	16	YZ	Height	35.17	Rosette leaves
12LD	rAP2	2	XZ	Width	105.361	Rosette leaves
12LD	rAP2	2	XZ	Height	20.813	Rosette leaves
12LD	rAP2	2	YZ	Width	112.06	Rosette leaves
12LD	rAP2	2	YZ	Height	24.95	Rosette leaves
12LD	rAP2	3	XZ	Width	138.48	Rosette leaves
12LD	rAP2	3	XZ	Height	53.736	Rosette leaves
12LD	rAP2	3	YZ	Width	132.484	Rosette leaves
12LD	rAP2	3	YZ	Height	42.233	Rosette leaves
12LD	rAP2	4	XZ	Width	115.769	Rosette leaves
12LD	rAP2	4	XZ	Height	33.026	Rosette leaves
12LD	rAP2	4	YZ	Width	104.88	Rosette leaves
12LD	rAP2	4	YZ	Height	24.758	Rosette leaves
12LD	rAP2	5	XZ	Width	109.849	Rosette leaves
12LD	rAP2	5	XZ	Height	27.212	Rosette leaves
12LD	rAP2	5	YZ	Width	98.92	Rosette leaves
12LD	rAP2	5	YZ	Height	19.36	Rosette leaves
12LD	rAP2	6	XZ	Width	97.135	Rosette leaves
12LD	rAP2	6	XZ	Height	18.918	Rosette leaves
12LD	rAP2	6	YZ	Width	106.443	Rosette leaves
12LD	rAP2	6	YZ	Height	16.513	Rosette leaves
12LD	rAP2	8	XZ	Width	102.722	Rosette leaves
12LD	rAP2	8	XZ	Height	24.111	Rosette leaves
12LD	rAP2	8	YZ	Width	107.377	Rosette leaves
12LD	rAP2	8	YZ	Height	25.1	Rosette leaves
12LD	rAP2	9	XZ	Width	130.654	Rosette leaves
12LD	rAP2	9	XZ	Height	46.005	Rosette leaves
12LD	rAP2	9	YZ	Width	112.031	Rosette leaves
12LD	rAP2	9	YZ	Height	36.745	Rosette leaves
12LD	rAP2	10	XZ	Width	125.214	Rosette leaves
12LD	rAP2	10	XZ	Height	37.231	Rosette leaves
12LD	rAP2	10	YZ	Width	118.34	Rosette leaves
12LD	rAP2	10	YZ	Height	32.356	Rosette leaves
12LD	rAP2	11	XZ	Width	107.937	Rosette leaves
12LD	rAP2	11	XZ	Height	26.192	Rosette leaves
12LD	rAP2	11	YZ	Width	113.507	Rosette leaves
12LD	rAP2	11	YZ	Height	29.519	Rosette leaves
12LD	rAP2	12	XZ	Width	126.075	Rosette leaves
12LD	rAP2	12	XZ	Height	36.461	Rosette leaves
12LD	rAP2	12	YZ	Width	114.817	Rosette leaves
12LD	rAP2	12	YZ	Height	33.441	Rosette leaves
12LD	rAP2	13	XZ	Width	124.114	Rosette leaves
12LD	rAP2	13	XZ	Height	40.585	Rosette leaves
12LD	rAP2	13	YZ	Width	116.935	Rosette leaves
12LD	rAP2	13	YZ	Height	38.979	Rosette leaves
12LD	rAP2	14	XZ	Width	89.47	Rosette leaves
12LD	rAP2	14	XZ	Height	22.164	Rosette leaves
12LD	rAP2	14	YZ	Width	98.8	Rosette leaves
12LD	rAP2	14	YZ	Height	22.092	Rosette leaves
12LD	rAP2	15	XZ	Width	117.852	Rosette leaves
12LD	rAP2	15	XZ	Height	41.472	Rosette leaves
12LD	rAP2	15	YZ	Width	123.316	Rosette leaves
12LD	rAP2	15	YZ	Height	33.923	Rosette leaves
12LD	rAP2-soc1	1	XZ	Width	88.69	Rosette leaves
12LD	rAP2-soc1	1	XZ	Height	17.142	Rosette leaves
12LD	rAP2-soc1	1	YZ	Width	118.461	Rosette leaves
12LD	rAP2-soc1	1	YZ	Height	26.395	Rosette leaves
12LD	rAP2-soc1	2	XZ	Width	93.593	Rosette leaves
12LD	rAP2-soc1	2	XZ	Height	15.98	Rosette leaves
12LD	rAP2-soc1	2	YZ	Width	93.698	Rosette leaves
12LD	rAP2-soc1	2	YZ	Height	12.091	Rosette leaves
12LD	rAP2-soc1	3	XZ	Width	71.352	Rosette leaves
12LD	rAP2-soc1	3	XZ	Height	11.645	Rosette leaves
12LD	rAP2-soc1	3	YZ	Width	96.785	Rosette leaves
12LD	rAP2-soc1	3	YZ	Height	17.284	Rosette leaves
12LD	rAP2-soc1	4	XZ	Width	88.842	Rosette leaves
12LD	rAP2-soc1	4	XZ	Height	15.641	Rosette leaves
12LD	rAP2-soc1	4	YZ	Width	76.441	Rosette leaves
12LD	rAP2-soc1	4	YZ	Height	16.469	Rosette leaves
12LD	rAP2-soc1	5	XZ	Width	88.142	Rosette leaves
12LD	rAP2-soc1	5	XZ	Height	17.7	Rosette leaves
12LD	rAP2-soc1	5	YZ	Width	108.104	Rosette leaves
12LD	rAP2-soc1	5	YZ	Height	22.563	Rosette leaves
12LD	rAP2-soc1	6	XZ	Width	90.956	Rosette leaves
12LD	rAP2-soc1	6	XZ	Height	16.433	Rosette leaves
12LD	rAP2-soc1	6	YZ	Width	107.166	Rosette leaves
12LD	rAP2-soc1	6	YZ	Height	22.334	Rosette leaves
12LD	rAP2-soc1	7	XZ	Width	103.557	Rosette leaves
12LD	rAP2-soc1	7	XZ	Height	22.188	Rosette leaves
12LD	rAP2-soc1	7	YZ	Width	102.719	Rosette leaves
12LD	rAP2-soc1	7	YZ	Height	16.748	Rosette leaves
12LD	rAP2-soc1	8	XZ	Width	77.758	Rosette leaves
12LD	rAP2-soc1	8	XZ	Height	16.206	Rosette leaves
12LD	rAP2-soc1	8	YZ	Width	80.428	Rosette leaves
12LD	rAP2-soc1	8	YZ	Height	14.481	Rosette leaves
12LD	rAP2-soc1	9	XZ	Width	99.324	Rosette leaves
12LD	rAP2-soc1	9	XZ	Height	21.836	Rosette leaves
12LD	rAP2-soc1	9	YZ	Width	100.107	Rosette leaves
12LD	rAP2-soc1	9	YZ	Height	20.045	Rosette leaves
12LD	rAP2-soc1	10	XZ	Width	85.858	Rosette leaves
12LD	rAP2-soc1	10	XZ	Height	18.059	Rosette leaves
12LD	rAP2-soc1	10	YZ	Width	91.455	Rosette leaves
12LD	rAP2-soc1	10	YZ	Height	17.123	Rosette leaves
12LD	rAP2-soc1	11	XZ	Width	79.572	Rosette leaves
12LD	rAP2-soc1	11	XZ	Height	12.227	Rosette leaves
12LD	rAP2-soc1	11	YZ	Width	95.161	Rosette leaves
12LD	rAP2-soc1	11	YZ	Height	18.583	Rosette leaves
12LD	rAP2-soc1	13	XZ	Width	85.245	Rosette leaves
12LD	rAP2-soc1	13	XZ	Height	19.496	Rosette leaves
12LD	rAP2-soc1	13	YZ	Width	119.67	Rosette leaves
12LD	rAP2-soc1	13	YZ	Height	26.555	Rosette leaves
12LD	rAP2-soc1	14	XZ	Width	93.197	Rosette leaves
12LD	rAP2-soc1	14	XZ	Height	17.767	Rosette leaves
12LD	rAP2-soc1	14	YZ	Width	90.072	Rosette leaves
12LD	rAP2-soc1	14	YZ	Height	17.123	Rosette leaves
12LD	rAP2-soc1	15	XZ	Width	109.189	Rosette leaves
12LD	rAP2-soc1	15	XZ	Height	16.009	Rosette leaves
12LD	rAP2-soc1	15	YZ	Width	84.25	Rosette leaves
12LD	rAP2-soc1	15	YZ	Height	16.267	Rosette leaves
12LD	soc1	1	XZ	Width	104.503	Rosette leaves
12LD	soc1	1	XZ	Height	28.141	Rosette leaves
12LD	soc1	1	YZ	Width	108.661	Rosette leaves
12LD	soc1	1	YZ	Height	23.649	Rosette leaves
12LD	soc1	2	XZ	Width	94.853	Rosette leaves
12LD	soc1	2	XZ	Height	18.747	Rosette leaves
12LD	soc1	2	YZ	Width	107.489	Rosette leaves
12LD	soc1	2	YZ	Height	23.422	Rosette leaves
12LD	soc1	3	XZ	Width	120.665	Rosette leaves
12LD	soc1	3	XZ	Height	29.424	Rosette leaves
12LD	soc1	3	YZ	Width	96.234	Rosette leaves
12LD	soc1	3	YZ	Height	20.905	Rosette leaves
12LD	soc1	4	XZ	Width	102.781	Rosette leaves
12LD	soc1	4	XZ	Height	24.35	Rosette leaves
12LD	soc1	4	YZ	Width	113.172	Rosette leaves
12LD	soc1	4	YZ	Height	26.209	Rosette leaves
12LD	soc1	5	XZ	Width	94.329	Rosette leaves
12LD	soc1	5	XZ	Height	27.139	Rosette leaves
12LD	soc1	5	YZ	Width	105.476	Rosette leaves
12LD	soc1	5	YZ	Height	21.731	Rosette leaves
12LD	soc1	6	XZ	Width	98.694	Rosette leaves
12LD	soc1	6	XZ	Height	24.463	Rosette leaves
12LD	soc1	6	YZ	Width	93.509	Rosette leaves
12LD	soc1	6	YZ	Height	19.613	Rosette leaves
12LD	soc1	7	XZ	Width	110.284	Rosette leaves
12LD	soc1	7	XZ	Height	26.71	Rosette leaves
12LD	soc1	7	YZ	Width	96.306	Rosette leaves
12LD	soc1	7	YZ	Height	20.088	Rosette leaves
12LD	soc1	8	XZ	Width	106.699	Rosette leaves
12LD	soc1	8	XZ	Height	28.539	Rosette leaves
12LD	soc1	8	YZ	Width	108.683	Rosette leaves
12LD	soc1	8	YZ	Height	28	Rosette leaves
12LD	soc1	9	XZ	Width	104.914	Rosette leaves
12LD	soc1	9	XZ	Height	25.568	Rosette leaves
12LD	soc1	9	YZ	Width	91.687	Rosette leaves
12LD	soc1	9	YZ	Height	18.719	Rosette leaves
12LD	soc1	10	XZ	Width	113.694	Rosette leaves
12LD	soc1	10	XZ	Height	25.225	Rosette leaves
12LD	soc1	10	YZ	Width	92.9	Rosette leaves
12LD	soc1	10	YZ	Height	17.325	Rosette leaves
12LD	soc1	11	XZ	Width	104.229	Rosette leaves
12LD	soc1	11	XZ	Height	28.328	Rosette leaves
12LD	soc1	11	YZ	Width	112.959	Rosette leaves
12LD	soc1	11	YZ	Height	26.549	Rosette leaves
12LD	soc1	13	XZ	Width	116.157	Rosette leaves
12LD	soc1	13	XZ	Height	30.37	Rosette leaves
12LD	soc1	13	YZ	Width	106.84	Rosette leaves
12LD	soc1	13	YZ	Height	29.052	Rosette leaves
14LD	Col-0	1	XZ	Width	125.813	Rosette leaves
14LD	Col-0	1	XZ	Height	61.087	Rosette leaves
14LD	Col-0	1	YZ	Width	126.952	Rosette leaves
14LD	Col-0	1	YZ	Height	54.295	Rosette leaves
14LD	Col-0	2	XZ	Width	125.606	Rosette leaves
14LD	Col-0	2	XZ	Height	45.34	Rosette leaves
14LD	Col-0	2	YZ	Width	108.412	Rosette leaves
14LD	Col-0	2	YZ	Height	42.959	Rosette leaves
14LD	Col-0	3	XZ	Width	127.208	Rosette leaves
14LD	Col-0	3	XZ	Height	53.519	Rosette leaves
14LD	Col-0	3	YZ	Width	123.444	Rosette leaves
14LD	Col-0	3	YZ	Height	49.853	Rosette leaves
14LD	Col-0	4	XZ	Width	126.269	Cauline leaves
14LD	Col-0	4	XZ	Height	53.125	Cauline leaves
14LD	Col-0	4	YZ	Width	122.593	Cauline leaves
14LD	Col-0	4	YZ	Height	38.563	Cauline leaves
14LD	Col-0	5	XZ	Width	117.779	Cauline leaves
14LD	Col-0	5	XZ	Height	48.152	Cauline leaves
14LD	Col-0	5	YZ	Width	112.995	Cauline leaves
14LD	Col-0	5	YZ	Height	47.328	Cauline leaves
14LD	Col-0	6	XZ	Width	128.705	Cauline leaves
14LD	Col-0	6	XZ	Height	60.308	Cauline leaves
14LD	Col-0	6	YZ	Width	121.231	Cauline leaves
14LD	Col-0	6	YZ	Height	42.613	Cauline leaves
14LD	Col-0	7	XZ	Width	103.204	Flowers
14LD	Col-0	7	XZ	Height	39.721	Flowers
14LD	Col-0	7	YZ	Width	109.085	Flowers
14LD	Col-0	7	YZ	Height	30.77	Flowers
14LD	Col-0	8	XZ	Width	114.697	Rosette leaves
14LD	Col-0	8	XZ	Height	40.76	Rosette leaves
14LD	Col-0	8	YZ	Width	115.061	Rosette leaves
14LD	Col-0	8	YZ	Height	39.344	Rosette leaves
14LD	Col-0	9	XZ	Width	119.187	Rosette leaves
14LD	Col-0	9	XZ	Height	45.127	Rosette leaves
14LD	Col-0	9	YZ	Width	113.281	Rosette leaves
14LD	Col-0	9	YZ	Height	39.089	Rosette leaves
14LD	Col-0	10	XZ	Width	121.129	Rosette leaves
14LD	Col-0	10	XZ	Height	43.662	Rosette leaves
14LD	Col-0	10	YZ	Width	127.744	Rosette leaves
14LD	Col-0	10	YZ	Height	51.671	Rosette leaves
14LD	Col-0	11	XZ	Width	123.252	Rosette leaves
14LD	Col-0	11	XZ	Height	52.459	Rosette leaves
14LD	Col-0	11	YZ	Width	120.574	Rosette leaves
14LD	Col-0	11	YZ	Height	45.519	Rosette leaves
14LD	Col-0	12	XZ	Width	106.575	Flowers
14LD	Col-0	12	XZ	Height	37.829	Flowers
14LD	Col-0	12	YZ	Width	114.218	Flowers
14LD	Col-0	12	YZ	Height	41.295	Flowers
14LD	Col-0	13	XZ	Width	119.583	Flowers
14LD	Col-0	13	XZ	Height	51.177	Flowers
14LD	Col-0	13	YZ	Width	127.077	Flowers
14LD	Col-0	13	YZ	Height	51.697	Flowers
14LD	Col-0	14	XZ	Width	127.395	Cauline leaves
14LD	Col-0	14	XZ	Height	52.762	Cauline leaves
14LD	Col-0	14	YZ	Width	121.749	Cauline leaves
14LD	Col-0	14	YZ	Height	50	Cauline leaves
14LD	Col-0	15	XZ	Width	109.216	Rosette leaves
14LD	Col-0	15	XZ	Height	40.492	Rosette leaves
14LD	Col-0	15	YZ	Width	118.576	Rosette leaves
14LD	Col-0	15	YZ	Height	44.556	Rosette leaves
14LD	rAP2	1	XZ	Width	156.035	Rosette leaves
14LD	rAP2	1	XZ	Height	60.096	Rosette leaves
14LD	rAP2	1	YZ	Width	156.314	Rosette leaves
14LD	rAP2	1	YZ	Height	59.072	Rosette leaves
14LD	rAP2	2	XZ	Width	146.414	Rosette leaves
14LD	rAP2	2	XZ	Height	50.058	Rosette leaves
14LD	rAP2	2	YZ	Width	143.356	Rosette leaves
14LD	rAP2	2	YZ	Height	38.369	Rosette leaves
14LD	rAP2	3	XZ	Width	142.548	Rosette leaves
14LD	rAP2	3	XZ	Height	45.88	Rosette leaves
14LD	rAP2	3	YZ	Width	161.537	Rosette leaves
14LD	rAP2	3	YZ	Height	66.682	Rosette leaves
14LD	rAP2	4	XZ	Width	128.843	Rosette leaves
14LD	rAP2	4	XZ	Height	41.669	Rosette leaves
14LD	rAP2	4	YZ	Width	141.872	Rosette leaves
14LD	rAP2	4	YZ	Height	44.31	Rosette leaves
14LD	rAP2	5	XZ	Width	120.35	Rosette leaves
14LD	rAP2	5	XZ	Height	34.404	Rosette leaves
14LD	rAP2	5	YZ	Width	140.448	Rosette leaves
14LD	rAP2	5	YZ	Height	43.171	Rosette leaves
14LD	rAP2	6	XZ	Width	117.653	Rosette leaves
14LD	rAP2	6	XZ	Height	31.96	Rosette leaves
14LD	rAP2	6	YZ	Width	141.546	Rosette leaves
14LD	rAP2	6	YZ	Height	39.153	Rosette leaves
14LD	rAP2	7	XZ	Width	143.68	Rosette leaves
14LD	rAP2	7	XZ	Height	51.609	Rosette leaves
14LD	rAP2	7	YZ	Width	136.112	Rosette leaves
14LD	rAP2	7	YZ	Height	46.401	Rosette leaves
14LD	rAP2	8	XZ	Width	146.752	Rosette leaves
14LD	rAP2	8	XZ	Height	51.193	Rosette leaves
14LD	rAP2	8	YZ	Width	141.441	Rosette leaves
14LD	rAP2	8	YZ	Height	43.564	Rosette leaves
14LD	rAP2	9	XZ	Width	144.527	Rosette leaves
14LD	rAP2	9	XZ	Height	56.124	Rosette leaves
14LD	rAP2	9	YZ	Width	152.065	Rosette leaves
14LD	rAP2	9	YZ	Height	52.37	Rosette leaves
14LD	rAP2	10	XZ	Width	124.013	Rosette leaves
14LD	rAP2	10	XZ	Height	36.097	Rosette leaves
14LD	rAP2	10	YZ	Width	140.098	Rosette leaves
14LD	rAP2	10	YZ	Height	41.304	Rosette leaves
14LD	rAP2	11	XZ	Width	130.67	Rosette leaves
14LD	rAP2	11	XZ	Height	35.65	Rosette leaves
14LD	rAP2	11	YZ	Width	151.141	Rosette leaves
14LD	rAP2	11	YZ	Height	44.373	Rosette leaves
14LD	rAP2	12	XZ	Width	148.843	Cauline leaves
14LD	rAP2	12	XZ	Height	60.458	Cauline leaves
14LD	rAP2	12	YZ	Width	140.451	Cauline leaves
14LD	rAP2	12	YZ	Height	53.934	Cauline leaves
14LD	rAP2	13	XZ	Width	124.538	Rosette leaves
14LD	rAP2	13	XZ	Height	34.019	Rosette leaves
14LD	rAP2	13	YZ	Width	147.733	Rosette leaves
14LD	rAP2	13	YZ	Height	41.67	Rosette leaves
14LD	rAP2	14	XZ	Width	148.649	Rosette leaves
14LD	rAP2	14	XZ	Height	52.17	Rosette leaves
14LD	rAP2	14	YZ	Width	147.365	Rosette leaves
14LD	rAP2	14	YZ	Height	55.762	Rosette leaves
14LD	rAP2	15	XZ	Width	141.14	Rosette leaves
14LD	rAP2	15	XZ	Height	56.318	Rosette leaves
14LD	rAP2	15	YZ	Width	137.605	Rosette leaves
14LD	rAP2	15	YZ	Height	50.696	Rosette leaves
14LD	rAP2-soc1	1	XZ	Width	126.618	Rosette leaves
14LD	rAP2-soc1	1	XZ	Height	27.723	Rosette leaves
14LD	rAP2-soc1	1	YZ	Width	138.591	Rosette leaves
14LD	rAP2-soc1	1	YZ	Height	26.575	Rosette leaves
14LD	rAP2-soc1	2	XZ	Width	117.172	Rosette leaves
14LD	rAP2-soc1	2	XZ	Height	27.302	Rosette leaves
14LD	rAP2-soc1	2	YZ	Width	108.06	Rosette leaves
14LD	rAP2-soc1	2	YZ	Height	21.827	Rosette leaves
14LD	rAP2-soc1	3	XZ	Width	136.782	Rosette leaves
14LD	rAP2-soc1	3	XZ	Height	30.556	Rosette leaves
14LD	rAP2-soc1	3	YZ	Width	132.782	Rosette leaves
14LD	rAP2-soc1	3	YZ	Height	30.554	Rosette leaves
14LD	rAP2-soc1	4	XZ	Width	124.287	Rosette leaves
14LD	rAP2-soc1	4	XZ	Height	28.045	Rosette leaves
14LD	rAP2-soc1	4	YZ	Width	133.273	Rosette leaves
14LD	rAP2-soc1	4	YZ	Height	26.28	Rosette leaves
14LD	rAP2-soc1	5	XZ	Width	133.211	Rosette leaves
14LD	rAP2-soc1	5	XZ	Height	28.392	Rosette leaves
14LD	rAP2-soc1	5	YZ	Width	118.621	Rosette leaves
14LD	rAP2-soc1	5	YZ	Height	25.164	Rosette leaves
14LD	rAP2-soc1	6	XZ	Width	129.872	Rosette leaves
14LD	rAP2-soc1	6	XZ	Height	29.465	Rosette leaves
14LD	rAP2-soc1	6	YZ	Width	116.845	Rosette leaves
14LD	rAP2-soc1	6	YZ	Height	21.05	Rosette leaves
14LD	rAP2-soc1	7	XZ	Width	119.084	Rosette leaves
14LD	rAP2-soc1	7	XZ	Height	24.865	Rosette leaves
14LD	rAP2-soc1	7	YZ	Width	124.26	Rosette leaves
14LD	rAP2-soc1	7	YZ	Height	30.251	Rosette leaves
14LD	rAP2-soc1	8	XZ	Width	116.565	Rosette leaves
14LD	rAP2-soc1	8	XZ	Height	28.327	Rosette leaves
14LD	rAP2-soc1	8	YZ	Width	110.193	Rosette leaves
14LD	rAP2-soc1	8	YZ	Height	21.087	Rosette leaves
14LD	rAP2-soc1	9	XZ	Width	98.018	Rosette leaves
14LD	rAP2-soc1	9	XZ	Height	20.746	Rosette leaves
14LD	rAP2-soc1	9	YZ	Width	116.979	Rosette leaves
14LD	rAP2-soc1	9	YZ	Height	24.702	Rosette leaves
14LD	rAP2-soc1	10	XZ	Width	110.545	Rosette leaves
14LD	rAP2-soc1	10	XZ	Height	26.032	Rosette leaves
14LD	rAP2-soc1	10	YZ	Width	110.139	Rosette leaves
14LD	rAP2-soc1	10	YZ	Height	26.252	Rosette leaves
14LD	rAP2-soc1	11	XZ	Width	109.53	Rosette leaves
14LD	rAP2-soc1	11	XZ	Height	27.115	Rosette leaves
14LD	rAP2-soc1	11	YZ	Width	110.539	Rosette leaves
14LD	rAP2-soc1	11	YZ	Height	22.334	Rosette leaves
14LD	rAP2-soc1	12	XZ	Width	115.47	Rosette leaves
14LD	rAP2-soc1	12	XZ	Height	25.164	Rosette leaves
14LD	rAP2-soc1	12	YZ	Width	116.666	Rosette leaves
14LD	rAP2-soc1	12	YZ	Height	23.042	Rosette leaves
14LD	rAP2-soc1	13	XZ	Width	118.621	Rosette leaves
14LD	rAP2-soc1	13	XZ	Height	22.739	Rosette leaves
14LD	rAP2-soc1	13	YZ	Width	119.086	Rosette leaves
14LD	rAP2-soc1	13	YZ	Height	21.287	Rosette leaves
14LD	soc1	1	XZ	Width	128.912	Rosette leaves
14LD	soc1	1	XZ	Height	39.109	Rosette leaves
14LD	soc1	1	YZ	Width	130.421	Rosette leaves
14LD	soc1	1	YZ	Height	34.389	Rosette leaves
14LD	soc1	2	XZ	Width	107.304	Rosette leaves
14LD	soc1	2	XZ	Height	31.566	Rosette leaves
14LD	soc1	2	YZ	Width	105.064	Rosette leaves
14LD	soc1	2	YZ	Height	25.557	Rosette leaves
14LD	soc1	3	XZ	Width	126.327	Rosette leaves
14LD	soc1	3	XZ	Height	40.581	Rosette leaves
14LD	soc1	3	YZ	Width	128.893	Rosette leaves
14LD	soc1	3	YZ	Height	41.279	Rosette leaves
14LD	soc1	4	XZ	Width	114.117	Rosette leaves
14LD	soc1	4	XZ	Height	30.459	Rosette leaves
14LD	soc1	4	YZ	Width	127.787	Rosette leaves
14LD	soc1	4	YZ	Height	37.425	Rosette leaves
14LD	soc1	5	XZ	Width	113.048	Rosette leaves
14LD	soc1	5	XZ	Height	27.254	Rosette leaves
14LD	soc1	5	YZ	Width	124.813	Rosette leaves
14LD	soc1	5	YZ	Height	41.329	Rosette leaves
14LD	soc1	6	XZ	Width	128.946	Rosette leaves
14LD	soc1	6	XZ	Height	32.288	Rosette leaves
14LD	soc1	6	YZ	Width	116.992	Rosette leaves
14LD	soc1	6	YZ	Height	30.078	Rosette leaves
14LD	soc1	7	XZ	Width	103.885	Rosette leaves
14LD	soc1	7	XZ	Height	29.717	Rosette leaves
14LD	soc1	7	YZ	Width	121.034	Rosette leaves
14LD	soc1	7	YZ	Height	35.217	Rosette leaves
14LD	soc1	8	XZ	Width	131.261	Rosette leaves
14LD	soc1	8	XZ	Height	42.62	Rosette leaves
14LD	soc1	8	YZ	Width	137.588	Rosette leaves
14LD	soc1	8	YZ	Height	41.607	Rosette leaves
14LD	soc1	9	XZ	Width	114.387	Rosette leaves
14LD	soc1	9	XZ	Height	26.434	Rosette leaves
14LD	soc1	9	YZ	Width	132.463	Rosette leaves
14LD	soc1	9	YZ	Height	32.315	Rosette leaves
14LD	soc1	10	XZ	Width	131.064	Rosette leaves
14LD	soc1	10	XZ	Height	39.094	Rosette leaves
14LD	soc1	10	YZ	Width	134.652	Rosette leaves
14LD	soc1	10	YZ	Height	43.764	Rosette leaves
14LD	soc1	11	XZ	Width	130.381	Rosette leaves
14LD	soc1	11	XZ	Height	35.539	Rosette leaves
14LD	soc1	11	YZ	Width	133.106	Rosette leaves
14LD	soc1	11	YZ	Height	39.779	Rosette leaves
14LD	soc1	12	XZ	Width	106.516	Rosette leaves
14LD	soc1	12	XZ	Height	26.7	Rosette leaves
14LD	soc1	12	YZ	Width	105.7	Rosette leaves
14LD	soc1	12	YZ	Height	28.598	Rosette leaves
14LD	soc1	13	XZ	Width	130.688	Rosette leaves
14LD	soc1	13	XZ	Height	38.396	Rosette leaves
14LD	soc1	13	YZ	Width	116.496	Rosette leaves
14LD	soc1	13	YZ	Height	32.044	Rosette leaves
14LD	soc1	14	XZ	Width	111.619	Rosette leaves
14LD	soc1	14	XZ	Height	30.511	Rosette leaves
14LD	soc1	14	YZ	Width	95.88	Rosette leaves
14LD	soc1	14	YZ	Height	23.57	Rosette leaves
14LD	soc1	15	XZ	Width	128.431	Cauline leaves
14LD	soc1	15	XZ	Height	57.745	Cauline leaves
14LD	soc1	15	YZ	Width	127.055	Cauline leaves
14LD	soc1	15	YZ	Height	55.019	Cauline leaves
17LD	Col-0	1	XZ	Width	119.45	Flowers
17LD	Col-0	1	XZ	Height	42.526	Flowers
17LD	Col-0	1	YZ	Width	110.227	Flowers
17LD	Col-0	1	YZ	Height	30.367	Flowers
17LD	Col-0	2	XZ	Width	118.64	Flowers
17LD	Col-0	2	XZ	Height	41.32	Flowers
17LD	Col-0	2	YZ	Width	112.163	Flowers
17LD	Col-0	2	YZ	Height	32.405	Flowers
17LD	Col-0	3	XZ	Width	112.35	Flowers
17LD	Col-0	3	XZ	Height	32.305	Flowers
17LD	Col-0	3	YZ	Width	114.768	Flowers
17LD	Col-0	3	YZ	Height	30.192	Flowers
17LD	Col-0	4	XZ	Width	103.152	Flowers
17LD	Col-0	4	XZ	Height	29.21	Flowers
17LD	Col-0	4	YZ	Width	109.5	Flowers
17LD	Col-0	4	YZ	Height	34.563	Flowers
17LD	Col-0	5	XZ	Width	102.94	Flowers
17LD	Col-0	5	XZ	Height	28.455	Flowers
17LD	Col-0	5	YZ	Width	109.632	Flowers
17LD	Col-0	5	YZ	Height	31.536	Flowers
17LD	Col-0	6	XZ	Width	112.705	Flowers
17LD	Col-0	6	XZ	Height	35.676	Flowers
17LD	Col-0	6	YZ	Width	112.526	Flowers
17LD	Col-0	6	YZ	Height	37.678	Flowers
17LD	Col-0	7	XZ	Width	115.107	Flowers
17LD	Col-0	7	XZ	Height	36.375	Flowers
17LD	Col-0	7	YZ	Width	122.84	Flowers
17LD	Col-0	7	YZ	Height	47.036	Flowers
17LD	Col-0	8	XZ	Width	121.349	Flowers
17LD	Col-0	8	XZ	Height	39.612	Flowers
17LD	Col-0	8	YZ	Width	123.001	Flowers
17LD	Col-0	8	YZ	Height	39.849	Flowers
17LD	Col-0	9	XZ	Width	102.682	Flowers
17LD	Col-0	9	XZ	Height	26.916	Flowers
17LD	Col-0	9	YZ	Width	113.87	Flowers
17LD	Col-0	9	YZ	Height	35.282	Flowers
17LD	Col-0	10	XZ	Width	121.313	Cauline leaves
17LD	Col-0	10	XZ	Height	41.295	Cauline leaves
17LD	Col-0	10	YZ	Width	144.48	Cauline leaves
17LD	Col-0	10	YZ	Height	59.344	Cauline leaves
17LD	Col-0	11	XZ	Width	99.289	Flowers
17LD	Col-0	11	XZ	Height	23.821	Flowers
17LD	Col-0	11	YZ	Width	99.67	Flowers
17LD	Col-0	11	YZ	Height	29.835	Flowers
17LD	Col-0	12	XZ	Width	114.493	Flowers
17LD	Col-0	12	XZ	Height	32.503	Flowers
17LD	Col-0	12	YZ	Width	111.502	Flowers
17LD	Col-0	12	YZ	Height	34.631	Flowers
17LD	Col-0	13	XZ	Width	110.208	Flowers
17LD	Col-0	13	XZ	Height	41.261	Flowers
17LD	Col-0	13	YZ	Width	119.279	Flowers
17LD	Col-0	13	YZ	Height	40.803	Flowers
17LD	Col-0	14	XZ	Width	112.569	Flowers
17LD	Col-0	14	XZ	Height	32.746	Flowers
17LD	Col-0	14	YZ	Width	117.268	Flowers
17LD	Col-0	14	YZ	Height	41.055	Flowers
17LD	rAP2	1	XZ	Width	153.884	Cauline leaves
17LD	rAP2	1	XZ	Height	52.893	Cauline leaves
17LD	rAP2	1	YZ	Width	147.632	Cauline leaves
17LD	rAP2	1	YZ	Height	51.029	Cauline leaves
17LD	rAP2	2	XZ	Width	173.664	Rosette leaves
17LD	rAP2	2	XZ	Height	62.61	Rosette leaves
17LD	rAP2	2	YZ	Width	177.304	Rosette leaves
17LD	rAP2	2	YZ	Height	63.011	Rosette leaves
17LD	rAP2	3	XZ	Width	174.381	Rosette leaves
17LD	rAP2	3	XZ	Height	66.523	Rosette leaves
17LD	rAP2	3	YZ	Width	172.442	Rosette leaves
17LD	rAP2	3	YZ	Height	56.408	Rosette leaves
17LD	rAP2	4	XZ	Width	159.902	Rosette leaves
17LD	rAP2	4	XZ	Height	50.737	Rosette leaves
17LD	rAP2	4	YZ	Width	151.68	Rosette leaves
17LD	rAP2	4	YZ	Height	40.434	Rosette leaves
17LD	rAP2	5	XZ	Width	144.049	Rosette leaves
17LD	rAP2	5	XZ	Height	33.547	Rosette leaves
17LD	rAP2	5	YZ	Width	158.809	Rosette leaves
17LD	rAP2	5	YZ	Height	42.038	Rosette leaves
17LD	rAP2	7	XZ	Width	177.265	Rosette leaves
17LD	rAP2	7	XZ	Height	68.777	Rosette leaves
17LD	rAP2	7	YZ	Width	182.364	Rosette leaves
17LD	rAP2	7	YZ	Height	67.637	Rosette leaves
17LD	rAP2	8	XZ	Width	165.258	Rosette leaves
17LD	rAP2	8	XZ	Height	65.437	Rosette leaves
17LD	rAP2	8	YZ	Width	163.812	Rosette leaves
17LD	rAP2	8	YZ	Height	58.59	Rosette leaves
17LD	rAP2	9	XZ	Width	162.043	Rosette leaves
17LD	rAP2	9	XZ	Height	57.181	Rosette leaves
17LD	rAP2	9	YZ	Width	162.733	Rosette leaves
17LD	rAP2	9	YZ	Height	55.756	Rosette leaves
17LD	rAP2	10	XZ	Width	177.213	Rosette leaves
17LD	rAP2	10	XZ	Height	52.753	Rosette leaves
17LD	rAP2	10	YZ	Width	164.428	Rosette leaves
17LD	rAP2	10	YZ	Height	49.853	Rosette leaves
17LD	rAP2	11	XZ	Width	169.86	Rosette leaves
17LD	rAP2	11	XZ	Height	53.423	Rosette leaves
17LD	rAP2	11	YZ	Width	173.033	Rosette leaves
17LD	rAP2	11	YZ	Height	52.117	Rosette leaves
17LD	rAP2	12	XZ	Width	168.85	Cauline leaves
17LD	rAP2	12	XZ	Height	57.111	Cauline leaves
17LD	rAP2	12	YZ	Width	166.317	Cauline leaves
17LD	rAP2	12	YZ	Height	57.499	Cauline leaves
17LD	rAP2	13	XZ	Width	171.358	Rosette leaves
17LD	rAP2	13	XZ	Height	62.614	Rosette leaves
17LD	rAP2	13	YZ	Width	164.03	Rosette leaves
17LD	rAP2	13	YZ	Height	51.548	Rosette leaves
17LD	rAP2	14	XZ	Width	182.208	Rosette leaves
17LD	rAP2	14	XZ	Height	58.674	Rosette leaves
17LD	rAP2	14	YZ	Width	180.829	Rosette leaves
17LD	rAP2	14	YZ	Height	65.134	Rosette leaves
17LD	rAP2	15	XZ	Width	183.032	Rosette leaves
17LD	rAP2	15	XZ	Height	65.764	Rosette leaves
17LD	rAP2	15	YZ	Width	176.05	Rosette leaves
17LD	rAP2	15	YZ	Height	63.307	Rosette leaves
17LD	rAP2-soc1	1	XZ	Width	171.949	Rosette leaves
17LD	rAP2-soc1	1	XZ	Height	56.072	Rosette leaves
17LD	rAP2-soc1	1	YZ	Width	168.203	Rosette leaves
17LD	rAP2-soc1	1	YZ	Height	49.833	Rosette leaves
17LD	rAP2-soc1	2	XZ	Width	147.831	Rosette leaves
17LD	rAP2-soc1	2	XZ	Height	35.713	Rosette leaves
17LD	rAP2-soc1	2	YZ	Width	146.554	Rosette leaves
17LD	rAP2-soc1	2	YZ	Height	39.231	Rosette leaves
17LD	rAP2-soc1	3	XZ	Width	162.075	Rosette leaves
17LD	rAP2-soc1	3	XZ	Height	49.05	Rosette leaves
17LD	rAP2-soc1	3	YZ	Width	164.483	Rosette leaves
17LD	rAP2-soc1	3	YZ	Height	54.943	Rosette leaves
17LD	rAP2-soc1	4	XZ	Width	154.952	Rosette leaves
17LD	rAP2-soc1	4	XZ	Height	52.747	Rosette leaves
17LD	rAP2-soc1	4	YZ	Width	149.205	Rosette leaves
17LD	rAP2-soc1	4	YZ	Height	44.288	Rosette leaves
17LD	rAP2-soc1	5	XZ	Width	167.42	Rosette leaves
17LD	rAP2-soc1	5	XZ	Height	53.423	Rosette leaves
17LD	rAP2-soc1	5	YZ	Width	153.881	Rosette leaves
17LD	rAP2-soc1	5	YZ	Height	48.464	Rosette leaves
17LD	rAP2-soc1	6	XZ	Width	158.51	Rosette leaves
17LD	rAP2-soc1	6	XZ	Height	43.704	Rosette leaves
17LD	rAP2-soc1	6	YZ	Width	148.426	Rosette leaves
17LD	rAP2-soc1	6	YZ	Height	44.376	Rosette leaves
17LD	rAP2-soc1	7	XZ	Width	144.605	Rosette leaves
17LD	rAP2-soc1	7	XZ	Height	33.89	Rosette leaves
17LD	rAP2-soc1	7	YZ	Width	135.874	Rosette leaves
17LD	rAP2-soc1	7	YZ	Height	33.481	Rosette leaves
17LD	rAP2-soc1	8	XZ	Width	155.252	Rosette leaves
17LD	rAP2-soc1	8	XZ	Height	50.621	Rosette leaves
17LD	rAP2-soc1	8	YZ	Width	144.044	Rosette leaves
17LD	rAP2-soc1	8	YZ	Height	39.29	Rosette leaves
17LD	rAP2-soc1	9	XZ	Width	178.201	Rosette leaves
17LD	rAP2-soc1	9	XZ	Height	57.998	Rosette leaves
17LD	rAP2-soc1	9	YZ	Width	152.96	Rosette leaves
17LD	rAP2-soc1	9	YZ	Height	47.961	Rosette leaves
17LD	rAP2-soc1	10	XZ	Width	147.335	Rosette leaves
17LD	rAP2-soc1	10	XZ	Height	49.11	Rosette leaves
17LD	rAP2-soc1	10	YZ	Width	164.985	Rosette leaves
17LD	rAP2-soc1	10	YZ	Height	53.107	Rosette leaves
17LD	rAP2-soc1	11	XZ	Width	154.589	Rosette leaves
17LD	rAP2-soc1	11	XZ	Height	40.745	Rosette leaves
17LD	rAP2-soc1	11	YZ	Width	150.591	Rosette leaves
17LD	rAP2-soc1	11	YZ	Height	43.662	Rosette leaves
17LD	rAP2-soc1	12	XZ	Width	148.079	Rosette leaves
17LD	rAP2-soc1	12	XZ	Height	48.762	Rosette leaves
17LD	rAP2-soc1	12	YZ	Width	164.586	Rosette leaves
17LD	rAP2-soc1	12	YZ	Height	50.935	Rosette leaves
17LD	rAP2-soc1	13	XZ	Width	161.115	Rosette leaves
17LD	rAP2-soc1	13	XZ	Height	44.137	Rosette leaves
17LD	rAP2-soc1	13	YZ	Width	153.236	Rosette leaves
17LD	rAP2-soc1	13	YZ	Height	41.695	Rosette leaves
17LD	soc1	1	XZ	Width	145.571	Rosette leaves
17LD	soc1	1	XZ	Height	48.726	Rosette leaves
17LD	soc1	1	YZ	Width	134.676	Rosette leaves
17LD	soc1	1	YZ	Height	53.117	Rosette leaves
17LD	soc1	2	XZ	Width	143.218	Rosette leaves
17LD	soc1	2	XZ	Height	55.227	Rosette leaves
17LD	soc1	2	YZ	Width	157.951	Rosette leaves
17LD	soc1	2	YZ	Height	53.514	Rosette leaves
17LD	soc1	3	XZ	Width	151.77	Rosette leaves
17LD	soc1	3	XZ	Height	54.322	Rosette leaves
17LD	soc1	3	YZ	Width	151.77	Rosette leaves
17LD	soc1	3	YZ	Height	53.647	Rosette leaves
17LD	soc1	4	XZ	Width	130.1	Flowers
17LD	soc1	4	XZ	Height	51.307	Flowers
17LD	soc1	4	YZ	Width	125.845	Flowers
17LD	soc1	4	YZ	Height	44.471	Flowers
17LD	soc1	5	XZ	Width	140.719	Rosette leaves
17LD	soc1	5	XZ	Height	47.384	Rosette leaves
17LD	soc1	5	YZ	Width	153.643	Rosette leaves
17LD	soc1	5	YZ	Height	58.953	Rosette leaves
17LD	soc1	6	XZ	Width	141.446	Rosette leaves
17LD	soc1	6	XZ	Height	45.883	Rosette leaves
17LD	soc1	6	YZ	Width	139.115	Rosette leaves
17LD	soc1	6	YZ	Height	51.527	Rosette leaves
17LD	soc1	7	XZ	Width	139.563	Cauline leaves
17LD	soc1	7	XZ	Height	47.16	Cauline leaves
17LD	soc1	7	YZ	Width	141.479	Cauline leaves
17LD	soc1	7	YZ	Height	45.35	Cauline leaves
17LD	soc1	8	XZ	Width	138.243	Rosette leaves
17LD	soc1	8	XZ	Height	43.029	Rosette leaves
17LD	soc1	8	YZ	Width	149.913	Rosette leaves
17LD	soc1	8	YZ	Height	56.017	Rosette leaves
17LD	soc1	9	XZ	Width	134.223	Rosette leaves
17LD	soc1	9	XZ	Height	42.921	Rosette leaves
17LD	soc1	9	YZ	Width	139.3	Rosette leaves
17LD	soc1	9	YZ	Height	39.567	Rosette leaves
17LD	soc1	10	XZ	Width	158.232	Rosette leaves
17LD	soc1	10	XZ	Height	57.948	Rosette leaves
17LD	soc1	10	YZ	Width	154.197	Rosette leaves
17LD	soc1	10	YZ	Height	56.971	Rosette leaves
17LD	soc1	11	XZ	Width	141.857	Rosette leaves
17LD	soc1	11	XZ	Height	46.588	Rosette leaves
17LD	soc1	11	YZ	Width	142.874	Rosette leaves
17LD	soc1	11	YZ	Height	46.56	Rosette leaves
17LD	soc1	12	XZ	Width	142.559	Cauline leaves
17LD	soc1	12	XZ	Height	43.988	Cauline leaves
17LD	soc1	12	YZ	Width	148.732	Cauline leaves
17LD	soc1	12	YZ	Height	48.976	Cauline leaves
17LD	soc1	13	XZ	Width	141.805	Rosette leaves
17LD	soc1	13	XZ	Height	44.856	Rosette leaves
17LD	soc1	13	YZ	Width	159.466	Rosette leaves
17LD	soc1	13	YZ	Height	56.437	Rosette leaves
19LD	Col-0	1	XZ	Width	104.88	Flowers
19LD	Col-0	1	XZ	Height	25.671	Flowers
19LD	Col-0	1	YZ	Width	108.342	Flowers
19LD	Col-0	1	YZ	Height	18.837	Flowers
19LD	Col-0	3	XZ	Width	112.052	Flowers
19LD	Col-0	3	XZ	Height	29.906	Flowers
19LD	Col-0	3	YZ	Width	102.76	Flowers
19LD	Col-0	3	YZ	Height	20.398	Flowers
19LD	Col-0	4	XZ	Width	110.865	Flowers
19LD	Col-0	4	XZ	Height	30.937	Flowers
19LD	Col-0	4	YZ	Width	98.285	Flowers
19LD	Col-0	4	YZ	Height	21.05	Flowers
19LD	Col-0	5	XZ	Width	113.989	Flowers
19LD	Col-0	5	XZ	Height	29.128	Flowers
19LD	Col-0	5	YZ	Width	118.06	Flowers
19LD	Col-0	5	YZ	Height	35.958	Flowers
19LD	Col-0	6	XZ	Width	112.948	Flowers
19LD	Col-0	6	XZ	Height	34.71	Flowers
19LD	Col-0	6	YZ	Width	119.855	Flowers
19LD	Col-0	6	YZ	Height	29.684	Flowers
19LD	Col-0	7	XZ	Width	115.208	Flowers
19LD	Col-0	7	XZ	Height	30.321	Flowers
19LD	Col-0	7	YZ	Width	113.719	Flowers
19LD	Col-0	7	YZ	Height	28.534	Flowers
19LD	Col-0	8	XZ	Width	111.624	Flowers
19LD	Col-0	8	XZ	Height	31.762	Flowers
19LD	Col-0	8	YZ	Width	118.219	Flowers
19LD	Col-0	8	YZ	Height	35.663	Flowers
19LD	Col-0	9	XZ	Width	116.283	Flowers
19LD	Col-0	9	XZ	Height	32.865	Flowers
19LD	Col-0	9	YZ	Width	98.29	Flowers
19LD	Col-0	9	YZ	Height	20.911	Flowers
19LD	Col-0	10	XZ	Width	111.155	Flowers
19LD	Col-0	10	XZ	Height	32.754	Flowers
19LD	Col-0	10	YZ	Width	116.828	Flowers
19LD	Col-0	10	YZ	Height	36.381	Flowers
19LD	Col-0	11	XZ	Width	107.687	Flowers
19LD	Col-0	11	XZ	Height	24.438	Flowers
19LD	Col-0	11	YZ	Width	114.017	Flowers
19LD	Col-0	11	YZ	Height	30.297	Flowers
19LD	Col-0	12	XZ	Width	137.214	Flowers
19LD	Col-0	12	XZ	Height	38.763	Flowers
19LD	Col-0	12	YZ	Width	113.866	Flowers
19LD	Col-0	12	YZ	Height	30.537	Flowers
19LD	Col-0	13	XZ	Width	114.369	Flowers
19LD	Col-0	13	XZ	Height	36.061	Flowers
19LD	Col-0	13	YZ	Width	109.659	Flowers
19LD	Col-0	13	YZ	Height	29.572	Flowers
19LD	Col-0	14	XZ	Width	101.836	Flowers
19LD	Col-0	14	XZ	Height	17.49	Flowers
19LD	Col-0	14	YZ	Width	102.791	Flowers
19LD	Col-0	14	YZ	Height	24.381	Flowers
19LD	rAP2	1	XZ	Width	150.828	Flowers
19LD	rAP2	1	XZ	Height	39.527	Flowers
19LD	rAP2	1	YZ	Width	171.543	Flowers
19LD	rAP2	1	YZ	Height	47.737	Flowers
19LD	rAP2	2	XZ	Width	170.156	Rosette leaves
19LD	rAP2	2	XZ	Height	49.368	Rosette leaves
19LD	rAP2	2	YZ	Width	167.755	Rosette leaves
19LD	rAP2	2	YZ	Height	53.711	Rosette leaves
19LD	rAP2	3	XZ	Width	171.236	Cauline leaves
19LD	rAP2	3	XZ	Height	50.225	Cauline leaves
19LD	rAP2	3	YZ	Width	171.485	Cauline leaves
19LD	rAP2	3	YZ	Height	51.08	Cauline leaves
19LD	rAP2	4	XZ	Width	168.377	Rosette leaves
19LD	rAP2	4	XZ	Height	50.28	Rosette leaves
19LD	rAP2	4	YZ	Width	170.648	Rosette leaves
19LD	rAP2	4	YZ	Height	51.369	Rosette leaves
19LD	rAP2	5	XZ	Width	163.554	Rosette leaves
19LD	rAP2	5	XZ	Height	52.253	Rosette leaves
19LD	rAP2	5	YZ	Width	179.119	Rosette leaves
19LD	rAP2	5	YZ	Height	49.368	Rosette leaves
19LD	rAP2	7	XZ	Width	167.865	Flowers
19LD	rAP2	7	XZ	Height	49.66	Flowers
19LD	rAP2	7	YZ	Width	177.533	Flowers
19LD	rAP2	7	YZ	Height	51.977	Flowers
19LD	rAP2	9	XZ	Width	179.227	Flowers
19LD	rAP2	9	XZ	Height	46.609	Flowers
19LD	rAP2	9	YZ	Width	174.052	Flowers
19LD	rAP2	9	YZ	Height	40.792	Flowers
19LD	rAP2	10	XZ	Width	183.336	Rosette leaves
19LD	rAP2	10	XZ	Height	56.38	Rosette leaves
19LD	rAP2	10	YZ	Width	167.202	Rosette leaves
19LD	rAP2	10	YZ	Height	49.213	Rosette leaves
19LD	rAP2	11	XZ	Width	162.072	Flowers
19LD	rAP2	11	XZ	Height	41.62	Flowers
19LD	rAP2	11	YZ	Width	165.252	Flowers
19LD	rAP2	11	YZ	Height	39.028	Flowers
19LD	rAP2	12	XZ	Width	161.5	Flowers
19LD	rAP2	12	XZ	Height	42.557	Flowers
19LD	rAP2	12	YZ	Width	155.612	Flowers
19LD	rAP2	12	YZ	Height	37.167	Flowers
19LD	rAP2	13	XZ	Width	165.966	Flowers
19LD	rAP2	13	XZ	Height	48.101	Flowers
19LD	rAP2	13	YZ	Width	180.878	Flowers
19LD	rAP2	13	YZ	Height	64.63	Flowers
19LD	rAP2	14	XZ	Width	167.592	Cauline leaves
19LD	rAP2	14	XZ	Height	42.794	Cauline leaves
19LD	rAP2	14	YZ	Width	174.678	Cauline leaves
19LD	rAP2	14	YZ	Height	43.662	Cauline leaves
19LD	rAP2	15	XZ	Width	162.442	Cauline leaves
19LD	rAP2	15	XZ	Height	44.194	Cauline leaves
19LD	rAP2	15	YZ	Width	172.854	Cauline leaves
19LD	rAP2	15	YZ	Height	48.377	Cauline leaves
19LD	rAP2-soc1	1	XZ	Width	179.101	Rosette leaves
19LD	rAP2-soc1	1	XZ	Height	59.823	Rosette leaves
19LD	rAP2-soc1	1	YZ	Width	177.17	Rosette leaves
19LD	rAP2-soc1	1	YZ	Height	62.943	Rosette leaves
19LD	rAP2-soc1	2	XZ	Width	176.648	Cauline leaves
19LD	rAP2-soc1	2	XZ	Height	55.556	Cauline leaves
19LD	rAP2-soc1	2	YZ	Width	170.752	Cauline leaves
19LD	rAP2-soc1	2	YZ	Height	48.915	Cauline leaves
19LD	rAP2-soc1	3	XZ	Width	172.987	Rosette leaves
19LD	rAP2-soc1	3	XZ	Height	48.697	Rosette leaves
19LD	rAP2-soc1	3	YZ	Width	184.773	Rosette leaves
19LD	rAP2-soc1	3	YZ	Height	61.135	Rosette leaves
19LD	rAP2-soc1	4	XZ	Width	177.136	Rosette leaves
19LD	rAP2-soc1	4	XZ	Height	52.576	Rosette leaves
19LD	rAP2-soc1	4	YZ	Width	179.897	Rosette leaves
19LD	rAP2-soc1	4	YZ	Height	55.653	Rosette leaves
19LD	rAP2-soc1	5	XZ	Width	173.344	Rosette leaves
19LD	rAP2-soc1	5	XZ	Height	53.934	Rosette leaves
19LD	rAP2-soc1	5	YZ	Width	178.631	Rosette leaves
19LD	rAP2-soc1	5	YZ	Height	52.398	Rosette leaves
19LD	rAP2-soc1	6	XZ	Width	179.267	Rosette leaves
19LD	rAP2-soc1	6	XZ	Height	55.918	Rosette leaves
19LD	rAP2-soc1	6	YZ	Width	196.645	Rosette leaves
19LD	rAP2-soc1	6	YZ	Height	60.832	Rosette leaves
19LD	rAP2-soc1	7	XZ	Width	202.062	Rosette leaves
19LD	rAP2-soc1	7	XZ	Height	72.384	Rosette leaves
19LD	rAP2-soc1	7	YZ	Width	190.246	Rosette leaves
19LD	rAP2-soc1	7	YZ	Height	74.206	Rosette leaves
19LD	rAP2-soc1	8	XZ	Width	208.077	Rosette leaves
19LD	rAP2-soc1	8	XZ	Height	74.808	Rosette leaves
19LD	rAP2-soc1	8	YZ	Width	201.851	Rosette leaves
19LD	rAP2-soc1	8	YZ	Height	68.007	Rosette leaves
19LD	rAP2-soc1	9	XZ	Width	192.087	Rosette leaves
19LD	rAP2-soc1	9	XZ	Height	64.068	Rosette leaves
19LD	rAP2-soc1	9	YZ	Width	185.216	Rosette leaves
19LD	rAP2-soc1	9	YZ	Height	69.253	Rosette leaves
19LD	rAP2-soc1	10	XZ	Width	177.32	Rosette leaves
19LD	rAP2-soc1	10	XZ	Height	58.923	Rosette leaves
19LD	rAP2-soc1	10	YZ	Width	175.275	Rosette leaves
19LD	rAP2-soc1	10	YZ	Height	53.593	Rosette leaves
19LD	rAP2-soc1	11	XZ	Width	177.502	Rosette leaves
19LD	rAP2-soc1	11	XZ	Height	60.538	Rosette leaves
19LD	rAP2-soc1	11	YZ	Width	196.015	Rosette leaves
19LD	rAP2-soc1	11	YZ	Height	61.498	Rosette leaves
19LD	rAP2-soc1	13	XZ	Width	179.121	Rosette leaves
19LD	rAP2-soc1	13	XZ	Height	54.91	Rosette leaves
19LD	rAP2-soc1	13	YZ	Width	188.952	Rosette leaves
19LD	rAP2-soc1	13	YZ	Height	55.293	Rosette leaves
19LD	rAP2-soc1	14	XZ	Width	180.778	Rosette leaves
19LD	rAP2-soc1	14	XZ	Height	64.828	Rosette leaves
19LD	rAP2-soc1	14	YZ	Width	184.257	Rosette leaves
19LD	rAP2-soc1	14	YZ	Height	62.8	Rosette leaves
19LD	rAP2-soc1	15	XZ	Width	167.51	Rosette leaves
19LD	rAP2-soc1	15	XZ	Height	57.523	Rosette leaves
19LD	rAP2-soc1	15	YZ	Width	190.262	Rosette leaves
19LD	rAP2-soc1	15	YZ	Height	60.771	Rosette leaves
19LD	soc1	1	XZ	Width	118.786	Flowers
19LD	soc1	1	XZ	Height	27.435	Flowers
19LD	soc1	1	YZ	Width	110.693	Flowers
19LD	soc1	1	YZ	Height	30.21	Flowers
19LD	soc1	2	XZ	Width	136.317	Cauline leaves
19LD	soc1	2	XZ	Height	38.236	Cauline leaves
19LD	soc1	2	YZ	Width	144.146	Cauline leaves
19LD	soc1	2	YZ	Height	44.194	Cauline leaves
19LD	soc1	3	XZ	Width	143.067	Cauline leaves
19LD	soc1	3	XZ	Height	39.285	Cauline leaves
19LD	soc1	3	YZ	Width	137.028	Cauline leaves
19LD	soc1	3	YZ	Height	41.595	Cauline leaves
19LD	soc1	4	XZ	Width	139.887	Cauline leaves
19LD	soc1	4	XZ	Height	39.305	Cauline leaves
19LD	soc1	4	YZ	Width	145.737	Cauline leaves
19LD	soc1	4	YZ	Height	43.533	Cauline leaves
19LD	soc1	5	XZ	Width	160.884	Cauline leaves
19LD	soc1	5	XZ	Height	52.36	Cauline leaves
19LD	soc1	5	YZ	Width	156.971	Cauline leaves
19LD	soc1	5	YZ	Height	47.566	Cauline leaves
19LD	soc1	8	XZ	Width	131.9	Flowers
19LD	soc1	8	XZ	Height	33.535	Flowers
19LD	soc1	8	YZ	Width	137.177	Flowers
19LD	soc1	8	YZ	Height	39.206	Flowers
19LD	soc1	9	XZ	Width	118.242	Flowers
19LD	soc1	9	XZ	Height	25.828	Flowers
19LD	soc1	9	YZ	Width	106.859	Flowers
19LD	soc1	9	YZ	Height	25.056	Flowers
19LD	soc1	10	XZ	Width	134.215	Cauline leaves
19LD	soc1	10	XZ	Height	36.39	Cauline leaves
19LD	soc1	10	YZ	Width	134.897	Cauline leaves
19LD	soc1	10	YZ	Height	35.509	Cauline leaves
19LD	soc1	11	XZ	Width	156.954	Cauline leaves
19LD	soc1	11	XZ	Height	48.905	Cauline leaves
19LD	soc1	11	YZ	Width	133.907	Cauline leaves
19LD	soc1	11	YZ	Height	32.176	Cauline leaves
19LD	soc1	12	XZ	Width	148.433	Cauline leaves
19LD	soc1	12	XZ	Height	39.31	Cauline leaves
19LD	soc1	12	YZ	Width	146.602	Cauline leaves
19LD	soc1	12	YZ	Height	45.156	Cauline leaves
19LD	soc1	13	XZ	Width	154.413	Cauline leaves
19LD	soc1	13	XZ	Height	44.793	Cauline leaves
19LD	soc1	13	YZ	Width	154.986	Cauline leaves
19LD	soc1	13	YZ	Height	46.594	Cauline leaves
