# Supplementary material for: Coordination of shoot apical meristem shape and identity by APETALA2 during floral transition in Arabidopsis
Source: Nat Commun. 2024 Aug 13;15:6930. doi: 10.1038/s41467-024-51341-6 (PMC11322546; doi:10.1038/s41467-024-51341-6)
Supplement: Supplementary file 12 — Source Data [file 41467_2024_51341_MOESM12_ESM.zip › Source_data/Fig6b.csv]

Time	Genotype	Sample	Concentration
7LDs	AP2-V / ap2	SAM1	2665.2437403527
7LDs	AP2-V / ap2	SAM2	2683.28998848689
7LDs	AP2-V / ap2	SAM3	2402.7952323976
7LDs	AP2-V / ap2	SAM4	3516.17951978651
7LDs	AP2-V / ap2	SAM5	2935.20603850714
7LDs	AP2-V / ap2	SAM6	2609.30925947552
7LDs	AP2-V / ap2	SAM7	2140.78621086747
7LDs	AP2-V / ap2	SAM8	2462.21278768741
10LDs	AP2-V / ap2	SAM1	1719.38046484811
10LDs	AP2-V / ap2	SAM2	2079.11900899308
10LDs	AP2-V / ap2	SAM3	2154.93687618411
10LDs	AP2-V / ap2	SAM4	3852.93415277454
10LDs	AP2-V / ap2	SAM5	1719.25107823917
12LDs	AP2-V / ap2	SAM1	2394.6353008642
12LDs	AP2-V / ap2	SAM2	2468.89291185374
12LDs	AP2-V / ap2	SAM3	1343.56603557208
12LDs	AP2-V / ap2	SAM4	1949.78324684563
12LDs	AP2-V / ap2	SAM5	2526.87296085704
12LDs	AP2-V / ap2	SAM6	2446.21239829661
12LDs	AP2-V / ap2	SAM7	2687.6613204685
12LDs	AP2-V / ap2	SAM8	1410.92648230337
12LDs	AP2-V / ap2	SAM9	2010.45362190145
14LDs	AP2-V / ap2	SAM1	1320.94431344154
14LDs	AP2-V / ap2	SAM2	1360.93889503372
14LDs	AP2-V / ap2	SAM3	1803.30931592424
14LDs	AP2-V / ap2	SAM4	2007.55999252286
14LDs	AP2-V / ap2	SAM5	1657.64853739775
14LDs	AP2-V / ap2	SAM6	1535.21930687684
14LDs	AP2-V / ap2	SAM7	1770.45879592407
14LDs	AP2-V / ap2	SAM8	1585.89667800464
14LDs	AP2-V / ap2	SAM9	1503.54042132226
14LDs	AP2-V / ap2	SAM10	2136.92108492574
17LDs	AP2-V / ap2	SAM1	1131.99419409777
17LDs	AP2-V / ap2	SAM2	965.375802010186
17LDs	AP2-V / ap2	SAM3	509.637638435482
17LDs	AP2-V / ap2	SAM4	962.661413510803
17LDs	AP2-V / ap2	SAM5	585.185034108834
17LDs	AP2-V / ap2	SAM6	1193.86916489976
17LDs	AP2-V / ap2	SAM7	729.275533727129
17LDs	AP2-V / ap2	SAM8	327.241926075458
17LDs	AP2-V / ap2	SAM9	694.003906026142
19LDs	AP2-V / ap2	SAM1	504.741977401782
19LDs	AP2-V / ap2	SAM2	349.325668770798
19LDs	AP2-V / ap2	SAM3	516.882206746521
19LDs	AP2-V / ap2	SAM4	568.087511793207
19LDs	AP2-V / ap2	SAM5	577.548684238021
19LDs	AP2-V / ap2	SAM6	370.534498444282
19LDs	AP2-V / ap2	SAM7	393.075382622712
19LDs	AP2-V / ap2	SAM8	380.437673203282
19LDs	AP2-V / ap2	SAM9	705.868860609829
19LDs	AP2-V / ap2	SAM10	440.320329196513
21LDs	AP2-V / ap2	SAM1	562.965580388247
21LDs	AP2-V / ap2	SAM2	421.899503344189
21LDs	AP2-V / ap2	SAM3	715.207415023438
21LDs	AP2-V / ap2	SAM4	608.446000999852
21LDs	AP2-V / ap2	SAM5	806.43347132481
21LDs	AP2-V / ap2	SAM6	452.163926943582
21LDs	AP2-V / ap2	SAM7	731.35130273126
21LDs	AP2-V / ap2	SAM8	632.095856852946
21LDs	AP2-V / ap2	SAM9	668.722174002176
24LDs	AP2-V / ap2	SAM1	375.186618754889
24LDs	AP2-V / ap2	SAM2	352.83861427942
24LDs	AP2-V / ap2	SAM3	400.340796751341
24LDs	AP2-V / ap2	SAM4	480.407683489287
24LDs	AP2-V / ap2	SAM5	401.200559873916
24LDs	AP2-V / ap2	SAM6	400.435148768361
24LDs	AP2-V / ap2	SAM7	470.832845447939
24LDs	AP2-V / ap2	SAM8	334.208672183452
24LDs	AP2-V / ap2	SAM9	306.415899977892
7LDs	AP2-V / ap2soc1	SAM1	2075.33099001791
7LDs	AP2-V / ap2soc1	SAM2	3168.31127471939
7LDs	AP2-V / ap2soc1	SAM3	2300.79850230617
7LDs	AP2-V / ap2soc1	SAM4	3592.74690670365
7LDs	AP2-V / ap2soc1	SAM5	2554.99941581222
7LDs	AP2-V / ap2soc1	SAM6	2912.93237716002
7LDs	AP2-V / ap2soc1	SAM7	2086.93317745178
7LDs	AP2-V / ap2soc1	SAM8	3203.23868739398
10LDs	AP2-V / ap2soc1	SAM1	1320.87053905524
10LDs	AP2-V / ap2soc1	SAM2	1562.3596489994
10LDs	AP2-V / ap2soc1	SAM3	2554.28029320601
10LDs	AP2-V / ap2soc1	SAM4	2801.55138220365
10LDs	AP2-V / ap2soc1	SAM5	1890.99003055478
10LDs	AP2-V / ap2soc1	SAM6	3086.67490401736
10LDs	AP2-V / ap2soc1	SAM7	2754.21942407845
10LDs	AP2-V / ap2soc1	SAM8	1447.00849311006
10LDs	AP2-V / ap2soc1	SAM9	2214.8414563299
12LDs	AP2-V / ap2soc1	SAM1	2370.2740524768
12LDs	AP2-V / ap2soc1	SAM2	1348.64874573495
12LDs	AP2-V / ap2soc1	SAM3	2495.98967051735
12LDs	AP2-V / ap2soc1	SAM4	2471.66534872282
12LDs	AP2-V / ap2soc1	SAM5	2430.23184687362
12LDs	AP2-V / ap2soc1	SAM6	3357.89001497896
12LDs	AP2-V / ap2soc1	SAM7	2230.6496564151
12LDs	AP2-V / ap2soc1	SAM8	2974.64604081511
12LDs	AP2-V / ap2soc1	SAM9	2533.55337393958
14LDs	AP2-V / ap2soc1	SAM1	1245.75774146747
14LDs	AP2-V / ap2soc1	SAM2	1303.21360238484
14LDs	AP2-V / ap2soc1	SAM3	1543.0843368426
14LDs	AP2-V / ap2soc1	SAM4	2436.83039765275
14LDs	AP2-V / ap2soc1	SAM5	1888.48304326913
14LDs	AP2-V / ap2soc1	SAM6	2081.73788370841
14LDs	AP2-V / ap2soc1	SAM7	1695.70275278622
14LDs	AP2-V / ap2soc1	SAM8	1513.62670835301
14LDs	AP2-V / ap2soc1	SAM9	1429.91612242061
14LDs	AP2-V / ap2soc1	SAM10	2136.92108492574
17LDs	AP2-V / ap2soc1	SAM1	1543.39346503463
17LDs	AP2-V / ap2soc1	SAM2	994.001388280585
17LDs	AP2-V / ap2soc1	SAM3	1547.21558590395
17LDs	AP2-V / ap2soc1	SAM4	1438.16781284389
17LDs	AP2-V / ap2soc1	SAM5	1022.59515548283
17LDs	AP2-V / ap2soc1	SAM6	1158.35739556491
17LDs	AP2-V / ap2soc1	SAM7	1597.54694877894
17LDs	AP2-V / ap2soc1	SAM8	970.630791443866
17LDs	AP2-V / ap2soc1	SAM9	1224.49121839395
19LDs	AP2-V / ap2soc1	SAM1	1410.5519949185
19LDs	AP2-V / ap2soc1	SAM2	828.241961233749
19LDs	AP2-V / ap2soc1	SAM3	1852.15382835582
19LDs	AP2-V / ap2soc1	SAM4	1312.97315630264
19LDs	AP2-V / ap2soc1	SAM5	1401.5103803045
19LDs	AP2-V / ap2soc1	SAM6	876.478076272593
19LDs	AP2-V / ap2soc1	SAM7	1434.52438803933
19LDs	AP2-V / ap2soc1	SAM8	799.820445394627
19LDs	AP2-V / ap2soc1	SAM9	693.080977247289
19LDs	AP2-V / ap2soc1	SAM10	440.320329196513
21LDs	AP2-V / ap2soc1	SAM1	1060.98795513865
21LDs	AP2-V / ap2soc1	SAM2	1066.1702310165
21LDs	AP2-V / ap2soc1	SAM3	1189.96051248256
21LDs	AP2-V / ap2soc1	SAM4	1233.91803206857
21LDs	AP2-V / ap2soc1	SAM5	1447.31257896866
21LDs	AP2-V / ap2soc1	SAM6	1085.65052153383
21LDs	AP2-V / ap2soc1	SAM7	1497.58310888557
21LDs	AP2-V / ap2soc1	SAM8	1312.85677078433
21LDs	AP2-V / ap2soc1	SAM9	932.195215204153
24LDs	AP2-V / ap2soc1	SAM1	529.151257514696
24LDs	AP2-V / ap2soc1	SAM2	508.095006063445
24LDs	AP2-V / ap2soc1	SAM3	576.015642747907
24LDs	AP2-V / ap2soc1	SAM4	548.548523242849
24LDs	AP2-V / ap2soc1	SAM5	330.866391509677
24LDs	AP2-V / ap2soc1	SAM6	410.876298390755
24LDs	AP2-V / ap2soc1	SAM7	144.96678508557
24LDs	AP2-V / ap2soc1	SAM8	589.675443132806
24LDs	AP2-V / ap2soc1	SAM9	366.5481910446
24LDs	AP2-V / ap2soc1	SAM10	463.063451872542
26LDs	AP2-V / ap2soc1	SAM1	119.864559926219
26LDs	AP2-V / ap2soc1	SAM2	369.803081839308
26LDs	AP2-V / ap2soc1	SAM3	227.025304752192
26LDs	AP2-V / ap2soc1	SAM4	117.496426286529
26LDs	AP2-V / ap2soc1	SAM5	382.513359910433
26LDs	AP2-V / ap2soc1	SAM6	163.381271505536
26LDs	AP2-V / ap2soc1	SAM7	136.587587290039
26LDs	AP2-V / ap2soc1	SAM8	412.105386929104
26LDs	AP2-V / ap2soc1	SAM9	395.373809525893
26LDs	AP2-V / ap2soc1	SAM10	281.928447324077
