# Supplementary material for: Coordination of shoot apical meristem shape and identity by APETALA2 during floral transition in Arabidopsis
Source: Nat Commun. 2024 Aug 13;15:6930. doi: 10.1038/s41467-024-51341-6 (PMC11322546; doi:10.1038/s41467-024-51341-6)
Supplement: Supplementary file 12 — Source Data [file 41467_2024_51341_MOESM12_ESM.zip › Source_data/Supp_Fig10c_Conc_0_20_soc1_AP2.csv]

	SAM1	SAM2	SAM3	SAM4	SAM5	SAM6	SAM7	SAM8	SAM9	SAM10
7LDs	3303.42902561	4886.72895726339	3818.44679613234	5977.02300235073	4452.88539251965	4387.77894102324	3968.87571593168	4494.35438392486
10LDs	1625.93348601176	1862.92773856307	4262.50034622903	4063.37943437832	2342.23265854574	3710.37641548074	3448.94740801976	1541.31240295593	3302.82146230851
12LDs	2779.56152572501	1720.48839607412	2410.20290458279	2323.97332182339	2801.00670483329	3384.25890321935	2514.41539661362	3136.29268845182	2665.74782101126
14LDs	1173.65257681118	1533.61725955134	1683.91101928159	2623.36552683109	1656.63511282985	2246.52431967418	1777.74559826718	1607.71644143762	1696.4906119951	2592.33813358318
17LDs	1585.53335108486	745.833620465101	1680.89569184624	1462.56269861273	1149.26883267754	1173.02737571696	1581.26733248216	1106.30534652319	1294.64612795726
19LDs	1466.32946493459	886.310534168984	1056.38196256245	1524.78081402275	1431.97766592919	719.646109457285	1690.77586708068	1001.91368403112	741.787362943374	465.205948518348
21LDs	1001.1932372562	1198.67928934521	1331.76971875568	1282.67397563133	1633.53137330147	1298.33198400532	1474.04387251479	1299.6968356104	1147.80042708954
24LDs	534.324091063744	530.578897034079	572.800409363255	592.084355747263	373.58335165093	456.572393487362	160.277587642946	656.949749746809	410.475268167535	533.930905708717
26LDs	118.837139742149	333.389882640721	253.395331144567	123.986483173929	453.836354924904	181.690097265923	163.175362832411	379.570662424515	436.304409615674	276.992671491075
