# Supplementary material for: Coordination of shoot apical meristem shape and identity by APETALA2 during floral transition in Arabidopsis
Source: Nat Commun. 2024 Aug 13;15:6930. doi: 10.1038/s41467-024-51341-6 (PMC11322546; doi:10.1038/s41467-024-51341-6)
Supplement: Supplementary file 12 — Source Data [file 41467_2024_51341_MOESM12_ESM.zip › Source_data/Supp_Fig10c_Conc_0_20_wt_AP2.csv]

	SAM1	SAM2	SAM3	SAM4	SAM5	SAM6	SAM7	SAM8	SAM9	SAM10
7LDs	3262.8156470219	5802.15022047985	4147.35021437013	6149.05225524201	3617.47953977902	5852.16470626295	3876.7726019974	4435.93775246179
10LDs	2304.9176374653	2606.77598006937	2716.4889506644	4078.21649407612	2273.74834615714]
12LDs	2720.29740494754	2721.94552259457	1697.19044704151	2278.0861091547	2580.28663388432	2399.44369636591	2668.91437706959	1659.72161176667	2171.74903871446
14LDs	1174.8976164771	1576.83248787203	1838.5692542567	2088.38545036031	1919.97872292364	1661.23918221933	1874.93704999153	2006.99059126188	1604.25935248274	2592.33813358318
17LDs	1351.06656013176	1055.53870624117	554.255000935923	1217.5711989309	591.011246324984	1374.52503001803	783.199171004349	346.417062897055	750.748625929009
19LDs	604.941862522843	353.496263140395	523.327060715919	632.222224181826	614.997738580803	346.373919701975	441.11410936882	413.900684467388	802.125815335386	465.205948518348
21LDs	592.794471246874	469.374211397835	767.247489103953	649.490290381082	780.251931295044	498.045563457875	799.744003223016	621.100471008066	708.372066768032
24LDs	323.846144014954	384.578887965182	393.474034976691	454.03395074673	379.12945086813	402.039829753628	417.452927290843	320.73111538298	340.053592464893
