# Supplementary material for: Coordination of shoot apical meristem shape and identity by APETALA2 during floral transition in Arabidopsis
Source: Nat Commun. 2024 Aug 13;15:6930. doi: 10.1038/s41467-024-51341-6 (PMC11322546; doi:10.1038/s41467-024-51341-6)
Supplement: Supplementary file 12 — Source Data [file 41467_2024_51341_MOESM12_ESM.zip › Source_data/Supp_Fig1c.csv]

Time	Genotype	Sample	Cell_area	Distance	Region
10LD	ap2	1	33.9456	2	CZ
10LD	ap2	1	56.0857	6	out
10LD	ap2	1	51.9916	6	out
10LD	ap2	1	46.2472	7	out
10LD	ap2	1	81.6164	9	out
10LD	ap2	1	70.6315	10	out
10LD	ap2	1	42.1877	9	out
10LD	ap2	1	83.5568	9	out
10LD	ap2	1	59.375	9	out
10LD	ap2	1	51.7635	5	PZ
10LD	ap2	1	45.043	5	PZ
10LD	ap2	1	57.2397	5	PZ
10LD	ap2	1	66.8722	9	out
10LD	ap2	1	36.6849	7	out
10LD	ap2	1	72.513	8	out
10LD	ap2	1	40.0136	4	PZ
10LD	ap2	1	58.0114	4	PZ
10LD	ap2	1	128.168	9	out
10LD	ap2	1	78.8855	6	out
10LD	ap2	1	29.0997	4	PZ
10LD	ap2	1	47.3376	2	CZ
10LD	ap2	1	51.4437	2	CZ
10LD	ap2	1	37.2553	3	out
10LD	ap2	1	66.7519	6	out
10LD	ap2	1	65.7853	6	out
10LD	ap2	1	51.0317	4	PZ
10LD	ap2	1	42.246	5	PZ
10LD	ap2	1	34.1492	7	out
10LD	ap2	1	40.6734	5	PZ
10LD	ap2	1	65.3549	4	PZ
10LD	ap2	1	65.5338	4	PZ
10LD	ap2	1	44.2065	8	out
10LD	ap2	1	22.647	6	out
10LD	ap2	1	38.8222	5	PZ
10LD	ap2	1	46.4697	4	PZ
10LD	ap2	1	50.2624	4	PZ
10LD	ap2	1	63.5052	3	out
10LD	ap2	1	57.9416	5	PZ
10LD	ap2	1	52.901	7	out
10LD	ap2	1	60.2393	3	out
10LD	ap2	1	31.0052	3	out
10LD	ap2	1	60.6303	2	CZ
10LD	ap2	1	39.8215	3	out
10LD	ap2	1	96.7267	8	out
10LD	ap2	1	38.7792	6	out
10LD	ap2	1	63.7679	5	PZ
10LD	ap2	1	36.6571	1	CZ
10LD	ap2	1	54.8246	6	out
10LD	ap2	1	62.1424	8	out
10LD	ap2	1	56.0134	4	PZ
10LD	ap2	1	43.7214	7	out
10LD	ap2	1	68.131	2	CZ
10LD	ap2	1	49.9822	3	out
10LD	ap2	1	50.4719	8	out
10LD	ap2	1	62.5503	6	out
10LD	ap2	1	45.6711	4	PZ
10LD	ap2	1	53.1098	4	PZ
10LD	ap2	1	41.7765	5	PZ
10LD	ap2	1	45.6691	7	out
10LD	ap2	1	82.737	7	out
10LD	ap2	1	105.365	8	out
10LD	ap2	1	46.3645	3	out
10LD	ap2	1	49.857	5	PZ
10LD	ap2	1	38.0542	6	out
10LD	ap2	1	62.1435	9	out
10LD	ap2	1	68.2636	6	out
10LD	ap2	1	38.2998	2	CZ
10LD	ap2	1	62.0309	6	out
10LD	ap2	1	72.3214	5	PZ
10LD	ap2	1	48.3611	4	PZ
10LD	ap2	1	53.6385	8	out
10LD	ap2	1	73.947	5	PZ
10LD	ap2	1	59.8148	5	PZ
10LD	ap2	1	31.4794	5	PZ
10LD	ap2	1	45.3313	3	out
10LD	ap2	1	38.5871	3	out
10LD	ap2	1	42.2596	3	out
10LD	ap2	1	47.6502	4	PZ
10LD	ap2	1	68.9818	4	PZ
10LD	ap2	1	33.0115	3	out
10LD	ap2	1	36.5756	2	CZ
10LD	ap2	1	33.2206	2	CZ
10LD	ap2	1	66.0108	4	PZ
10LD	ap2	1	93.0616	5	PZ
10LD	ap2	1	46.7801	7	out
10LD	ap2	1	42.063	6	out
10LD	ap2	1	53.5491	4	PZ
10LD	ap2	1	33.8057	4	PZ
10LD	ap2	1	41.8575	5	PZ
10LD	ap2	1	33.5363	5	PZ
10LD	ap2	1	40.6168	2	CZ
10LD	ap2	1	54.3373	1	CZ
10LD	ap2	1	44.5422	1	CZ
10LD	ap2	1	35.9328	1	CZ
10LD	ap2	1	46.124	0	CZ
10LD	ap2	1	42.5873	1	CZ
10LD	ap2	1	33.1854	2	CZ
10LD	ap2	1	41.3643	3	out
10LD	ap2	1	55.6649	1	CZ
10LD	ap2	1	40.0855	4	PZ
10LD	ap2	1	40.4199	3	out
10LD	ap2	1	47.2638	2	CZ
10LD	ap2	1	38.3133	3	out
10LD	ap2	1	50.4774	5	PZ
10LD	ap2	1	80.7507	5	PZ
10LD	ap2	1	71.6899	6	out
10LD	ap2	1	48.7725	7	out
10LD	ap2	1	54.2953	6	out
10LD	ap2	1	37.2674	5	PZ
10LD	ap2	1	46.9153	6	out
10LD	ap2	1	61.956	6	out
10LD	ap2	1	77.3404	8	out
10LD	ap2	1	32.7746	8	out
10LD	ap2	1	38.6131	3	out
10LD	ap2	1	46.5159	2	CZ
10LD	ap2	1	48.6218	3	out
10LD	ap2	1	44.7169	3	out
10LD	ap2	1	40.1254	2	CZ
10LD	ap2	1	47.0226	3	out
10LD	ap2	1	49.2596	4	PZ
10LD	ap2	1	62.8141	4	PZ
10LD	ap2	1	59.4317	5	PZ
10LD	ap2	1	45.6689	5	PZ
10LD	ap2	1	50.821	6	out
10LD	ap2	1	25.8966	6	out
10LD	ap2	1	49.027	4	PZ
10LD	ap2	1	46.7498	3	out
10LD	ap2	1	36.8375	7	out
10LD	ap2	1	59.595	7	out
10LD	ap2	1	35.6427	6	out
10LD	ap2	1	35.1172	7	out
10LD	ap2	1	40.0576	7	out
10LD	ap2	1	32.268	7	out
10LD	ap2	1	36.2876	7	out
10LD	ap2	1	30.0093	7	out
10LD	ap2	1	57.0391	8	out
10LD	ap2	1	62.4204	10	out
10LD	ap2	1	63.256	9	out
10LD	ap2	1	55.7146	10	out
10LD	ap2	1	41.4244	9	out
10LD	ap2	1	18.3864	10	out
10LD	ap2	1	38.8498	8	out
10LD	ap2	1	33.8095	4	PZ
10LD	ap2	1	91.7268	4	PZ
10LD	ap2	1	52.6794	5	PZ
10LD	ap2	1	93.9513	7	out
10LD	ap2	1	66.6487	8	out
10LD	ap2	1	70.0785	7	out
10LD	ap2	1	28.5058	8	out
10LD	ap2	1	33.6927	7	out
10LD	ap2	1	38.6934	8	out
10LD	ap2	1	57.5212	11	out
10LD	ap2	1	64.098	3	out
10LD	ap2	1	74.7752	5	PZ
10LD	ap2	12	54.245	4	PZ
10LD	ap2	12	39.7032	5	PZ
10LD	ap2	12	38.1661	4	PZ
10LD	ap2	12	70.165	3	out
10LD	ap2	12	75.8233	5	PZ
10LD	ap2	12	44.0339	6	out
10LD	ap2	12	47.2671	5	PZ
10LD	ap2	12	56.3494	7	out
10LD	ap2	12	61.0834	4	PZ
10LD	ap2	12	44.9579	3	out
10LD	ap2	12	60.8154	6	out
10LD	ap2	12	42.1195	8	out
10LD	ap2	12	52.7764	8	out
10LD	ap2	12	35.1607	4	PZ
10LD	ap2	12	28.9058	2	CZ
10LD	ap2	12	44.1955	3	out
10LD	ap2	12	54.5391	3	out
10LD	ap2	12	59.8896	6	out
10LD	ap2	12	45.4492	2	CZ
10LD	ap2	12	49.2478	4	PZ
10LD	ap2	12	45.487	4	PZ
10LD	ap2	12	44.8746	7	out
10LD	ap2	12	39.3048	5	PZ
10LD	ap2	12	85.9117	6	out
10LD	ap2	12	46.8106	6	out
10LD	ap2	12	29.0666	5	PZ
10LD	ap2	12	81.2752	7	out
10LD	ap2	12	58.6514	7	out
10LD	ap2	12	40.4496	5	PZ
10LD	ap2	12	52.4867	7	out
10LD	ap2	12	69.5415	5	PZ
10LD	ap2	12	64.0987	4	PZ
10LD	ap2	12	23.8461	1	CZ
10LD	ap2	12	39.2599	3	out
10LD	ap2	12	38.9748	5	PZ
10LD	ap2	12	62.7961	4	PZ
10LD	ap2	12	81.7906	6	out
10LD	ap2	12	57.2907	4	PZ
10LD	ap2	12	82.0767	8	out
10LD	ap2	12	57.5557	4	PZ
10LD	ap2	12	27.4873	6	out
10LD	ap2	12	68.8222	5	PZ
10LD	ap2	12	26.8086	4	PZ
10LD	ap2	12	29.5588	4	PZ
10LD	ap2	12	124.843	6	out
10LD	ap2	12	59.3968	4	PZ
10LD	ap2	12	46.9132	1	CZ
10LD	ap2	12	53.0275	7	out
10LD	ap2	12	92.2392	5	PZ
10LD	ap2	12	70.52	5	PZ
10LD	ap2	12	30.658	2	CZ
10LD	ap2	12	56.512	6	out
10LD	ap2	12	43.4918	3	out
10LD	ap2	12	50.884	4	PZ
10LD	ap2	12	38.7552	7	out
10LD	ap2	12	52.8934	3	out
10LD	ap2	12	45.5988	5	PZ
10LD	ap2	12	29.4862	3	out
10LD	ap2	12	38.1656	4	PZ
10LD	ap2	12	46.4412	5	PZ
10LD	ap2	12	54.885	4	PZ
10LD	ap2	12	65.4976	6	out
10LD	ap2	12	42.5426	6	out
10LD	ap2	12	44.871	5	PZ
10LD	ap2	12	30.2427	6	out
10LD	ap2	12	58.189	5	PZ
10LD	ap2	12	58.1903	5	PZ
10LD	ap2	12	56.6441	3	out
10LD	ap2	12	47.6026	3	out
10LD	ap2	12	53.2654	5	PZ
10LD	ap2	12	40.8801	5	PZ
10LD	ap2	12	43.3863	4	PZ
10LD	ap2	12	62.936	4	PZ
10LD	ap2	12	51.4947	2	CZ
10LD	ap2	12	87.438	3	out
10LD	ap2	12	42.2221	2	CZ
10LD	ap2	12	59.0265	2	CZ
10LD	ap2	12	39.6006	2	CZ
10LD	ap2	12	51.7868	3	out
10LD	ap2	12	45.3504	5	PZ
10LD	ap2	12	28.5976	6	out
10LD	ap2	12	39.8509	4	PZ
10LD	ap2	12	38.1337	3	out
10LD	ap2	12	37.3755	1	CZ
10LD	ap2	12	44.4531	0	CZ
10LD	ap2	12	33.0625	1	CZ
10LD	ap2	12	58.6419	4	PZ
10LD	ap2	12	82.7468	5	PZ
10LD	ap2	12	29.0239	2	CZ
10LD	ap2	12	29.5072	3	out
10LD	ap2	12	45.4018	1	CZ
10LD	ap2	12	44.9948	2	CZ
10LD	ap2	12	33.2989	5	PZ
10LD	ap2	12	38.0633	5	PZ
10LD	ap2	12	59.5923	6	out
10LD	ap2	12	42.9458	4	PZ
10LD	ap2	12	40.1615	3	out
10LD	ap2	12	47.1386	1	CZ
10LD	ap2	12	37.5171	2	CZ
10LD	ap2	12	60.9043	3	out
10LD	ap2	12	52.7853	2	CZ
10LD	ap2	12	37.5051	3	out
10LD	ap2	12	41.0205	4	PZ
10LD	ap2	12	55.8642	2	CZ
10LD	ap2	12	41.5595	2	CZ
10LD	ap2	12	40.3078	3	out
10LD	ap2	12	48.1549	3	out
10LD	ap2	12	48.6695	3	out
10LD	ap2	12	45.0835	3	out
10LD	ap2	12	43.9054	6	out
10LD	ap2	12	42.4226	7	out
10LD	ap2	12	48.1427	6	out
10LD	ap2	12	63.411	5	PZ
10LD	ap2	12	50.6594	5	PZ
10LD	ap2	12	33.4853	4	PZ
10LD	ap2	12	32.399	4	PZ
10LD	ap2	12	72.1757	4	PZ
10LD	ap2	12	43.2387	5	PZ
10LD	ap2	12	30.729	6	out
10LD	ap2	12	59.3893	4	PZ
10LD	ap2	12	46.7377	5	PZ
10LD	ap2	12	58.7699	4	PZ
10LD	ap2	12	46.0351	5	PZ
10LD	ap2	2	66.9251	5	PZ
10LD	ap2	2	40.156	6	out
10LD	ap2	2	34.6599	3	out
10LD	ap2	2	66.4315	7	out
10LD	ap2	2	49.3602	2	CZ
10LD	ap2	2	64.1167	1	CZ
10LD	ap2	2	62.1834	0	CZ
10LD	ap2	2	40.3497	6	out
10LD	ap2	2	65.8308	7	out
10LD	ap2	2	50.1867	4	PZ
10LD	ap2	2	63.9376	4	PZ
10LD	ap2	2	64.1067	4	PZ
10LD	ap2	2	61.6632	5	PZ
10LD	ap2	2	62.7995	6	out
10LD	ap2	2	47.9883	4	PZ
10LD	ap2	2	51.7097	3	out
10LD	ap2	2	59.7831	8	out
10LD	ap2	2	37.6856	5	PZ
10LD	ap2	2	66.3494	5	PZ
10LD	ap2	2	61.7979	6	out
10LD	ap2	2	43.2709	4	PZ
10LD	ap2	2	45.4307	3	out
10LD	ap2	2	55.1621	7	out
10LD	ap2	2	54.0353	2	CZ
10LD	ap2	2	37.8034	3	out
10LD	ap2	2	83.0013	6	out
10LD	ap2	2	45.0098	8	out
10LD	ap2	2	44.0474	5	PZ
10LD	ap2	2	65.7951	4	PZ
10LD	ap2	2	50.53	4	PZ
10LD	ap2	2	67.6644	7	out
10LD	ap2	2	62.8256	3	out
10LD	ap2	2	80.04	6	out
10LD	ap2	2	47.9249	4	PZ
10LD	ap2	2	48.6956	3	out
10LD	ap2	2	66.0641	3	out
10LD	ap2	2	69.238	4	PZ
10LD	ap2	2	71.0311	7	out
10LD	ap2	2	46.0195	8	out
10LD	ap2	2	30.1395	2	CZ
10LD	ap2	2	42.9252	2	CZ
10LD	ap2	2	62.5593	1	CZ
10LD	ap2	2	31.5886	2	CZ
10LD	ap2	2	37.4497	4	PZ
10LD	ap2	2	44.3026	3	out
10LD	ap2	2	28.3146	7	out
10LD	ap2	2	67.7182	6	out
10LD	ap2	2	90.7589	8	out
10LD	ap2	2	84.1563	6	out
10LD	ap2	2	50.6949	6	out
10LD	ap2	2	34.8139	6	out
10LD	ap2	2	78.5472	7	out
10LD	ap2	2	64.1617	5	PZ
10LD	ap2	2	72.0559	4	PZ
10LD	ap2	2	53.0294	4	PZ
10LD	ap2	2	70.2481	3	out
10LD	ap2	2	43.5636	4	PZ
10LD	ap2	2	36.4832	5	PZ
10LD	ap2	2	80.7132	5	PZ
10LD	ap2	2	57.597	8	out
10LD	ap2	2	67.8706	7	out
10LD	ap2	2	77.402	8	out
10LD	ap2	2	52.2233	6	out
10LD	ap2	2	47.7458	4	PZ
10LD	ap2	2	54.733	3	out
10LD	ap2	2	63.877	3	out
10LD	ap2	2	39.2041	5	PZ
10LD	ap2	2	62.5834	6	out
10LD	ap2	2	53.8941	6	out
10LD	ap2	2	48.6028	2	CZ
10LD	ap2	2	52.2591	2	CZ
10LD	ap2	2	44.5783	1	CZ
10LD	ap2	2	39.5666	4	PZ
10LD	ap2	2	33.7432	5	PZ
10LD	ap2	2	40.6638	6	out
10LD	ap2	2	58.3262	5	PZ
10LD	ap2	2	65.8678	3	out
10LD	ap2	2	69.2801	4	PZ
10LD	ap2	2	58.8548	5	PZ
10LD	ap2	2	75.6038	5	PZ
10LD	ap2	2	38.1002	3	out
10LD	ap2	2	24.4807	7	out
10LD	ap2	2	52.2098	6	out
10LD	ap2	2	40.2609	5	PZ
10LD	ap2	2	77.2522	4	PZ
10LD	ap2	2	71.7844	2	CZ
10LD	ap2	2	41.0462	2	CZ
10LD	ap2	2	50.4878	3	out
10LD	ap2	2	48.3423	3	out
10LD	ap2	2	40.3879	4	PZ
10LD	ap2	2	31.453	4	PZ
10LD	ap2	2	40.2783	2	CZ
10LD	ap2	2	41.632	2	CZ
10LD	ap2	2	53.5611	3	out
10LD	ap2	2	63.8888	4	PZ
10LD	ap2	2	46.9087	4	PZ
10LD	ap2	2	41.6093	3	out
10LD	ap2	2	39.548	2	CZ
10LD	ap2	2	54.5282	2	CZ
10LD	ap2	2	56.5978	1	CZ
10LD	ap2	2	39.7828	2	CZ
10LD	ap2	2	42.1346	3	out
10LD	ap2	2	47.4666	4	PZ
10LD	ap2	2	78.8101	3	out
10LD	ap2	2	43.4421	4	PZ
10LD	ap2	2	39.2685	5	PZ
10LD	ap2	2	52.8664	5	PZ
10LD	ap2	2	70.0707	5	PZ
10LD	ap2	2	59.84	5	PZ
10LD	ap2	2	100.783	7	out
10LD	ap2	2	69.4528	7	out
10LD	ap2	2	53.562	1	CZ
10LD	ap2	2	54.4515	2	CZ
10LD	ap2	2	23.0778	3	out
10LD	ap2	2	42.6427	3	out
10LD	ap2	2	62.0535	4	PZ
10LD	ap2	2	55.794	9	out
10LD	ap2	2	52.2565	9	out
10LD	ap2	2	48.3142	1	CZ
10LD	ap2	2	44.9515	1	CZ
10LD	ap2	2	60.5339	4	PZ
10LD	ap2	2	42.3764	5	PZ
10LD	ap2	2	53.2032	4	PZ
10LD	ap2	2	72.4321	4	PZ
10LD	ap2	2	101.929	6	out
10LD	ap2	2	53.3716	6	out
10LD	ap2	2	42.0416	7	out
10LD	ap2	2	89.8356	9	out
10LD	ap2	2	50.2077	7	out
10LD	ap2	2	38.7691	7	out
10LD	ap2	2	71.4549	8	out
10LD	ap2	2	38.5458	8	out
10LD	ap2	4	55.8656	5	PZ
10LD	ap2	4	33.5312	6	out
10LD	ap2	4	60.6536	4	PZ
10LD	ap2	4	78.0867	8	out
10LD	ap2	4	41.0882	5	PZ
10LD	ap2	4	53.6143	6	out
10LD	ap2	4	47.4394	4	PZ
10LD	ap2	4	41.9801	4	PZ
10LD	ap2	4	34.4762	3	out
10LD	ap2	4	85.2919	8	out
10LD	ap2	4	64.3217	9	out
10LD	ap2	4	36.1711	2	CZ
10LD	ap2	4	36.8724	4	PZ
10LD	ap2	4	42.2107	8	out
10LD	ap2	4	55.3542	6	out
10LD	ap2	4	29.6036	5	PZ
10LD	ap2	4	49.035	8	out
10LD	ap2	4	53.1444	5	PZ
10LD	ap2	4	41.5024	4	PZ
10LD	ap2	4	52.3361	5	PZ
10LD	ap2	4	35.9149	4	PZ
10LD	ap2	4	39.7313	6	out
10LD	ap2	4	79.1194	7	out
10LD	ap2	4	55.6305	6	out
10LD	ap2	4	47.6736	5	PZ
10LD	ap2	4	80.4083	8	out
10LD	ap2	4	38.5754	7	out
10LD	ap2	4	38.3459	4	PZ
10LD	ap2	4	41.1736	6	out
10LD	ap2	4	51.3617	7	out
10LD	ap2	4	58.2939	6	out
10LD	ap2	4	59.4659	5	PZ
10LD	ap2	4	34.3555	3	out
10LD	ap2	4	28.51	2	CZ
10LD	ap2	4	42.4402	3	out
10LD	ap2	4	22.0108	2	CZ
10LD	ap2	4	38.4806	4	PZ
10LD	ap2	4	38.991	1	CZ
10LD	ap2	4	48.7136	2	CZ
10LD	ap2	4	36.1496	4	PZ
10LD	ap2	4	27.4317	5	PZ
10LD	ap2	4	61.0117	4	PZ
10LD	ap2	4	64.9494	4	PZ
10LD	ap2	4	38.4882	4	PZ
10LD	ap2	4	50.0955	7	out
10LD	ap2	4	55.8041	9	out
10LD	ap2	4	69.0268	7	out
10LD	ap2	4	65.3586	5	PZ
10LD	ap2	4	38.8489	4	PZ
10LD	ap2	4	45.967	4	PZ
10LD	ap2	4	47.3386	3	out
10LD	ap2	4	47.1386	5	PZ
10LD	ap2	4	45.6912	3	out
10LD	ap2	4	48.4599	3	out
10LD	ap2	4	46.1729	4	PZ
10LD	ap2	4	38.7824	3	out
10LD	ap2	4	47.7519	5	PZ
10LD	ap2	4	39.5877	5	PZ
10LD	ap2	4	40.2243	2	CZ
10LD	ap2	4	55.8616	2	CZ
10LD	ap2	4	60.6108	4	PZ
10LD	ap2	4	28.6785	1	CZ
10LD	ap2	4	39.3927	5	PZ
10LD	ap2	4	26.5719	2	CZ
10LD	ap2	4	57.7057	3	out
10LD	ap2	4	55.8309	3	out
10LD	ap2	4	31.9871	6	out
10LD	ap2	4	59.5971	6	out
10LD	ap2	4	68.5046	6	out
10LD	ap2	4	44.5568	4	PZ
10LD	ap2	4	37.1062	2	CZ
10LD	ap2	4	57.6912	5	PZ
10LD	ap2	4	45.7895	3	out
10LD	ap2	4	39.5013	6	out
10LD	ap2	4	43.1041	8	out
10LD	ap2	4	28.7239	1	CZ
10LD	ap2	4	32.9573	2	CZ
10LD	ap2	4	30.4216	3	out
10LD	ap2	4	20.0894	4	PZ
10LD	ap2	4	51.1404	3	out
10LD	ap2	4	31.7821	1	CZ
10LD	ap2	4	25.9559	2	CZ
10LD	ap2	4	39.6699	3	out
10LD	ap2	4	46.6858	3	out
10LD	ap2	4	45.4975	3	out
10LD	ap2	4	34.1563	6	out
10LD	ap2	4	44.5154	5	PZ
10LD	ap2	4	57.3548	4	PZ
10LD	ap2	4	58.9073	4	PZ
10LD	ap2	4	45.0096	6	out
10LD	ap2	4	46.7489	7	out
10LD	ap2	4	53.5574	4	PZ
10LD	ap2	4	32.6989	5	PZ
10LD	ap2	4	61.9576	7	out
10LD	ap2	4	32.3739	5	PZ
10LD	ap2	4	65.0666	6	out
10LD	ap2	4	29.325	5	PZ
10LD	ap2	4	34.9038	5	PZ
10LD	ap2	4	28.2361	1	CZ
10LD	ap2	4	23.9626	0	CZ
10LD	ap2	4	26.8017	4	PZ
10LD	ap2	4	24.101	4	PZ
10LD	ap2	4	61.009	5	PZ
10LD	ap2	4	68.5716	7	out
10LD	ap2	4	53.747	2	CZ
10LD	ap2	4	34.3769	3	out
10LD	ap2	4	30.2246	5	PZ
10LD	ap2	4	31.7894	5	PZ
10LD	ap2	4	30.2514	7	out
10LD	ap2	4	59.6029	7	out
10LD	ap2	4	44.1836	8	out
10LD	ap2	4	22.8206	6	out
10LD	ap2	4	54.6775	5	PZ
10LD	ap2	4	33.9839	6	out
10LD	ap2	4	30.9981	6	out
10LD	ap2	4	53.8064	7	out
10LD	ap2	4	64.048	7	out
10LD	ap2	4	52.0417	8	out
10LD	ap2	4	32.1561	7	out
10LD	ap2	4	26.1868	6	out
10LD	ap2	4	56.072	6	out
10LD	Col-0	2	26.6147	3	out
10LD	Col-0	2	37.1967	3	out
10LD	Col-0	2	21.6976	4	PZ
10LD	Col-0	2	39.1877	5	PZ
10LD	Col-0	2	36.1019	6	out
10LD	Col-0	2	37.8726	6	out
10LD	Col-0	2	19.4983	5	PZ
10LD	Col-0	2	37.6597	6	out
10LD	Col-0	2	51.1253	6	out
10LD	Col-0	2	49.0145	7	out
10LD	Col-0	2	47.146	4	PZ
10LD	Col-0	2	45.5118	5	PZ
10LD	Col-0	2	56.906	4	PZ
10LD	Col-0	2	50.7711	1	CZ
10LD	Col-0	2	51.895	3	out
10LD	Col-0	2	47.986	4	PZ
10LD	Col-0	2	20.3981	3	out
10LD	Col-0	2	30.8989	5	PZ
10LD	Col-0	2	43.2809	6	out
10LD	Col-0	2	27.7088	4	PZ
10LD	Col-0	2	42.382	6	out
10LD	Col-0	2	33.248	1	CZ
10LD	Col-0	2	41.0406	4	PZ
10LD	Col-0	2	25.1972	5	PZ
10LD	Col-0	2	31.0278	4	PZ
10LD	Col-0	2	38.9635	2	CZ
10LD	Col-0	2	34.5693	2	CZ
10LD	Col-0	2	49.8451	3	out
10LD	Col-0	2	26.8173	4	PZ
10LD	Col-0	2	25.8951	6	out
10LD	Col-0	2	120.009	6	out
10LD	Col-0	2	45.0217	5	PZ
10LD	Col-0	2	19.6932	5	PZ
10LD	Col-0	2	43.2306	2	CZ
10LD	Col-0	2	19.5485	4	PZ
10LD	Col-0	2	36.1596	2	CZ
10LD	Col-0	2	37.4513	4	PZ
10LD	Col-0	2	37.4898	5	PZ
10LD	Col-0	2	24.169	5	PZ
10LD	Col-0	2	44.7168	5	PZ
10LD	Col-0	2	38.371	5	PZ
10LD	Col-0	2	44.3873	4	PZ
10LD	Col-0	2	37.4791	3	out
10LD	Col-0	2	41.6678	5	PZ
10LD	Col-0	2	31.5848	1	CZ
10LD	Col-0	2	54.4687	2	CZ
10LD	Col-0	2	37.8917	3	out
10LD	Col-0	2	72.0766	5	PZ
10LD	Col-0	2	48.6267	4	PZ
10LD	Col-0	2	49.8715	7	out
10LD	Col-0	2	55.951	6	out
10LD	Col-0	2	46.737	1	CZ
10LD	Col-0	2	49.9443	3	out
10LD	Col-0	2	32.8566	3	out
10LD	Col-0	2	36.9555	4	PZ
10LD	Col-0	2	24.0452	4	PZ
10LD	Col-0	2	43.28	5	PZ
10LD	Col-0	2	55.2327	7	out
10LD	Col-0	2	33.4807	6	out
10LD	Col-0	2	17.5878	4	PZ
10LD	Col-0	2	49.7915	4	PZ
10LD	Col-0	2	52.7238	4	PZ
10LD	Col-0	2	35.5152	3	out
10LD	Col-0	2	61.3659	5	PZ
10LD	Col-0	2	51.6282	3	out
10LD	Col-0	2	34.1462	4	PZ
10LD	Col-0	2	45.3132	2	CZ
10LD	Col-0	2	35.1663	2	CZ
10LD	Col-0	2	32.4871	2	CZ
10LD	Col-0	2	26.7356	3	out
10LD	Col-0	2	38.7278	5	PZ
10LD	Col-0	2	37.8891	4	PZ
10LD	Col-0	2	20.7572	1	CZ
10LD	Col-0	2	26.2492	2	CZ
10LD	Col-0	2	29.8747	2	CZ
10LD	Col-0	2	36.8281	3	out
10LD	Col-0	2	50.4368	2	CZ
10LD	Col-0	2	47.5674	0	CZ
10LD	Col-0	2	29.2572	1	CZ
10LD	Col-0	2	37.7456	3	out
10LD	Col-0	2	49.5014	3	out
10LD	Col-0	2	54.5357	3	out
10LD	Col-0	2	43.3232	4	PZ
10LD	Col-0	2	75.1346	5	PZ
10LD	Col-0	2	66.7307	6	out
10LD	Col-0	2	28.2901	6	out
10LD	Col-0	2	37.923	7	out
10LD	Col-0	2	33.3537	5	PZ
10LD	Col-0	2	45.9632	6	out
10LD	Col-0	4	73.0742	6	out
10LD	Col-0	4	41.5904	3	out
10LD	Col-0	4	35.9426	5	PZ
10LD	Col-0	4	34.4523	6	out
10LD	Col-0	4	51.933	2	CZ
10LD	Col-0	4	49.6002	1	CZ
10LD	Col-0	4	25.8494	5	PZ
10LD	Col-0	4	30.4967	6	out
10LD	Col-0	4	43.5255	6	out
10LD	Col-0	4	37.8175	7	out
10LD	Col-0	4	38.9821	3	out
10LD	Col-0	4	41.1996	4	PZ
10LD	Col-0	4	43.9287	4	PZ
10LD	Col-0	4	27.4083	5	PZ
10LD	Col-0	4	57.2581	4	PZ
10LD	Col-0	4	23.92	6	out
10LD	Col-0	4	38.8625	5	PZ
10LD	Col-0	4	76.4597	3	out
10LD	Col-0	4	24.4288	4	PZ
10LD	Col-0	4	44.8891	7	out
10LD	Col-0	4	34.0141	2	CZ
10LD	Col-0	4	48.783	7	out
10LD	Col-0	4	37.3808	4	PZ
10LD	Col-0	4	18.3067	3	out
10LD	Col-0	4	44.2211	2	CZ
10LD	Col-0	4	29.966	2	CZ
10LD	Col-0	4	41.3063	3	out
10LD	Col-0	4	62.4867	2	CZ
10LD	Col-0	4	58.4049	5	PZ
10LD	Col-0	4	34.2702	6	out
10LD	Col-0	4	51.1291	3	out
10LD	Col-0	4	45.7642	1	CZ
10LD	Col-0	4	26.8723	6	out
10LD	Col-0	4	52.2262	1	CZ
10LD	Col-0	4	39.5824	2	CZ
10LD	Col-0	4	43.9072	2	CZ
10LD	Col-0	4	61.2918	3	out
10LD	Col-0	4	53.2972	6	out
10LD	Col-0	4	48.9635	2	CZ
10LD	Col-0	4	58.4561	3	out
10LD	Col-0	4	52.667	4	PZ
10LD	Col-0	4	30.8839	3	out
10LD	Col-0	4	45.3041	4	PZ
10LD	Col-0	4	33.1274	4	PZ
10LD	Col-0	4	41.909	5	PZ
10LD	Col-0	4	60.7313	4	PZ
10LD	Col-0	4	30.1612	4	PZ
10LD	Col-0	4	32.4685	6	out
10LD	Col-0	4	70.0327	7	out
10LD	Col-0	4	35.93	5	PZ
10LD	Col-0	4	83.0136	8	out
10LD	Col-0	4	38.8756	4	PZ
10LD	Col-0	4	55.7779	3	out
10LD	Col-0	4	61.7636	5	PZ
10LD	Col-0	4	47.4622	5	PZ
10LD	Col-0	4	49.8584	4	PZ
10LD	Col-0	4	56.706	4	PZ
10LD	Col-0	4	65.3471	6	out
10LD	Col-0	4	48.3087	7	out
10LD	Col-0	4	38.6268	5	PZ
10LD	Col-0	4	69.7228	4	PZ
10LD	Col-0	4	65.9624	3	out
10LD	Col-0	4	21.5363	5	PZ
10LD	Col-0	4	43.173	4	PZ
10LD	Col-0	4	28.5158	5	PZ
10LD	Col-0	4	45.7449	3	out
10LD	Col-0	4	35.8783	2	CZ
10LD	Col-0	4	35.4603	6	out
10LD	Col-0	4	54.1385	1	CZ
10LD	Col-0	4	33.5543	5	PZ
10LD	Col-0	4	36.5045	6	out
10LD	Col-0	4	49.0879	4	PZ
10LD	Col-0	4	33.8613	4	PZ
10LD	Col-0	4	20.6068	2	CZ
10LD	Col-0	4	42.3605	5	PZ
10LD	Col-0	4	42.0426	7	out
10LD	Col-0	4	40.543	0	CZ
10LD	Col-0	4	53.1019	3	out
10LD	Col-0	4	45.2292	2	CZ
10LD	Col-0	4	25.5834	1	CZ
10LD	Col-0	4	45.8301	6	out
10LD	Col-0	4	48.7484	7	out
10LD	Col-0	4	47.523	3	out
10LD	Col-0	4	58.1518	3	out
10LD	Col-0	4	35.5295	3	out
10LD	Col-0	4	41.8879	4	PZ
10LD	Col-0	4	27.3475	4	PZ
10LD	Col-0	4	29.7873	3	out
10LD	Col-0	4	42.457	3	out
10LD	Col-0	4	63.8209	4	PZ
10LD	Col-0	4	22.7182	4	PZ
10LD	Col-0	4	29.6906	5	PZ
10LD	Col-0	4	52.7966	2	CZ
10LD	Col-0	4	41.7914	3	out
10LD	Col-0	4	26.9139	5	PZ
10LD	Col-0	4	49.7802	5	PZ
10LD	Col-0	4	54.2777	2	CZ
10LD	Col-0	4	55.4914	1	CZ
10LD	Col-0	5	40.5392	5	PZ
10LD	Col-0	5	39.0692	3	out
10LD	Col-0	5	47.1755	3	out
10LD	Col-0	5	36.655	3	out
10LD	Col-0	5	42.8539	3	out
10LD	Col-0	5	29.2329	4	PZ
10LD	Col-0	5	27.1478	2	CZ
10LD	Col-0	5	50.7683	5	PZ
10LD	Col-0	5	42.1959	4	PZ
10LD	Col-0	5	30.2202	1	CZ
10LD	Col-0	5	40.7484	1	CZ
10LD	Col-0	5	48.8727	2	CZ
10LD	Col-0	5	60.6384	5	PZ
10LD	Col-0	5	28.3194	3	out
10LD	Col-0	5	79.1156	7	out
10LD	Col-0	5	42.2668	3	out
10LD	Col-0	5	33.724	3	out
10LD	Col-0	5	47.6421	5	PZ
10LD	Col-0	5	39.747	3	out
10LD	Col-0	5	41.4153	4	PZ
10LD	Col-0	5	20.2351	2	CZ
10LD	Col-0	5	45.1204	0	CZ
10LD	Col-0	5	41.4287	3	out
10LD	Col-0	5	36.2335	5	PZ
10LD	Col-0	5	39.2364	4	PZ
10LD	Col-0	5	47.1871	6	out
10LD	Col-0	5	52.6006	5	PZ
10LD	Col-0	5	68.8356	7	out
10LD	Col-0	5	52.4619	4	PZ
10LD	Col-0	5	55.8375	5	PZ
10LD	Col-0	5	43.2849	6	out
10LD	Col-0	5	26.1503	6	out
10LD	Col-0	5	30.2205	4	PZ
10LD	Col-0	5	54.8809	2	CZ
10LD	Col-0	5	41.3726	2	CZ
10LD	Col-0	5	34.83	5	PZ
10LD	Col-0	5	28.5709	6	out
10LD	Col-0	5	41.6353	6	out
10LD	Col-0	5	30.2746	3	out
10LD	Col-0	5	42.9214	4	PZ
10LD	Col-0	5	50.0868	1	CZ
10LD	Col-0	5	43.0695	7	out
10LD	Col-0	5	30.1847	2	CZ
10LD	Col-0	5	44.4482	4	PZ
10LD	Col-0	5	37.5134	4	PZ
10LD	Col-0	5	61.2522	6	out
10LD	Col-0	5	54.2476	5	PZ
10LD	Col-0	5	47.1763	5	PZ
10LD	Col-0	5	31.4933	5	PZ
10LD	Col-0	5	40.9803	2	CZ
10LD	Col-0	5	45.1034	1	CZ
10LD	Col-0	5	43.9233	2	CZ
10LD	Col-0	5	31.3784	4	PZ
10LD	Col-0	5	50.0202	5	PZ
10LD	Col-0	5	49.304	2	CZ
10LD	Col-0	5	36.1165	2	CZ
10LD	Col-0	5	38.657	5	PZ
10LD	Col-0	5	19.3087	6	out
10LD	Col-0	5	46.1294	5	PZ
10LD	Col-0	5	71.5896	5	PZ
10LD	Col-0	5	37.1826	3	out
10LD	Col-0	5	31.3932	4	PZ
10LD	Col-0	5	34.5431	4	PZ
10LD	Col-0	5	32.3149	3	out
10LD	Col-0	5	37.64	6	out
10LD	Col-0	5	33.4176	3	out
10LD	Col-0	5	37.7014	6	out
10LD	Col-0	5	54.9975	6	out
10LD	Col-0	5	19.3879	3	out
10LD	Col-0	5	29.7177	3	out
10LD	Col-0	5	34.0201	6	out
10LD	Col-0	5	27.5249	3	out
10LD	Col-0	5	65.8028	7	out
10LD	Col-0	5	40.1963	1	CZ
10LD	Col-0	5	38.778	4	PZ
10LD	Col-0	5	58.7307	6	out
10LD	Col-0	5	35.463	6	out
10LD	Col-0	5	30.6154	6	out
10LD	Col-0	5	32.9458	2	CZ
10LD	Col-0	5	41.3779	3	out
10LD	Col-0	5	52.8634	1	CZ
10LD	Col-0	5	34.4215	5	PZ
10LD	Col-0	5	40.7064	4	PZ
10LD	Col-0	5	65.4453	2	CZ
10LD	Col-0	5	56.2089	4	PZ
10LD	Col-0	5	28.3446	5	PZ
10LD	Col-0	5	43.9979	4	PZ
10LD	Col-0	5	31.1417	4	PZ
10LD	Col-0	5	34.3006	5	PZ
10LD	Col-0	5	24.4682	4	PZ
10LD	Col-0	5	27.9089	4	PZ
10LD	Col-0	5	35.388	5	PZ
10LD	Col-0	5	39.9377	5	PZ
10LD	Col-0	5	27.9395	6	out
10LD	Col-0	5	25.5873	7	out
10LD	Col-0	5	38.6079	4	PZ
10LD	Col-0	5	46.276	5	PZ
10LD	Col-0	5	60.2449	4	PZ
10LD	Col-0	5	31.0815	3	out
10LD	Col-0	5	40.6413	4	PZ
10LD	Col-0	5	19.1435	5	PZ
10LD	Col-0	5	34.3869	6	out
10LD	Col-0	5	33.271	8	out
10LD	Col-0	5	42.3992	7	out
10LD	Col-0	6	39.539	5	PZ
10LD	Col-0	6	52.3225	1	CZ
10LD	Col-0	6	32.045	3	out
10LD	Col-0	6	44.147	3	out
10LD	Col-0	6	55.5175	2	CZ
10LD	Col-0	6	43.7857	1	CZ
10LD	Col-0	6	35.906	5	PZ
10LD	Col-0	6	40.8849	5	PZ
10LD	Col-0	6	72.3331	8	out
10LD	Col-0	6	44.5554	5	PZ
10LD	Col-0	6	18.3658	2	CZ
10LD	Col-0	6	37.3199	1	CZ
10LD	Col-0	6	22.3101	7	out
10LD	Col-0	6	55.6866	6	out
10LD	Col-0	6	74.5903	7	out
10LD	Col-0	6	40.927	3	out
10LD	Col-0	6	51.9092	3	out
10LD	Col-0	6	54.8016	6	out
10LD	Col-0	6	76.5904	4	PZ
10LD	Col-0	6	46.5507	3	out
10LD	Col-0	6	47.1201	2	CZ
10LD	Col-0	6	25.9248	3	out
10LD	Col-0	6	55.9203	5	PZ
10LD	Col-0	6	61.9435	6	out
10LD	Col-0	6	28.4256	2	CZ
10LD	Col-0	6	44.0853	6	out
10LD	Col-0	6	36.07	3	out
10LD	Col-0	6	51.7369	4	PZ
10LD	Col-0	6	51.7113	6	out
10LD	Col-0	6	38.8958	5	PZ
10LD	Col-0	6	75.7861	7	out
10LD	Col-0	6	46.8963	4	PZ
10LD	Col-0	6	61.2696	5	PZ
10LD	Col-0	6	37.3395	5	PZ
10LD	Col-0	6	55.3208	4	PZ
10LD	Col-0	6	42.3809	4	PZ
10LD	Col-0	6	49.6251	4	PZ
10LD	Col-0	6	39.7554	3	out
10LD	Col-0	6	54.7594	4	PZ
10LD	Col-0	6	38.0399	2	CZ
10LD	Col-0	6	29.7827	3	out
10LD	Col-0	6	41.0504	3	out
10LD	Col-0	6	38.1875	2	CZ
10LD	Col-0	6	43.8426	3	out
10LD	Col-0	6	45.8031	5	PZ
10LD	Col-0	6	58.3782	6	out
10LD	Col-0	6	37.3824	4	PZ
10LD	Col-0	6	43.2356	7	out
10LD	Col-0	6	40.8132	4	PZ
10LD	Col-0	6	28.0488	5	PZ
10LD	Col-0	6	54.7559	5	PZ
10LD	Col-0	6	55.5232	5	PZ
10LD	Col-0	6	51.298	6	out
10LD	Col-0	6	42.5477	1	CZ
10LD	Col-0	6	26.8001	5	PZ
10LD	Col-0	6	32.0693	3	out
10LD	Col-0	6	50.8391	5	PZ
10LD	Col-0	6	40.2324	4	PZ
10LD	Col-0	6	36.5088	6	out
10LD	Col-0	6	53.3385	4	PZ
10LD	Col-0	6	24.0996	5	PZ
10LD	Col-0	6	42.8164	5	PZ
10LD	Col-0	6	46.902	4	PZ
10LD	Col-0	6	58.1826	4	PZ
10LD	Col-0	6	42.7041	4	PZ
10LD	Col-0	6	23.198	5	PZ
10LD	Col-0	6	60.9271	5	PZ
10LD	Col-0	6	37.7485	4	PZ
10LD	Col-0	6	58.8083	4	PZ
10LD	Col-0	6	64.5161	4	PZ
10LD	Col-0	6	29.9912	4	PZ
10LD	Col-0	6	62.8111	3	out
10LD	Col-0	6	72.5166	3	out
10LD	Col-0	6	35.5407	2	CZ
10LD	Col-0	6	22.8438	1	CZ
10LD	Col-0	6	34.8146	2	CZ
10LD	Col-0	6	44.7524	3	out
10LD	Col-0	6	64.7715	7	out
10LD	Col-0	6	80.9763	8	out
10LD	Col-0	6	36.7488	2	CZ
10LD	Col-0	6	49.114	2	CZ
10LD	Col-0	6	26.9385	6	out
10LD	Col-0	6	45.3009	4	PZ
10LD	Col-0	6	49.2452	5	PZ
10LD	Col-0	6	36.8899	3	out
10LD	Col-0	6	28.2551	4	PZ
10LD	Col-0	6	41.6503	0	CZ
10LD	Col-0	6	17.9714	1	CZ
10LD	Col-0	6	25.4287	2	CZ
10LD	Col-0	6	43.3636	1	CZ
10LD	Col-0	6	56.0496	2	CZ
10LD	Col-0	6	40.9025	4	PZ
10LD	Col-0	6	39.2878	4	PZ
10LD	Col-0	6	27.0915	5	PZ
10LD	Col-0	6	39.7824	3	out
10LD	Col-0	6	37.7072	3	out
10LD	Col-0	6	26.024	3	out
10LD	Col-0	6	32.2161	4	PZ
10LD	Col-0	6	28.9316	5	PZ
10LD	Col-0	6	44.8315	2	CZ
10LD	Col-0	6	63.9557	2	CZ
10LD	rAP2	1	46.0551	5	PZ
10LD	rAP2	1	30.4461	6	out
10LD	rAP2	1	39.2847	8	out
10LD	rAP2	1	40.6499	4	PZ
10LD	rAP2	1	55.1869	6	out
10LD	rAP2	1	56.3609	8	out
10LD	rAP2	1	56.8486	4	PZ
10LD	rAP2	1	43.5085	6	out
10LD	rAP2	1	31.5084	5	PZ
10LD	rAP2	1	66.88	4	PZ
10LD	rAP2	1	44.6672	6	out
10LD	rAP2	1	39.1081	8	out
10LD	rAP2	1	61.3492	9	out
10LD	rAP2	1	59.1389	3	out
10LD	rAP2	1	43.918	3	out
10LD	rAP2	1	47.5497	6	out
10LD	rAP2	1	36.9921	4	PZ
10LD	rAP2	1	51.8639	5	PZ
10LD	rAP2	1	48.5465	6	out
10LD	rAP2	1	58.3387	6	out
10LD	rAP2	1	70.6652	2	CZ
10LD	rAP2	1	73.7011	1	CZ
10LD	rAP2	1	50.4696	8	out
10LD	rAP2	1	35.1191	4	PZ
10LD	rAP2	1	49.1352	7	out
10LD	rAP2	1	41.8726	5	PZ
10LD	rAP2	1	65.0458	7	out
10LD	rAP2	1	36.3725	3	out
10LD	rAP2	1	60.703	2	CZ
10LD	rAP2	1	31.3165	6	out
10LD	rAP2	1	59.1287	2	CZ
10LD	rAP2	1	41.5267	6	out
10LD	rAP2	1	49.1083	7	out
10LD	rAP2	1	50.4964	1	CZ
10LD	rAP2	1	54.7927	3	out
10LD	rAP2	1	46.3209	2	CZ
10LD	rAP2	1	57.6204	5	PZ
10LD	rAP2	1	42.516	4	PZ
10LD	rAP2	1	54.2349	5	PZ
10LD	rAP2	1	50.3644	8	out
10LD	rAP2	1	67.496	4	PZ
10LD	rAP2	1	58.0835	9	out
10LD	rAP2	1	38.2027	5	PZ
10LD	rAP2	1	29.368	6	out
10LD	rAP2	1	38.0204	6	out
10LD	rAP2	1	40.0502	3	out
10LD	rAP2	1	35.7436	1	CZ
10LD	rAP2	1	34.3379	9	out
10LD	rAP2	1	34.6677	7	out
10LD	rAP2	1	56.633	3	out
10LD	rAP2	1	33.469	3	out
10LD	rAP2	1	61.6672	8	out
10LD	rAP2	1	66.7433	5	PZ
10LD	rAP2	1	33.8033	4	PZ
10LD	rAP2	1	48.8109	7	out
10LD	rAP2	1	44.2225	9	out
10LD	rAP2	1	47.8241	5	PZ
10LD	rAP2	1	37.1159	4	PZ
10LD	rAP2	1	53.052	2	CZ
10LD	rAP2	1	39.284	8	out
10LD	rAP2	1	74.7509	7	out
10LD	rAP2	1	76.2552	4	PZ
10LD	rAP2	1	39.0567	5	PZ
10LD	rAP2	1	55.0197	6	out
10LD	rAP2	1	42.88	5	PZ
10LD	rAP2	1	61.0254	6	out
10LD	rAP2	1	47.2093	4	PZ
10LD	rAP2	1	53.313	7	out
10LD	rAP2	1	54.3253	7	out
10LD	rAP2	1	34.335	4	PZ
10LD	rAP2	1	41.5587	7	out
10LD	rAP2	1	36.8443	5	PZ
10LD	rAP2	1	47.9303	3	out
10LD	rAP2	1	44.3862	4	PZ
10LD	rAP2	1	52.1662	4	PZ
10LD	rAP2	1	47.2396	5	PZ
10LD	rAP2	1	59.5529	6	out
10LD	rAP2	1	39.1986	5	PZ
10LD	rAP2	1	43.0012	5	PZ
10LD	rAP2	1	59.8995	7	out
10LD	rAP2	1	31.2113	5	PZ
10LD	rAP2	1	53.448	5	PZ
10LD	rAP2	1	42.5655	7	out
10LD	rAP2	1	53.3647	5	PZ
10LD	rAP2	1	63.0713	3	out
10LD	rAP2	1	40.451	4	PZ
10LD	rAP2	1	29.7817	6	out
10LD	rAP2	1	41.5454	8	out
10LD	rAP2	1	46.9827	3	out
10LD	rAP2	1	56.9893	7	out
10LD	rAP2	1	44.3994	7	out
10LD	rAP2	1	61.1578	1	CZ
10LD	rAP2	1	56.8319	5	PZ
10LD	rAP2	1	63.7166	1	CZ
10LD	rAP2	1	69.1025	3	out
10LD	rAP2	1	50.8467	4	PZ
10LD	rAP2	1	42.7404	2	CZ
10LD	rAP2	1	48.86	0	CZ
10LD	rAP2	1	47.3609	6	out
10LD	rAP2	1	44.4909	6	out
10LD	rAP2	1	51.7685	3	out
10LD	rAP2	1	65.0246	8	out
10LD	rAP2	1	43.3515	1	CZ
10LD	rAP2	1	55.7269	5	PZ
10LD	rAP2	1	41.5732	7	out
10LD	rAP2	1	73.5397	2	CZ
10LD	rAP2	1	43.7534	2	CZ
10LD	rAP2	1	47.1626	4	PZ
10LD	rAP2	1	46.5641	4	PZ
10LD	rAP2	1	35.8036	6	out
10LD	rAP2	1	65.644	4	PZ
10LD	rAP2	1	52.7794	4	PZ
10LD	rAP2	1	37.9299	3	out
10LD	rAP2	1	34.155	2	CZ
10LD	rAP2	1	49.2589	3	out
10LD	rAP2	1	56.5675	2	CZ
10LD	rAP2	1	47.8349	3	out
10LD	rAP2	1	46.3766	2	CZ
10LD	rAP2	1	45.3371	3	out
10LD	rAP2	1	56.0301	8	out
10LD	rAP2	1	44.2303	2	CZ
10LD	rAP2	1	54	2	CZ
10LD	rAP2	1	75.4857	2	CZ
10LD	rAP2	1	37.4227	3	out
10LD	rAP2	1	32.5375	3	out
10LD	rAP2	1	33.0136	3	out
10LD	rAP2	1	32.8022	3	out
10LD	rAP2	1	58.2593	3	out
10LD	rAP2	1	26.667	4	PZ
10LD	rAP2	1	53.4237	4	PZ
10LD	rAP2	1	39.0968	5	PZ
10LD	rAP2	1	60.7952	5	PZ
10LD	rAP2	1	30.1041	4	PZ
10LD	rAP2	1	40.314	3	out
10LD	rAP2	1	53.389	3	out
10LD	rAP2	1	70.2634	4	PZ
10LD	rAP2	1	55.1283	4	PZ
10LD	rAP2	1	80.41	5	PZ
10LD	rAP2	2	25.6687	5	PZ
10LD	rAP2	2	25.3843	2	CZ
10LD	rAP2	2	64.6095	7	out
10LD	rAP2	2	38.0493	5	PZ
10LD	rAP2	2	24.7676	4	PZ
10LD	rAP2	2	36.0355	6	out
10LD	rAP2	2	69.5278	2	CZ
10LD	rAP2	2	22.0508	4	PZ
10LD	rAP2	2	39.3783	6	out
10LD	rAP2	2	39.6287	4	PZ
10LD	rAP2	2	29.912	5	PZ
10LD	rAP2	2	55.8763	7	out
10LD	rAP2	2	56.823	2	CZ
10LD	rAP2	2	42.4561	5	PZ
10LD	rAP2	2	58.1131	7	out
10LD	rAP2	2	42.5854	5	PZ
10LD	rAP2	2	23.9891	3	out
10LD	rAP2	2	61.2194	5	PZ
10LD	rAP2	2	32.4495	5	PZ
10LD	rAP2	2	53.6869	0	CZ
10LD	rAP2	2	46.7771	3	out
10LD	rAP2	2	70.4184	6	out
10LD	rAP2	2	42.6832	5	PZ
10LD	rAP2	2	42.3547	2	CZ
10LD	rAP2	2	39.4005	3	out
10LD	rAP2	2	31.7716	4	PZ
10LD	rAP2	2	68.0937	1	CZ
10LD	rAP2	2	56.1848	6	out
10LD	rAP2	2	62.9068	5	PZ
10LD	rAP2	2	61.4162	6	out
10LD	rAP2	2	58.8409	4	PZ
10LD	rAP2	2	26.9303	4	PZ
10LD	rAP2	2	50.247	3	out
10LD	rAP2	2	63.3866	9	out
10LD	rAP2	2	37.9622	10	out
10LD	rAP2	2	50.6284	8	out
10LD	rAP2	2	50.8275	10	out
10LD	rAP2	2	56.2197	3	out
10LD	rAP2	2	37.1545	4	PZ
10LD	rAP2	2	52.233	8	out
10LD	rAP2	2	44.6676	9	out
10LD	rAP2	2	58.3905	8	out
10LD	rAP2	2	32.046	6	out
10LD	rAP2	2	25.5626	5	PZ
10LD	rAP2	2	50.2817	5	PZ
10LD	rAP2	2	45.3817	7	out
10LD	rAP2	2	49.9838	6	out
10LD	rAP2	2	30.0881	5	PZ
10LD	rAP2	2	48.008	5	PZ
10LD	rAP2	2	31.223	7	out
10LD	rAP2	2	50.9393	6	out
10LD	rAP2	2	67.1096	2	CZ
10LD	rAP2	2	28.8741	6	out
10LD	rAP2	2	59.6381	2	CZ
10LD	rAP2	2	37.6914	5	PZ
10LD	rAP2	2	41.0441	5	PZ
10LD	rAP2	2	22.955	3	out
10LD	rAP2	2	38.608	2	CZ
10LD	rAP2	2	50.3858	4	PZ
10LD	rAP2	2	20.2812	4	PZ
10LD	rAP2	2	35.7801	3	out
10LD	rAP2	2	39.654	4	PZ
10LD	rAP2	2	37.4696	3	out
10LD	rAP2	2	61.0858	2	CZ
10LD	rAP2	2	48.6808	3	out
10LD	rAP2	2	33.4915	5	PZ
10LD	rAP2	2	45.1241	2	CZ
10LD	rAP2	2	42.9181	4	PZ
10LD	rAP2	2	49.4409	6	out
10LD	rAP2	2	37.8451	7	out
10LD	rAP2	2	51.5348	3	out
10LD	rAP2	2	62.2673	5	PZ
10LD	rAP2	2	42.0551	4	PZ
10LD	rAP2	2	38.7344	3	out
10LD	rAP2	2	49.6612	6	out
10LD	rAP2	2	54.9013	6	out
10LD	rAP2	2	48.5031	4	PZ
10LD	rAP2	2	55.0737	7	out
10LD	rAP2	2	34.2286	6	out
10LD	rAP2	2	53.493	5	PZ
10LD	rAP2	2	35.4581	3	out
10LD	rAP2	2	38.9378	3	out
10LD	rAP2	2	38.5553	4	PZ
10LD	rAP2	2	32.2311	1	CZ
10LD	rAP2	2	50.7722	3	out
10LD	rAP2	2	24.1481	5	PZ
10LD	rAP2	2	63.5655	10	out
10LD	rAP2	2	59.205	5	PZ
10LD	rAP2	2	40.1996	10	out
10LD	rAP2	2	62.9648	6	out
10LD	rAP2	2	44.463	9	out
10LD	rAP2	2	77.9883	8	out
10LD	rAP2	2	59.7589	4	PZ
10LD	rAP2	2	34.3669	4	PZ
10LD	rAP2	2	31.6349	4	PZ
10LD	rAP2	2	53.8806	7	out
10LD	rAP2	2	50.216	5	PZ
10LD	rAP2	2	62.4801	5	PZ
10LD	rAP2	2	58.8493	4	PZ
10LD	rAP2	2	32.0518	7	out
10LD	rAP2	2	75.7335	1	CZ
10LD	rAP2	2	48.9848	1	CZ
10LD	rAP2	2	69.4143	2	CZ
10LD	rAP2	2	52.2831	3	out
10LD	rAP2	2	45.1657	3	out
10LD	rAP2	2	57.066	3	out
10LD	rAP2	2	58.5248	4	PZ
10LD	rAP2	2	73.8647	4	PZ
10LD	rAP2	2	38.9599	5	PZ
10LD	rAP2	2	56.5132	6	out
10LD	rAP2	2	60.5982	6	out
10LD	rAP2	2	63.0161	5	PZ
10LD	rAP2	2	35.7433	4	PZ
10LD	rAP2	2	57.6243	10	out
10LD	rAP2	2	53.5832	5	PZ
10LD	rAP2	2	56.8007	6	out
10LD	rAP2	2	46.0787	8	out
10LD	rAP2	2	36.488	7	out
10LD	rAP2	2	45.7705	9	out
10LD	rAP2	2	53.6904	5	PZ
10LD	rAP2	2	67.7394	6	out
10LD	rAP2	2	48.0021	7	out
10LD	rAP2	2	39.1641	4	PZ
10LD	rAP2	2	51.6645	5	PZ
10LD	rAP2	2	48.4228	6	out
10LD	rAP2	2	51.5278	7	out
10LD	rAP2	5	42.574	4	PZ
10LD	rAP2	5	30.4085	4	PZ
10LD	rAP2	5	30.5588	4	PZ
10LD	rAP2	5	55.2703	2	CZ
10LD	rAP2	5	42.4569	2	CZ
10LD	rAP2	5	54.578	3	out
10LD	rAP2	5	69.6134	7	out
10LD	rAP2	5	43.3997	8	out
10LD	rAP2	5	47.6082	5	PZ
10LD	rAP2	5	32.1144	6	out
10LD	rAP2	5	64.7384	8	out
10LD	rAP2	5	44.6349	4	PZ
10LD	rAP2	5	64.6413	5	PZ
10LD	rAP2	5	39.6413	4	PZ
10LD	rAP2	5	53.0494	6	out
10LD	rAP2	5	66.2943	3	out
10LD	rAP2	5	40.6319	1	CZ
10LD	rAP2	5	63.1417	5	PZ
10LD	rAP2	5	32.524	6	out
10LD	rAP2	5	51.9066	4	PZ
10LD	rAP2	5	50.5255	3	out
10LD	rAP2	5	52.2764	5	PZ
10LD	rAP2	5	53.3464	3	out
10LD	rAP2	5	21.1005	6	out
10LD	rAP2	5	34.6855	3	out
10LD	rAP2	5	42.9517	4	PZ
10LD	rAP2	5	41.5706	4	PZ
10LD	rAP2	5	35.8748	5	PZ
10LD	rAP2	5	59.1822	7	out
10LD	rAP2	5	34.9901	5	PZ
10LD	rAP2	5	48.6281	5	PZ
10LD	rAP2	5	35.7196	3	out
10LD	rAP2	5	50.0258	6	out
10LD	rAP2	5	60.2449	2	CZ
10LD	rAP2	5	39.8298	4	PZ
10LD	rAP2	5	46.8253	4	PZ
10LD	rAP2	5	21.5286	1	CZ
10LD	rAP2	5	34.4972	0	CZ
10LD	rAP2	5	29.9508	5	PZ
10LD	rAP2	5	30.0383	2	CZ
10LD	rAP2	5	65.2336	5	PZ
10LD	rAP2	5	30.3773	3	out
10LD	rAP2	5	23.3003	7	out
10LD	rAP2	5	37.1219	2	CZ
10LD	rAP2	5	26.4237	2	CZ
10LD	rAP2	5	35.274	5	PZ
10LD	rAP2	5	46.985	2	CZ
10LD	rAP2	5	20.9572	5	PZ
10LD	rAP2	5	39.762	3	out
10LD	rAP2	5	62.4515	3	out
10LD	rAP2	5	59.3689	4	PZ
10LD	rAP2	5	83.6963	6	out
10LD	rAP2	5	58.473	9	out
10LD	rAP2	5	44.523	7	out
10LD	rAP2	5	48.3128	6	out
10LD	rAP2	5	59.5161	4	PZ
10LD	rAP2	5	65.3858	7	out
10LD	rAP2	5	85.0859	9	out
10LD	rAP2	5	38.835	8	out
10LD	rAP2	5	68.8135	7	out
10LD	rAP2	5	51.6862	6	out
10LD	rAP2	5	40.8172	4	PZ
10LD	rAP2	5	38.9767	9	out
10LD	rAP2	5	37.914	5	PZ
10LD	rAP2	5	35.0578	8	out
10LD	rAP2	5	37.2897	6	out
10LD	rAP2	5	48.0384	4	PZ
10LD	rAP2	5	63.5993	5	PZ
10LD	rAP2	5	81.0804	6	out
10LD	rAP2	5	50.5842	9	out
10LD	rAP2	5	35.666	3	out
10LD	rAP2	5	84.0343	8	out
10LD	rAP2	5	40.918	4	PZ
10LD	rAP2	5	56.5379	5	PZ
10LD	rAP2	5	98.8732	6	out
10LD	rAP2	5	37.3241	6	out
10LD	rAP2	5	48.2119	7	out
10LD	rAP2	5	49.9976	3	out
10LD	rAP2	5	50.6203	1	CZ
10LD	rAP2	5	25.2614	2	CZ
10LD	rAP2	5	41.3856	5	PZ
10LD	rAP2	5	28.5502	6	out
10LD	rAP2	5	52.0652	3	out
10LD	rAP2	5	62.1297	8	out
10LD	rAP2	5	28.5614	2	CZ
10LD	rAP2	5	41.323	4	PZ
10LD	rAP2	5	57.0658	6	out
10LD	rAP2	5	57.7519	6	out
10LD	rAP2	5	65.0278	7	out
10LD	rAP2	5	52.8167	4	PZ
10LD	rAP2	5	41.2635	1	CZ
10LD	rAP2	5	24.4387	3	out
10LD	rAP2	5	28.3846	1	CZ
10LD	rAP2	5	33.1096	2	CZ
10LD	rAP2	5	42.1459	3	out
10LD	rAP2	5	34.6033	2	CZ
10LD	rAP2	5	52.6179	5	PZ
10LD	rAP2	5	36.4262	1	CZ
10LD	rAP2	5	73.0101	7	out
10LD	rAP2	5	35.056	3	out
10LD	rAP2	5	32.2632	4	PZ
10LD	rAP2	5	44.3885	6	out
10LD	rAP2	5	49.2829	4	PZ
10LD	rAP2	5	46.0762	4	PZ
10LD	rAP2	5	39.3201	5	PZ
10LD	rAP2	5	82.9566	8	out
10LD	rAP2	5	48.641	3	out
10LD	rAP2	5	62.2455	6	out
10LD	rAP2	5	25.5074	5	PZ
10LD	rAP2	5	35.6449	4	PZ
10LD	rAP2	5	54.2741	7	out
10LD	rAP2	5	85.9256	4	PZ
10LD	rAP2	6	38.8559	3	out
10LD	rAP2	6	37.1287	3	out
10LD	rAP2	6	50.9677	5	PZ
10LD	rAP2	6	46.6946	3	out
10LD	rAP2	6	33.6712	4	PZ
10LD	rAP2	6	35.2929	3	out
10LD	rAP2	6	34.0276	2	CZ
10LD	rAP2	6	79.6274	7	out
10LD	rAP2	6	46.3827	7	out
10LD	rAP2	6	52.8514	2	CZ
10LD	rAP2	6	83.251	6	out
10LD	rAP2	6	33.1536	3	out
10LD	rAP2	6	62.9057	4	PZ
10LD	rAP2	6	69.1522	3	out
10LD	rAP2	6	66.7868	5	PZ
10LD	rAP2	6	51.3889	3	out
10LD	rAP2	6	53.6344	7	out
10LD	rAP2	6	36.5129	1	CZ
10LD	rAP2	6	44.3603	3	out
10LD	rAP2	6	82.0184	6	out
10LD	rAP2	6	20.7468	4	PZ
10LD	rAP2	6	81.0089	6	out
10LD	rAP2	6	22.7372	2	CZ
10LD	rAP2	6	39.7875	4	PZ
10LD	rAP2	6	31.3504	2	CZ
10LD	rAP2	6	32.6991	3	out
10LD	rAP2	6	47.947	4	PZ
10LD	rAP2	6	38.7536	4	PZ
10LD	rAP2	6	38.5899	7	out
10LD	rAP2	6	35.469	3	out
10LD	rAP2	6	30.8518	4	PZ
10LD	rAP2	6	55.6267	5	PZ
10LD	rAP2	6	66.0679	5	PZ
10LD	rAP2	6	66.0533	4	PZ
10LD	rAP2	6	52.5832	6	out
10LD	rAP2	6	53.0887	4	PZ
10LD	rAP2	6	35.0333	2	CZ
10LD	rAP2	6	40.1265	2	CZ
10LD	rAP2	6	26.0755	1	CZ
10LD	rAP2	6	69.7133	5	PZ
10LD	rAP2	6	28.6484	3	out
10LD	rAP2	6	50.3242	4	PZ
10LD	rAP2	6	88.0364	6	out
10LD	rAP2	6	45.9014	2	CZ
10LD	rAP2	6	43.3875	2	CZ
10LD	rAP2	6	23.7646	3	out
10LD	rAP2	6	48.6241	4	PZ
10LD	rAP2	6	40.937	1	CZ
10LD	rAP2	6	44.7247	1	CZ
10LD	rAP2	6	40.8984	1	CZ
10LD	rAP2	6	45.5778	0	CZ
10LD	rAP2	6	40.8066	1	CZ
10LD	rAP2	6	25.7608	2	CZ
10LD	rAP2	6	28.0834	2	CZ
10LD	rAP2	6	40.093	3	out
10LD	rAP2	6	25.2561	3	out
10LD	rAP2	6	66.7768	4	PZ
10LD	rAP2	6	43.8507	4	PZ
10LD	rAP2	6	39.9357	2	CZ
10LD	rAP2	6	42.511	2	CZ
10LD	rAP2	6	26.7864	8	out
10LD	rAP2	6	54.278	8	out
10LD	rAP2	6	61.6559	6	out
10LD	rAP2	6	48.6062	6	out
10LD	rAP2	6	60.1284	3	out
10LD	rAP2	6	41.6109	3	out
10LD	rAP2	6	55.4863	4	PZ
10LD	rAP2	6	35.37	4	PZ
10LD	rAP2	6	39.2289	4	PZ
10LD	rAP2	6	41.7321	5	PZ
10LD	rAP2	6	38.6997	5	PZ
10LD	rAP2	6	50.6086	5	PZ
10LD	rAP2	6	29.0119	3	out
10LD	rAP2	6	51.826	7	out
12LD	ap2	1	35.5208	6	out
12LD	ap2	1	31.8125	3	out
12LD	ap2	1	31.0263	3	out
12LD	ap2	1	33.1507	6	out
12LD	ap2	1	56.7903	6	out
12LD	ap2	1	37.0549	5	PZ
12LD	ap2	1	61.4997	5	PZ
12LD	ap2	1	38.451	7	out
12LD	ap2	1	56.8055	5	PZ
12LD	ap2	1	47.0813	4	PZ
12LD	ap2	1	33.4804	7	out
12LD	ap2	1	39.9267	4	PZ
12LD	ap2	1	39.972	3	out
12LD	ap2	1	26.912	5	PZ
12LD	ap2	1	29.7976	2	CZ
12LD	ap2	1	43.7309	4	PZ
12LD	ap2	1	49.4843	5	PZ
12LD	ap2	1	53.0198	4	PZ
12LD	ap2	1	36.6483	4	PZ
12LD	ap2	1	38.8866	6	out
12LD	ap2	1	57.6238	6	out
12LD	ap2	1	73.2019	7	out
12LD	ap2	1	56.6058	10	out
12LD	ap2	1	28.7731	7	out
12LD	ap2	1	33.8632	6	out
12LD	ap2	1	56.5098	9	out
12LD	ap2	1	48.9364	8	out
12LD	ap2	1	39.2355	6	out
12LD	ap2	1	68.4529	9	out
12LD	ap2	1	32.4762	5	PZ
12LD	ap2	1	52.0231	3	out
12LD	ap2	1	61.4292	3	out
12LD	ap2	1	55.9317	7	out
12LD	ap2	1	62.1252	5	PZ
12LD	ap2	1	26.1406	5	PZ
12LD	ap2	1	43.3312	2	CZ
12LD	ap2	1	66.894	6	out
12LD	ap2	1	38.5437	3	out
12LD	ap2	1	29.7045	1	CZ
12LD	ap2	1	55.8008	6	out
12LD	ap2	1	45.0224	4	PZ
12LD	ap2	1	36.2233	1	CZ
12LD	ap2	1	73.9102	8	out
12LD	ap2	1	37.5993	2	CZ
12LD	ap2	1	35.593	6	out
12LD	ap2	1	51.1054	1	CZ
12LD	ap2	1	61.7846	4	PZ
12LD	ap2	1	37.9922	5	PZ
12LD	ap2	1	70.2584	6	out
12LD	ap2	1	60.5128	5	PZ
12LD	ap2	1	58.9944	5	PZ
12LD	ap2	1	54.7903	6	out
12LD	ap2	1	46.6121	7	out
12LD	ap2	1	53.6287	6	out
12LD	ap2	1	39.5178	8	out
12LD	ap2	1	35.7434	7	out
12LD	ap2	1	45.3469	5	PZ
12LD	ap2	1	21.9059	7	out
12LD	ap2	1	35.719	7	out
12LD	ap2	1	70.5681	9	out
12LD	ap2	1	41.8836	8	out
12LD	ap2	1	32.0104	5	PZ
12LD	ap2	1	36.3592	6	out
12LD	ap2	1	27.706	6	out
12LD	ap2	1	34.9275	4	PZ
12LD	ap2	1	39.0914	4	PZ
12LD	ap2	1	29.731	6	out
12LD	ap2	1	56.1769	2	CZ
12LD	ap2	1	23.0685	4	PZ
12LD	ap2	1	42.7401	4	PZ
12LD	ap2	1	45.4241	1	CZ
12LD	ap2	1	48.9118	5	PZ
12LD	ap2	1	35.4694	6	out
12LD	ap2	1	51.49	5	PZ
12LD	ap2	1	61.5731	0	CZ
12LD	ap2	1	56.0153	3	out
12LD	ap2	1	35.2465	1	CZ
12LD	ap2	1	42.4412	6	out
12LD	ap2	1	18.0255	2	CZ
12LD	ap2	1	45.1118	2	CZ
12LD	ap2	1	40.1072	2	CZ
12LD	ap2	1	63.4778	2	CZ
12LD	ap2	1	36.1938	4	PZ
12LD	ap2	1	41.0075	3	out
12LD	ap2	1	38.3965	4	PZ
12LD	ap2	1	46.2525	4	PZ
12LD	ap2	1	33.1721	4	PZ
12LD	ap2	1	58.1285	5	PZ
12LD	ap2	1	68.2979	4	PZ
12LD	ap2	1	64.3252	5	PZ
12LD	ap2	1	35.6767	3	out
12LD	ap2	1	44.6348	2	CZ
12LD	ap2	1	42.97	4	PZ
12LD	ap2	1	40.4908	5	PZ
12LD	ap2	1	42.6796	3	out
12LD	ap2	1	54.011	2	CZ
12LD	ap2	1	44.6155	2	CZ
12LD	ap2	1	28.0587	3	out
12LD	ap2	1	43.7479	3	out
12LD	ap2	1	53.5853	2	CZ
12LD	ap2	1	36.8485	2	CZ
12LD	ap2	1	39.5031	2	CZ
12LD	ap2	1	64.6171	1	CZ
12LD	ap2	1	61.8571	3	out
12LD	ap2	1	68.3277	4	PZ
12LD	ap2	1	39.4483	5	PZ
12LD	ap2	1	65.2965	4	PZ
12LD	ap2	1	39.2326	5	PZ
12LD	ap2	1	61.3746	4	PZ
12LD	ap2	1	66.8291	5	PZ
12LD	ap2	1	52.1709	4	PZ
12LD	ap2	1	48.6318	3	out
12LD	ap2	1	36.2378	3	out
12LD	ap2	1	61.6433	4	PZ
12LD	ap2	1	25.977	5	PZ
12LD	ap2	1	67.3442	6	out
12LD	ap2	1	52.3778	5	PZ
12LD	ap2	1	41.323	3	out
12LD	ap2	1	48.6518	3	out
12LD	ap2	1	60.1788	5	PZ
12LD	ap2	1	51.8842	5	PZ
12LD	ap2	1	64.2419	7	out
12LD	ap2	1	37.0022	3	out
12LD	ap2	1	33.5225	3	out
12LD	ap2	1	46.7042	3	out
12LD	ap2	1	53.5187	6	out
12LD	ap2	1	56.2718	5	PZ
12LD	ap2	1	40.4207	6	out
12LD	ap2	1	49.2418	8	out
12LD	ap2	1	48.5234	6	out
12LD	ap2	1	46.1926	6	out
12LD	ap2	1	41.585	1	CZ
12LD	ap2	1	37.5284	2	CZ
12LD	ap2	1	36.2291	4	PZ
12LD	ap2	1	32.2387	4	PZ
12LD	ap2	1	36.9987	7	out
12LD	ap2	1	37.807	6	out
12LD	ap2	1	29.4676	7	out
12LD	ap2	1	83.6402	8	out
12LD	ap2	1	64.9668	7	out
12LD	ap2	1	62.6152	7	out
12LD	ap2	3	64.3535	5	PZ
12LD	ap2	3	38.5412	8	out
12LD	ap2	3	41.6105	5	PZ
12LD	ap2	3	38.4297	5	PZ
12LD	ap2	3	36.2212	6	out
12LD	ap2	3	42.6537	3	out
12LD	ap2	3	35.5845	7	out
12LD	ap2	3	46.8789	9	out
12LD	ap2	3	71.2887	7	out
12LD	ap2	3	39.3756	5	PZ
12LD	ap2	3	41.2869	4	PZ
12LD	ap2	3	34.8989	6	out
12LD	ap2	3	30.8514	3	out
12LD	ap2	3	52.6439	7	out
12LD	ap2	3	46.1591	2	CZ
12LD	ap2	3	50.8798	5	PZ
12LD	ap2	3	34.05	5	PZ
12LD	ap2	3	24.8019	4	PZ
12LD	ap2	3	59.3765	7	out
12LD	ap2	3	46.3131	6	out
12LD	ap2	3	53.3915	8	out
12LD	ap2	3	40.0311	5	PZ
12LD	ap2	3	44.7871	4	PZ
12LD	ap2	3	83.399	8	out
12LD	ap2	3	40.7796	5	PZ
12LD	ap2	3	41.7283	2	CZ
12LD	ap2	3	46.657	7	out
12LD	ap2	3	30.0757	4	PZ
12LD	ap2	3	32.1216	3	out
12LD	ap2	3	31.4515	8	out
12LD	ap2	3	44.5221	7	out
12LD	ap2	3	27.0116	5	PZ
12LD	ap2	3	45.7442	4	PZ
12LD	ap2	3	41.2704	5	PZ
12LD	ap2	3	46.1266	4	PZ
12LD	ap2	3	68.2163	5	PZ
12LD	ap2	3	46.9724	6	out
12LD	ap2	3	55.901	3	out
12LD	ap2	3	49.7113	4	PZ
12LD	ap2	3	33.5056	3	out
12LD	ap2	3	64.2883	7	out
12LD	ap2	3	52.9065	6	out
12LD	ap2	3	53.3805	5	PZ
12LD	ap2	3	33.8072	3	out
12LD	ap2	3	34.4319	3	out
12LD	ap2	3	39.7934	4	PZ
12LD	ap2	3	46.1004	5	PZ
12LD	ap2	3	43.9105	7	out
12LD	ap2	3	48.8192	6	out
12LD	ap2	3	26.1935	2	CZ
12LD	ap2	3	35.7717	2	CZ
12LD	ap2	3	52.5787	1	CZ
12LD	ap2	3	27.2279	3	out
12LD	ap2	3	33.309	4	PZ
12LD	ap2	3	23.5623	3	out
12LD	ap2	3	53.7214	6	out
12LD	ap2	3	54.1423	1	CZ
12LD	ap2	3	38.3461	3	out
12LD	ap2	3	39.2856	2	CZ
12LD	ap2	3	19.7274	5	PZ
12LD	ap2	3	45.3409	2	CZ
12LD	ap2	3	45.9703	4	PZ
12LD	ap2	3	33.1691	4	PZ
12LD	ap2	3	30.2554	7	out
12LD	ap2	3	30.6919	5	PZ
12LD	ap2	3	43.0977	3	out
12LD	ap2	3	43.2696	4	PZ
12LD	ap2	3	45.0606	9	out
12LD	ap2	3	55.9517	5	PZ
12LD	ap2	3	57.8242	8	out
12LD	ap2	3	60.3865	8	out
12LD	ap2	3	27.2069	7	out
12LD	ap2	3	63.3354	5	PZ
12LD	ap2	3	28.1824	5	PZ
12LD	ap2	3	47.0928	8	out
12LD	ap2	3	36.9105	8	out
12LD	ap2	3	48.478	8	out
12LD	ap2	3	68.6634	9	out
12LD	ap2	3	44.155	6	out
12LD	ap2	3	55.7289	6	out
12LD	ap2	3	63.7215	7	out
12LD	ap2	3	50.4184	6	out
12LD	ap2	3	59.7658	6	out
12LD	ap2	3	56.5049	6	out
12LD	ap2	3	44.0735	5	PZ
12LD	ap2	3	45.0598	7	out
12LD	ap2	3	41.6025	4	PZ
12LD	ap2	3	53.5698	6	out
12LD	ap2	3	58.995	7	out
12LD	ap2	3	62.1463	4	PZ
12LD	ap2	3	44.0429	3	out
12LD	ap2	3	37.4726	2	CZ
12LD	ap2	3	31.8489	4	PZ
12LD	ap2	3	37.0497	7	out
12LD	ap2	3	66.4185	3	out
12LD	ap2	3	42.3188	1	CZ
12LD	ap2	3	62.3585	4	PZ
12LD	ap2	3	43.7935	6	out
12LD	ap2	3	25.0987	6	out
12LD	ap2	3	27.0944	4	PZ
12LD	ap2	3	39.3109	2	CZ
12LD	ap2	3	53.299	1	CZ
12LD	ap2	3	33.5976	2	CZ
12LD	ap2	3	47.4503	7	out
12LD	ap2	3	43.7283	7	out
12LD	ap2	3	33.2847	4	PZ
12LD	ap2	3	47.9614	2	CZ
12LD	ap2	3	31.3478	1	CZ
12LD	ap2	3	33.6516	5	PZ
12LD	ap2	3	54.4309	8	out
12LD	ap2	3	46.4192	7	out
12LD	ap2	3	49.1276	6	out
12LD	ap2	3	35.0929	3	out
12LD	ap2	3	38.6236	3	out
12LD	ap2	3	50.7981	2	CZ
12LD	ap2	3	26.6552	3	out
12LD	ap2	3	33.787	5	PZ
12LD	ap2	3	56.9765	6	out
12LD	ap2	3	41.0556	7	out
12LD	ap2	3	44.9566	2	CZ
12LD	ap2	3	55.3551	3	out
12LD	ap2	3	48.6416	4	PZ
12LD	ap2	3	39.037	4	PZ
12LD	ap2	3	25.4642	3	out
12LD	ap2	3	46.8144	3	out
12LD	ap2	3	52.7401	3	out
12LD	ap2	3	39.3021	6	out
12LD	ap2	3	60.9049	5	PZ
12LD	ap2	3	65.8101	5	PZ
12LD	ap2	3	26.0943	4	PZ
12LD	ap2	3	31.647	4	PZ
12LD	ap2	3	17.1472	6	out
12LD	ap2	3	30.0725	6	out
12LD	ap2	3	38.0501	5	PZ
12LD	ap2	3	36.0507	6	out
12LD	ap2	3	35.5823	4	PZ
12LD	ap2	3	42.527	7	out
12LD	ap2	3	51.3991	8	out
12LD	ap2	3	41.8687	8	out
12LD	ap2	3	37.1542	6	out
12LD	ap2	3	18.1643	9	out
12LD	ap2	3	27.7088	9	out
12LD	ap2	3	28.8735	8	out
12LD	ap2	3	26.6869	6	out
12LD	ap2	3	25.689	7	out
12LD	ap2	3	28.9762	8	out
12LD	ap2	3	31.639	7	out
12LD	ap2	3	45.9818	6	out
12LD	ap2	4	58.7565	7	out
12LD	ap2	4	70.0918	8	out
12LD	ap2	4	50.727	4	PZ
12LD	ap2	4	82.5271	3	out
12LD	ap2	4	69.4502	5	PZ
12LD	ap2	4	64.4041	6	out
12LD	ap2	4	31.1774	7	out
12LD	ap2	4	54.2923	4	PZ
12LD	ap2	4	72.5217	4	PZ
12LD	ap2	4	83.988	9	out
12LD	ap2	4	35.6501	8	out
12LD	ap2	4	55.5495	6	out
12LD	ap2	4	59.4828	4	PZ
12LD	ap2	4	39.0662	5	PZ
12LD	ap2	4	73.2126	3	out
12LD	ap2	4	80.0172	5	PZ
12LD	ap2	4	65.6516	7	out
12LD	ap2	4	57.3774	6	out
12LD	ap2	4	49.3528	6	out
12LD	ap2	4	32.3908	1	CZ
12LD	ap2	4	47.2411	6	out
12LD	ap2	4	52.7372	7	out
12LD	ap2	4	45.4364	3	out
12LD	ap2	4	58.1386	6	out
12LD	ap2	4	79.8512	7	out
12LD	ap2	4	35.5599	9	out
12LD	ap2	4	44.7925	5	PZ
12LD	ap2	4	46.161	5	PZ
12LD	ap2	4	46.7506	3	out
12LD	ap2	4	25.221	2	CZ
12LD	ap2	4	49.4445	3	out
12LD	ap2	4	50.2825	5	PZ
12LD	ap2	4	55.4602	4	PZ
12LD	ap2	4	44.1205	7	out
12LD	ap2	4	54.063	4	PZ
12LD	ap2	4	39.2249	9	out
12LD	ap2	4	66.5022	5	PZ
12LD	ap2	4	60.5377	5	PZ
12LD	ap2	4	52.4244	6	out
12LD	ap2	4	78.7187	5	PZ
12LD	ap2	4	46.3937	6	out
12LD	ap2	4	46.4648	5	PZ
12LD	ap2	4	68.3475	5	PZ
12LD	ap2	4	64.983	3	out
12LD	ap2	4	50.7386	4	PZ
12LD	ap2	4	41.0392	5	PZ
12LD	ap2	4	59.2915	6	out
12LD	ap2	4	95.9461	7	out
12LD	ap2	4	57.9553	2	CZ
12LD	ap2	4	43.3896	3	out
12LD	ap2	4	56.003	4	PZ
12LD	ap2	4	60.7238	5	PZ
12LD	ap2	4	35.493	6	out
12LD	ap2	4	57.4287	6	out
12LD	ap2	4	55.7473	5	PZ
12LD	ap2	4	75.211	4	PZ
12LD	ap2	4	79.2805	2	CZ
12LD	ap2	4	45.1476	2	CZ
12LD	ap2	4	58.1438	2	CZ
12LD	ap2	4	80.475	8	out
12LD	ap2	4	42.1655	5	PZ
12LD	ap2	4	63.5328	8	out
12LD	ap2	4	65.9853	8	out
12LD	ap2	4	74.6411	3	out
12LD	ap2	4	52.5963	3	out
12LD	ap2	4	37.9053	7	out
12LD	ap2	4	87.3304	8	out
12LD	ap2	4	65.7522	4	PZ
12LD	ap2	4	62.7727	3	out
12LD	ap2	4	104.461	8	out
12LD	ap2	4	62.2097	4	PZ
12LD	ap2	4	71.9806	5	PZ
12LD	ap2	4	36.0707	8	out
12LD	ap2	4	44.9041	10	out
12LD	ap2	4	71.5045	8	out
12LD	ap2	4	55.7918	6	out
12LD	ap2	4	50.9232	6	out
12LD	ap2	4	51.8734	5	PZ
12LD	ap2	4	50.6842	5	PZ
12LD	ap2	4	88.8676	5	PZ
12LD	ap2	4	84.421	9	out
12LD	ap2	4	57.9377	8	out
12LD	ap2	4	46.777	7	out
12LD	ap2	4	47.149	5	PZ
12LD	ap2	4	49.7628	7	out
12LD	ap2	4	44.1824	4	PZ
12LD	ap2	4	39.3804	5	PZ
12LD	ap2	4	47.1716	7	out
12LD	ap2	4	57.3143	7	out
12LD	ap2	4	44.2541	6	out
12LD	ap2	4	82.9366	5	PZ
12LD	ap2	4	47.8693	5	PZ
12LD	ap2	4	62.5933	4	PZ
12LD	ap2	4	49.1601	5	PZ
12LD	ap2	4	60.6227	4	PZ
12LD	ap2	4	69.4803	5	PZ
12LD	ap2	4	66.0078	6	out
12LD	ap2	4	55.4466	6	out
12LD	ap2	4	34.5901	6	out
12LD	ap2	4	56.7426	7	out
12LD	ap2	4	43.8851	4	PZ
12LD	ap2	4	42.8308	3	out
12LD	ap2	4	45.8826	3	out
12LD	ap2	4	68.0464	4	PZ
12LD	ap2	4	46.7862	2	CZ
12LD	ap2	4	59.1832	3	out
12LD	ap2	4	52.5248	6	out
12LD	ap2	4	87.4623	6	out
12LD	ap2	4	65.7798	5	PZ
12LD	ap2	4	59.919	2	CZ
12LD	ap2	4	48.6724	1	CZ
12LD	ap2	4	63.6756	1	CZ
12LD	ap2	4	65.1792	2	CZ
12LD	ap2	4	67.3623	3	out
12LD	ap2	4	56.8507	4	PZ
12LD	ap2	4	48.6267	5	PZ
12LD	ap2	4	62.29	5	PZ
12LD	ap2	4	58.6225	2	CZ
12LD	ap2	4	87.6628	6	out
12LD	ap2	4	81.4968	7	out
12LD	ap2	4	71.7062	3	out
12LD	ap2	4	79.3155	7	out
12LD	ap2	4	61.5991	1	CZ
12LD	ap2	4	53.1727	0	CZ
12LD	ap2	4	60.419	2	CZ
12LD	ap2	4	59.6113	3	out
12LD	ap2	4	66.7373	4	PZ
12LD	ap2	4	48.3225	7	out
12LD	ap2	4	66.9314	5	PZ
12LD	ap2	4	36.2364	1	CZ
12LD	ap2	4	58.1907	2	CZ
12LD	ap2	4	51.982	3	out
12LD	ap2	4	37.7376	6	out
12LD	ap2	4	52.1823	6	out
12LD	ap2	4	63.1526	6	out
12LD	ap2	4	46.7649	4	PZ
12LD	ap2	4	53.6474	4	PZ
12LD	ap2	4	37.1584	1	CZ
12LD	ap2	4	59.8364	1	CZ
12LD	ap2	4	25.7405	5	PZ
12LD	ap2	4	35.1313	5	PZ
12LD	ap2	4	53.4552	4	PZ
12LD	ap2	4	65.3979	4	PZ
12LD	ap2	4	85.2595	6	out
12LD	ap2	4	54.0054	7	out
12LD	ap2	4	86.188	7	out
12LD	ap2	4	50.6001	7	out
12LD	ap2	5	61.0231	6	out
12LD	ap2	5	28.5439	7	out
12LD	ap2	5	32.9924	6	out
12LD	ap2	5	62.5367	3	out
12LD	ap2	5	38.1795	5	PZ
12LD	ap2	5	55.6067	4	PZ
12LD	ap2	5	45.019	3	out
12LD	ap2	5	66.9965	5	PZ
12LD	ap2	5	40.7847	4	PZ
12LD	ap2	5	48.9374	2	CZ
12LD	ap2	5	40.0385	4	PZ
12LD	ap2	5	78.4224	7	out
12LD	ap2	5	49.6441	6	out
12LD	ap2	5	38.0114	4	PZ
12LD	ap2	5	49.0036	8	out
12LD	ap2	5	55.1069	2	CZ
12LD	ap2	5	41.9646	8	out
12LD	ap2	5	44.9629	5	PZ
12LD	ap2	5	46.2878	4	PZ
12LD	ap2	5	50.9789	2	CZ
12LD	ap2	5	42.0827	3	out
12LD	ap2	5	61.3892	2	CZ
12LD	ap2	5	30.2904	7	out
12LD	ap2	5	38.7545	8	out
12LD	ap2	5	34.1437	5	PZ
12LD	ap2	5	38.8151	9	out
12LD	ap2	5	57.3756	2	CZ
12LD	ap2	5	52.5473	5	PZ
12LD	ap2	5	48.7669	9	out
12LD	ap2	5	60.1317	5	PZ
12LD	ap2	5	34.9479	6	out
12LD	ap2	5	54.675	0	CZ
12LD	ap2	5	39.8023	7	out
12LD	ap2	5	46.8959	3	out
12LD	ap2	5	41.5628	4	PZ
12LD	ap2	5	42.3053	5	PZ
12LD	ap2	5	67.5269	4	PZ
12LD	ap2	5	60.5205	7	out
12LD	ap2	5	51.8008	6	out
12LD	ap2	5	54.1005	6	out
12LD	ap2	5	48.6447	5	PZ
12LD	ap2	5	41.9862	4	PZ
12LD	ap2	5	53.5148	7	out
12LD	ap2	5	31.1264	3	out
12LD	ap2	5	46.1225	9	out
12LD	ap2	5	43.9678	6	out
12LD	ap2	5	49.2595	3	out
12LD	ap2	5	41.685	2	CZ
12LD	ap2	5	48.0603	2	CZ
12LD	ap2	5	36.0827	1	CZ
12LD	ap2	5	44.9236	3	out
12LD	ap2	5	34.3024	4	PZ
12LD	ap2	5	49.3596	2	CZ
12LD	ap2	5	26.8368	1	CZ
12LD	ap2	5	37.0518	2	CZ
12LD	ap2	5	51.3955	5	PZ
12LD	ap2	5	79.2811	8	out
12LD	ap2	5	70.3995	7	out
12LD	ap2	5	34.7692	1	CZ
12LD	ap2	5	37.0724	5	PZ
12LD	ap2	5	61.2838	6	out
12LD	ap2	5	42.8977	3	out
12LD	ap2	5	61.6196	1	CZ
12LD	ap2	5	60.6165	2	CZ
12LD	ap2	5	36.2375	8	out
12LD	ap2	5	60.0201	8	out
12LD	ap2	5	47.3777	5	PZ
12LD	ap2	5	63.2136	11	out
12LD	ap2	5	42.5124	5	PZ
12LD	ap2	5	31.5119	4	PZ
12LD	ap2	5	65.8538	10	out
12LD	ap2	5	46.6908	10	out
12LD	ap2	5	60.6043	3	out
12LD	ap2	5	69.0152	7	out
12LD	ap2	5	40.5933	5	PZ
12LD	ap2	5	89.6591	6	out
12LD	ap2	5	49.8512	8	out
12LD	ap2	5	38.0154	6	out
12LD	ap2	5	49.8622	6	out
12LD	ap2	5	91.2147	6	out
12LD	ap2	5	32.0917	5	PZ
12LD	ap2	5	49.1399	4	PZ
12LD	ap2	5	49.5479	4	PZ
12LD	ap2	5	56.7384	5	PZ
12LD	ap2	5	51.5638	4	PZ
12LD	ap2	5	54.7675	3	out
12LD	ap2	5	47.4073	4	PZ
12LD	ap2	5	46.3152	3	out
12LD	ap2	5	64.5066	7	out
12LD	ap2	5	63.6475	3	out
12LD	ap2	5	59.2452	2	CZ
12LD	ap2	5	41.8717	3	out
12LD	ap2	5	36.9429	6	out
12LD	ap2	5	57.2674	6	out
12LD	ap2	5	27.3227	2	CZ
12LD	ap2	5	54.3017	1	CZ
12LD	ap2	5	48.3304	4	PZ
12LD	ap2	5	51.0543	9	out
12LD	ap2	5	71.2159	5	PZ
12LD	ap2	5	83.9708	5	PZ
12LD	ap2	5	56.047	9	out
12LD	ap2	5	59.1365	8	out
12LD	ap2	5	39.6169	6	out
12LD	ap2	5	31.6519	7	out
12LD	ap2	5	30.2275	1	CZ
12LD	ap2	5	31.6473	3	out
12LD	ap2	5	28.5101	4	PZ
12LD	ap2	5	79.8351	9	out
12LD	ap2	5	42.2754	8	out
12LD	ap2	5	50.9795	6	out
12LD	ap2	5	64.361	2	CZ
12LD	ap2	5	47.5552	3	out
12LD	ap2	5	46.0667	9	out
12LD	ap2	5	56.5465	4	PZ
12LD	ap2	5	44.4648	3	out
12LD	ap2	5	59.0221	4	PZ
12LD	ap2	5	69.6638	4	PZ
12LD	ap2	5	57.5975	3	out
12LD	ap2	5	48.6546	6	out
12LD	ap2	5	24.9666	6	out
12LD	ap2	5	49.4862	4	PZ
12LD	ap2	5	72.3709	7	out
12LD	ap2	5	45.8586	5	PZ
12LD	ap2	5	70.4216	5	PZ
12LD	ap2	5	49.0509	3	out
12LD	ap2	5	82.8403	8	out
12LD	ap2	5	69.5885	4	PZ
12LD	ap2	5	50.6186	1	CZ
12LD	ap2	5	56.2102	3	out
12LD	ap2	5	73.37	5	PZ
12LD	ap2	5	72.1765	5	PZ
12LD	ap2	5	84.4227	4	PZ
12LD	ap2	5	62.4894	3	out
12LD	ap2	5	36.4482	3	out
12LD	ap2	5	56.89	4	PZ
12LD	ap2	5	47.549	4	PZ
12LD	ap2	5	40.1897	5	PZ
12LD	ap2	5	25.1249	7	out
12LD	ap2	5	53.7517	6	out
12LD	ap2	5	62.7364	7	out
12LD	ap2	5	57.5014	8	out
12LD	ap2	5	46.3752	5	PZ
12LD	ap2	5	43.1857	10	out
12LD	ap2	5	49.1529	10	out
12LD	ap2	5	47.504	4	PZ
12LD	ap2	5	36.0993	4	PZ
12LD	ap2	5	44.3631	4	PZ
12LD	ap2	5	51.1503	5	PZ
12LD	ap2	5	45.5669	5	PZ
12LD	ap2	5	67.2305	6	out
12LD	ap2	5	66.3395	9	out
12LD	ap2	5	42.3088	5	PZ
12LD	ap2	5	66.3667	6	out
12LD	ap2	5	40.641	5	PZ
12LD	ap2	5	62.0107	6	out
12LD	ap2	5	34.3691	7	out
12LD	ap2	5	29.817	6	out
12LD	ap2	5	34.6032	6	out
12LD	ap2	5	30.6046	7	out
12LD	ap2	5	28.0415	5	PZ
12LD	ap2	5	39.1887	4	PZ
12LD	ap2	5	24.3028	8	out
12LD	ap2	5	45.4929	7	out
12LD	ap2	5	28.5563	7	out
12LD	ap2	5	52.9156	7	out
12LD	ap2	5	80.3741	8	out
12LD	ap2	5	112.543	6	out
12LD	ap2	5	54.0565	6	out
12LD	ap2	5	32.6885	6	out
12LD	ap2	5	33.3604	5	PZ
12LD	ap2	5	54.0591	6	out
12LD	ap2	5	27.3998	7	out
12LD	ap2	5	62.4928	7	out
12LD	ap2	5	61.649	7	out
12LD	ap2	5	62.3209	8	out
12LD	ap2	5	57.6963	9	out
12LD	ap2	5	38.6913	5	PZ
12LD	ap2	5	40.5987	5	PZ
12LD	ap2	5	51.1802	9	out
12LD	ap2	5	50.4914	9	out
12LD	ap2	5	31.2496	5	PZ
12LD	ap2	5	48.093	5	PZ
12LD	ap2	5	60.6521	9	out
12LD	ap2	5	63.4247	8	out
12LD	Col-0	2	20.8666	9	out
12LD	Col-0	2	42.9861	6	out
12LD	Col-0	2	26.8498	2	CZ
12LD	Col-0	2	42.2014	7	out
12LD	Col-0	2	33.2165	8	out
12LD	Col-0	2	46.9642	7	out
12LD	Col-0	2	47.5774	5	PZ
[truncated: 12,140 more rows]
