# Supplementary material for: Coordination of shoot apical meristem shape and identity by APETALA2 during floral transition in Arabidopsis
Source: Nat Commun. 2024 Aug 13;15:6930. doi: 10.1038/s41467-024-51341-6 (PMC11322546; doi:10.1038/s41467-024-51341-6)
Supplement: Supplementary file 12 — Source Data [file 41467_2024_51341_MOESM12_ESM.zip › Source_data/Supp_Fig2bc.csv]

Time	Genotype	Sample	Meristem_area	Cell_number
+11LD	Col-0	1	11355.3215	372
+11LD	Col-0	2	9579.0945	319
+11LD	Col-0	5	10763.8923	336
+11LD	Col-0	6	9712.4806	302
+11LD	rAP2	1	12670.0052	360
+11LD	rAP2	3	15649.7069	368
+11LD	rAP2	4	18432.5929	418
+11LD	rAP2	5	19278.5231	433
2wSD	ap2	1	1758.235	53
2wSD	ap2	14	2270.90367	69
2wSD	ap2	6	1283.1037	37
2wSD	ap2	9	1521.6142	42
2wSD	Col-0	2	1643.5059	48
2wSD	Col-0	4	1353.9038	43
2wSD	Col-0	8	1972.4736	59
2wSD	Col-0	9	2351.2932	77
2wSD	rAP2	1	2077.11419	59
2wSD	rAP2	11	1648.2822	60
2wSD	rAP2	3	1057.6823	32
2wSD	rAP2	5	902.3446	29
+3LD	ap2	1	5924.0254	100
+3LD	ap2	3	4536.4422	86
+3LD	ap2	6	4005.2954	90
+3LD	ap2	7	3218.8971	69
+3LD	Col-0	2	5124.2988	130
+3LD	Col-0	4	2662.5898	77
+3LD	Col-0	5	5094.3711	128
+3LD	Col-0	6	3496.2609	92
+3LD	rAP2	1	3902.2285	84
+3LD	rAP2	3	6453.095	123
+3LD	rAP2	4	4544.8868	106
+3LD	rAP2	6	5690.8486	121
+5LD	ap2	4	2435.4587	55
+5LD	ap2	5	8480.782	157
+5LD	ap2	7	6161.8898	123
+5LD	ap2	9	6003.1183	114
+5LD	Col-0	1	10473.5574	254
+5LD	Col-0	2	7391.6972	189
+5LD	Col-0	4	8599.1817	208
+5LD	Col-0	6	7708.6369	214
+5LD	rAP2	1	11434.8599	243
+5LD	rAP2	3	10007.2995	211
+5LD	rAP2	4	7314.1136	163
+7LD	ap2	4	7750.249	156
+7LD	ap2	5	8135.4193	150
+7LD	ap2	6	8528.4892	191
+7LD	ap2	7	8650.991	204
+7LD	Col-0	1	17873.4722	397
+7LD	Col-0	2	15308.7093	334
+7LD	Col-0	3	15554.3983	370
+7LD	Col-0	5	17199.584	394
+7LD	rAP2	1	19646.2792	423
+7LD	rAP2	5	17139.8065	376
+7LD	rAP2	7	18607.3036	451
+7LD	rAP2	9	16495.9719	356
+9LD	ap2	2	11746.8304	325
+9LD	ap2	3	6218.9841	163
+9LD	ap2	5	6117.8271	141
+9LD	ap2	7	10789.5994	265
+9LD	Col-0	1	14479.94325	358
+9LD	Col-0	2	13010.15957	370
+9LD	Col-0	3	12688.9048	342
+9LD	Col-0	6	13284.3759	339
+9LD	rAP2	2	16288.8542	348
+9LD	rAP2	3	22398.6005	473
+9LD	rAP2	5	18002.9962	370
+9LD	rAP2	6	19545.1922	443
