# Supplementary material for: Coordination of shoot apical meristem shape and identity by APETALA2 during floral transition in Arabidopsis
Source: Nat Commun. 2024 Aug 13;15:6930. doi: 10.1038/s41467-024-51341-6 (PMC11322546; doi:10.1038/s41467-024-51341-6)
Supplement: Supplementary file 12 — Source Data [file 41467_2024_51341_MOESM12_ESM.zip › Source_data/Supp_Fig2d.csv]

Time	Genotype	Sample	Cell_area	Distance	Region
11LD	Col-0	1	26.7367	11	out
11LD	Col-0	1	33.0117	10	out
11LD	Col-0	1	51.2285	10	out
11LD	Col-0	1	33.322	9	out
11LD	Col-0	1	24.6074	10	out
11LD	Col-0	1	20.0041	10	out
11LD	Col-0	1	33.2649	11	out
11LD	Col-0	1	28.6227	9	out
11LD	Col-0	1	27.4991	6	out
11LD	Col-0	1	25.2879	9	out
11LD	Col-0	1	31.6948	5	PZ
11LD	Col-0	1	37.3789	4	PZ
11LD	Col-0	1	28.871	9	out
11LD	Col-0	1	22.2452	9	out
11LD	Col-0	1	24.0153	8	out
11LD	Col-0	1	25.7858	10	out
11LD	Col-0	1	30.1971	8	out
11LD	Col-0	1	21.0807	9	out
11LD	Col-0	1	22.3001	9	out
11LD	Col-0	1	30.4958	11	out
11LD	Col-0	1	29.4415	7	out
11LD	Col-0	1	34.5188	7	out
11LD	Col-0	1	42.9216	7	out
11LD	Col-0	1	56.9385	11	out
11LD	Col-0	1	31.9256	6	out
11LD	Col-0	1	26.0776	7	out
11LD	Col-0	1	17.1488	6	out
11LD	Col-0	1	26.3265	4	PZ
11LD	Col-0	1	34.3426	3	out
11LD	Col-0	1	38.9896	8	out
11LD	Col-0	1	48.2851	3	out
11LD	Col-0	1	35.8764	3	out
11LD	Col-0	1	35.4231	9	out
11LD	Col-0	1	47.1518	9	out
11LD	Col-0	1	19.8268	5	PZ
11LD	Col-0	1	28.5884	11	out
11LD	Col-0	1	24.395	6	out
11LD	Col-0	1	39.984	7	out
11LD	Col-0	1	36.2846	9	out
11LD	Col-0	1	40.8024	12	out
11LD	Col-0	1	24.5876	7	out
11LD	Col-0	1	29.9302	4	PZ
11LD	Col-0	1	32.5214	5	PZ
11LD	Col-0	1	42.1389	12	out
11LD	Col-0	1	35.7091	10	out
11LD	Col-0	1	23.285	3	out
11LD	Col-0	1	26.9182	4	PZ
11LD	Col-0	1	33.077	11	out
11LD	Col-0	1	25.2189	8	out
11LD	Col-0	1	15.9401	8	out
11LD	Col-0	1	39.3673	7	out
11LD	Col-0	1	33.556	4	PZ
11LD	Col-0	1	32.1361	7	out
11LD	Col-0	1	32.2415	8	out
11LD	Col-0	1	16.8071	6	out
11LD	Col-0	1	35.8928	7	out
11LD	Col-0	1	21.6377	7	out
11LD	Col-0	1	30.3282	8	out
11LD	Col-0	1	30.781	8	out
11LD	Col-0	1	26.2991	6	out
11LD	Col-0	1	32.4451	4	PZ
11LD	Col-0	1	29.0567	11	out
11LD	Col-0	1	21.8425	5	PZ
11LD	Col-0	1	31.2099	4	PZ
11LD	Col-0	1	19.9913	4	PZ
11LD	Col-0	1	23.4555	13	out
11LD	Col-0	1	34.7628	10	out
11LD	Col-0	1	20.2693	9	out
11LD	Col-0	1	32.9145	9	out
11LD	Col-0	1	36.7661	11	out
11LD	Col-0	1	49.6474	9	out
11LD	Col-0	1	22.1459	8	out
11LD	Col-0	1	27.2346	8	out
11LD	Col-0	1	34.2804	8	out
11LD	Col-0	1	23.4844	9	out
11LD	Col-0	1	40.3922	8	out
11LD	Col-0	1	20.2349	10	out
11LD	Col-0	1	34.3536	8	out
11LD	Col-0	1	25.0583	10	out
11LD	Col-0	1	54.0714	11	out
11LD	Col-0	1	33.6692	7	out
11LD	Col-0	1	32.1502	7	out
11LD	Col-0	1	29.7234	11	out
11LD	Col-0	1	37.1251	10	out
11LD	Col-0	1	28.9772	6	out
11LD	Col-0	1	28.3981	7	out
11LD	Col-0	1	32.8597	8	out
11LD	Col-0	1	22.6655	11	out
11LD	Col-0	1	44.6329	9	out
11LD	Col-0	1	51.1113	8	out
11LD	Col-0	1	38.5932	6	out
11LD	Col-0	1	34.0916	8	out
11LD	Col-0	1	28.363	10	out
11LD	Col-0	1	34.4347	11	out
11LD	Col-0	1	27.3762	10	out
11LD	Col-0	1	23.3285	6	out
11LD	Col-0	1	23.9378	6	out
11LD	Col-0	1	43.0865	9	out
11LD	Col-0	1	36.7996	10	out
11LD	Col-0	1	16.5921	12	out
11LD	Col-0	1	42.9217	9	out
11LD	Col-0	1	27.352	7	out
11LD	Col-0	1	26.8361	12	out
11LD	Col-0	1	31.5743	6	out
11LD	Col-0	1	30.2773	10	out
11LD	Col-0	1	35.6248	6	out
11LD	Col-0	1	40.1633	4	PZ
11LD	Col-0	1	29.4288	3	out
11LD	Col-0	1	20.1223	9	out
11LD	Col-0	1	23.4806	9	out
11LD	Col-0	1	28.3022	3	out
11LD	Col-0	1	18.2915	8	out
11LD	Col-0	1	22.0192	9	out
11LD	Col-0	1	38.0999	10	out
11LD	Col-0	1	19.111	13	out
11LD	Col-0	1	26.8176	10	out
11LD	Col-0	1	47.7559	7	out
11LD	Col-0	1	26.7537	6	out
11LD	Col-0	1	22.0764	9	out
11LD	Col-0	1	39.845	4	PZ
11LD	Col-0	1	26.3355	2	CZ
11LD	Col-0	1	42.3091	5	PZ
11LD	Col-0	1	21.3473	8	out
11LD	Col-0	1	39.6935	8	out
11LD	Col-0	1	22.227	3	out
11LD	Col-0	1	21.4803	6	out
11LD	Col-0	1	32.9222	1	CZ
11LD	Col-0	1	41.8224	2	CZ
11LD	Col-0	1	42.8774	4	PZ
11LD	Col-0	1	39.6976	6	out
11LD	Col-0	1	33.2255	10	out
11LD	Col-0	1	44.386	3	out
11LD	Col-0	1	37.2637	7	out
11LD	Col-0	1	22.8419	9	out
11LD	Col-0	1	38.0115	10	out
11LD	Col-0	1	32.9245	5	PZ
11LD	Col-0	1	44.2678	3	out
11LD	Col-0	1	40.0058	8	out
11LD	Col-0	1	27.3568	10	out
11LD	Col-0	1	19.2112	8	out
11LD	Col-0	1	37.8252	5	PZ
11LD	Col-0	1	26.8524	4	PZ
11LD	Col-0	1	20.0937	5	PZ
11LD	Col-0	1	36.7409	12	out
11LD	Col-0	1	21.1841	6	out
11LD	Col-0	1	26.6658	9	out
11LD	Col-0	1	24.1702	6	out
11LD	Col-0	1	21.5925	6	out
11LD	Col-0	1	33.5753	8	out
11LD	Col-0	1	33.6374	4	PZ
11LD	Col-0	1	31.6782	5	PZ
11LD	Col-0	1	25.8291	9	out
11LD	Col-0	1	40.2999	10	out
11LD	Col-0	1	46.5861	12	out
11LD	Col-0	1	33.5912	10	out
11LD	Col-0	1	22.0978	10	out
11LD	Col-0	1	41.5633	11	out
11LD	Col-0	1	44.0306	10	out
11LD	Col-0	1	39.0887	11	out
11LD	Col-0	1	32.8314	11	out
11LD	Col-0	1	42.5647	7	out
11LD	Col-0	1	36.4736	8	out
11LD	Col-0	1	27.9478	9	out
11LD	Col-0	1	23.8543	10	out
11LD	Col-0	1	50.3229	11	out
11LD	Col-0	1	29.1282	12	out
11LD	Col-0	1	17.9477	11	out
11LD	Col-0	1	33.2118	7	out
11LD	Col-0	1	43.2643	6	out
11LD	Col-0	1	39.8852	5	PZ
11LD	Col-0	1	28.0957	5	PZ
11LD	Col-0	1	30.5002	5	PZ
11LD	Col-0	1	26.8055	5	PZ
11LD	Col-0	1	32.8881	9	out
11LD	Col-0	1	45.3987	8	out
11LD	Col-0	1	29.4022	7	out
11LD	Col-0	1	36.595	5	PZ
11LD	Col-0	1	50.6227	5	PZ
11LD	Col-0	1	39.3783	8	out
11LD	Col-0	1	22.414	11	out
11LD	Col-0	1	29.9305	9	out
11LD	Col-0	1	40.9259	4	PZ
11LD	Col-0	1	32.5552	9	out
11LD	Col-0	1	23.9238	11	out
11LD	Col-0	1	34.4031	5	PZ
11LD	Col-0	1	22.4183	10	out
11LD	Col-0	1	16.5314	8	out
11LD	Col-0	1	38.0935	3	out
11LD	Col-0	1	42.0922	2	CZ
11LD	Col-0	1	20.4654	8	out
11LD	Col-0	1	36.7943	5	PZ
11LD	Col-0	1	34.494	2	CZ
11LD	Col-0	1	33.326	7	out
11LD	Col-0	1	24.9102	3	out
11LD	Col-0	1	24.6836	2	CZ
11LD	Col-0	1	38.3304	6	out
11LD	Col-0	1	24.707	2	CZ
11LD	Col-0	1	42.2876	1	CZ
11LD	Col-0	1	20.4766	4	PZ
11LD	Col-0	1	40.4731	2	CZ
11LD	Col-0	1	45.0062	4	PZ
11LD	Col-0	1	30.022	5	PZ
11LD	Col-0	1	23.0385	1	CZ
11LD	Col-0	1	26.8477	2	CZ
11LD	Col-0	1	37.9186	6	out
11LD	Col-0	1	36.9336	8	out
11LD	Col-0	1	27.4654	2	CZ
11LD	Col-0	1	39.2052	3	out
11LD	Col-0	1	19.451	4	PZ
11LD	Col-0	1	23.0149	5	PZ
11LD	Col-0	1	19.8602	4	PZ
11LD	Col-0	1	45.9164	3	out
11LD	Col-0	1	26.863	7	out
11LD	Col-0	1	32.4553	6	out
11LD	Col-0	1	43.7566	2	CZ
11LD	Col-0	1	35.8568	5	PZ
11LD	Col-0	1	29.3096	6	out
11LD	Col-0	1	29.9791	9	out
11LD	Col-0	1	25.632	13	out
11LD	Col-0	1	15.7212	9	out
11LD	Col-0	1	27.9236	2	CZ
11LD	Col-0	1	40.2493	3	out
11LD	Col-0	1	34.4813	9	out
11LD	Col-0	1	23.8502	3	out
11LD	Col-0	1	21.1518	5	PZ
11LD	Col-0	1	35.0444	7	out
11LD	Col-0	1	25.3868	8	out
11LD	Col-0	1	42.8717	5	PZ
11LD	Col-0	1	23.7342	6	out
11LD	Col-0	1	24.1342	7	out
11LD	Col-0	1	30.0572	6	out
11LD	Col-0	1	25.0549	5	PZ
11LD	Col-0	1	26.7709	4	PZ
11LD	Col-0	1	32.5266	11	out
11LD	Col-0	1	45.6578	6	out
11LD	Col-0	1	35.7802	6	out
11LD	Col-0	1	33.0247	6	out
11LD	Col-0	1	40.7354	5	PZ
11LD	Col-0	1	18.2464	5	PZ
11LD	Col-0	1	28.8256	5	PZ
11LD	Col-0	1	29.1076	12	out
11LD	Col-0	1	39.5309	11	out
11LD	Col-0	1	38.7459	10	out
11LD	Col-0	1	16.5322	8	out
11LD	Col-0	1	28.7291	8	out
11LD	Col-0	1	43.2886	7	out
11LD	Col-0	1	26.1235	6	out
11LD	Col-0	1	33.23	7	out
11LD	Col-0	1	27.66	9	out
11LD	Col-0	1	29.2866	9	out
11LD	Col-0	1	25.2779	8	out
11LD	Col-0	1	27.4148	6	out
11LD	Col-0	1	37.7285	6	out
11LD	Col-0	1	30.4999	7	out
11LD	Col-0	1	25.128	6	out
11LD	Col-0	1	24.8151	6	out
11LD	Col-0	1	32.2589	7	out
11LD	Col-0	1	34.9844	9	out
11LD	Col-0	1	36.3354	9	out
11LD	Col-0	1	48.3188	6	out
11LD	Col-0	1	33.7171	7	out
11LD	Col-0	1	47.0241	7	out
11LD	Col-0	1	42.1262	10	out
11LD	Col-0	1	32.9392	10	out
11LD	Col-0	1	21.6124	9	out
11LD	Col-0	1	23.3434	7	out
11LD	Col-0	1	32.5779	8	out
11LD	Col-0	1	41.9619	10	out
11LD	Col-0	1	28.6267	11	out
11LD	Col-0	1	25.992	10	out
11LD	Col-0	1	21.5353	9	out
11LD	Col-0	1	28.4484	11	out
11LD	Col-0	1	29.3876	11	out
11LD	Col-0	1	50.423	9	out
11LD	Col-0	1	19.5544	9	out
11LD	Col-0	1	46.4606	4	PZ
11LD	Col-0	1	33.0904	5	PZ
11LD	Col-0	1	29.3179	3	out
11LD	Col-0	1	23.0461	4	PZ
11LD	Col-0	1	39.5248	1	CZ
11LD	Col-0	1	15.9799	0	CZ
11LD	Col-0	1	25.6231	4	PZ
11LD	Col-0	1	28.7407	5	PZ
11LD	Col-0	1	17.364	7	out
11LD	Col-0	1	23.7709	8	out
11LD	Col-0	1	11.5205	7	out
11LD	Col-0	1	22.1187	6	out
11LD	Col-0	1	34.5627	8	out
11LD	Col-0	1	24.6199	7	out
11LD	Col-0	1	15.7473	6	out
11LD	Col-0	1	23.6334	8	out
11LD	Col-0	1	27.6906	7	out
11LD	Col-0	1	28.4276	6	out
11LD	Col-0	1	27.6863	6	out
11LD	Col-0	1	42.2408	5	PZ
11LD	Col-0	1	24.072	8	out
11LD	Col-0	1	17.9326	7	out
11LD	Col-0	1	40.0293	7	out
11LD	Col-0	1	26.4331	4	PZ
11LD	Col-0	1	30.1647	3	out
11LD	Col-0	1	34.3308	4	PZ
11LD	Col-0	1	27.5416	4	PZ
11LD	Col-0	1	28.519	7	out
11LD	Col-0	1	22.318	8	out
11LD	Col-0	1	33.4588	8	out
11LD	Col-0	1	29.0296	9	out
11LD	Col-0	1	20.1706	7	out
11LD	Col-0	1	33.9198	6	out
11LD	Col-0	1	14.7362	9	out
11LD	Col-0	1	35.5262	10	out
11LD	Col-0	1	38.1887	9	out
11LD	Col-0	1	29.0734	7	out
11LD	Col-0	1	24.2763	8	out
11LD	Col-0	1	23.0445	6	out
11LD	Col-0	1	28.495	7	out
11LD	Col-0	1	19.614	8	out
11LD	Col-0	1	26.2523	8	out
11LD	Col-0	1	21.4913	9	out
11LD	Col-0	1	19.3446	5	PZ
11LD	Col-0	1	22.8749	5	PZ
11LD	Col-0	1	36.9691	10	out
11LD	Col-0	1	32.3275	10	out
11LD	Col-0	1	19.3544	11	out
11LD	Col-0	1	35.3661	11	out
11LD	Col-0	1	30.5645	12	out
11LD	Col-0	1	40.0051	8	out
11LD	Col-0	1	26.8586	7	out
11LD	Col-0	1	24.8896	7	out
11LD	Col-0	1	44.3363	7	out
11LD	Col-0	1	22.5413	11	out
11LD	Col-0	1	33.1906	11	out
11LD	Col-0	1	17.0431	12	out
11LD	Col-0	1	43.2147	3	out
11LD	Col-0	1	34.2767	3	out
11LD	Col-0	1	22.0529	8	out
11LD	Col-0	1	15.0156	9	out
11LD	Col-0	1	20.7846	10	out
11LD	Col-0	1	21.9872	11	out
11LD	Col-0	1	44.4988	11	out
11LD	Col-0	1	15.9863	6	out
11LD	Col-0	1	37.2254	5	PZ
11LD	Col-0	1	26.5725	8	out
11LD	Col-0	1	25.0585	9	out
11LD	Col-0	1	33.365	11	out
11LD	Col-0	1	21.5529	12	out
11LD	Col-0	1	32.0778	11	out
11LD	Col-0	1	15.3708	12	out
11LD	Col-0	1	20.6533	12	out
11LD	Col-0	1	25.5631	12	out
11LD	Col-0	1	15.3315	7	out
11LD	Col-0	1	45.5892	7	out
11LD	Col-0	1	20.5202	12	out
11LD	Col-0	1	27.1056	13	out
11LD	Col-0	1	34.872	9	out
11LD	Col-0	1	32.4359	10	out
11LD	Col-0	1	51.2035	9	out
11LD	Col-0	1	21.2063	10	out
11LD	Col-0	1	16.6525	3	out
11LD	Col-0	1	32.4542	2	CZ
11LD	Col-0	1	18.8559	8	out
11LD	Col-0	1	21.4501	9	out
11LD	Col-0	1	36.086	10	out
11LD	Col-0	1	25.2851	12	out
11LD	Col-0	1	22.8478	13	out
11LD	Col-0	1	28.2284	14	out
11LD	Col-0	1	32.5738	14	out
11LD	Col-0	1	22.4352	12	out
11LD	Col-0	1	42.9314	13	out
11LD	Col-0	1	22.8323	9	out
11LD	Col-0	1	22.9277	10	out
11LD	Col-0	1	30.1431	10	out
11LD	Col-0	1	18.3002	10	out
11LD	Col-0	2	24.376	6	out
11LD	Col-0	2	28.6827	8	out
11LD	Col-0	2	31.846	5	PZ
11LD	Col-0	2	27.4488	8	out
11LD	Col-0	2	40.66	10	out
11LD	Col-0	2	34.0138	4	PZ
11LD	Col-0	2	31.8357	1	CZ
11LD	Col-0	2	18.3889	0	CZ
11LD	Col-0	2	19.7111	1	CZ
11LD	Col-0	2	33.925	11	out
11LD	Col-0	2	39.5023	6	out
11LD	Col-0	2	44.146	9	out
11LD	Col-0	2	31.1939	8	out
11LD	Col-0	2	41.8207	6	out
11LD	Col-0	2	24.2059	3	out
11LD	Col-0	2	20.2619	3	out
11LD	Col-0	2	33.2372	8	out
11LD	Col-0	2	21.507	2	CZ
11LD	Col-0	2	35.3506	11	out
11LD	Col-0	2	29.2261	7	out
11LD	Col-0	2	37.9979	10	out
11LD	Col-0	2	25.4737	9	out
11LD	Col-0	2	34.7135	7	out
11LD	Col-0	2	25.3415	8	out
11LD	Col-0	2	36.5428	9	out
11LD	Col-0	2	32.9745	9	out
11LD	Col-0	2	32.9849	10	out
11LD	Col-0	2	27.5588	10	out
11LD	Col-0	2	43.6009	4	PZ
11LD	Col-0	2	34.4894	2	CZ
11LD	Col-0	2	30.7786	7	out
11LD	Col-0	2	22.849	3	out
11LD	Col-0	2	51.0983	9	out
11LD	Col-0	2	19.459	5	PZ
11LD	Col-0	2	31.3059	4	PZ
11LD	Col-0	2	12.4863	5	PZ
11LD	Col-0	2	33.5402	9	out
11LD	Col-0	2	29.6085	5	PZ
11LD	Col-0	2	39.8812	8	out
11LD	Col-0	2	38.9362	9	out
11LD	Col-0	2	38.5903	8	out
11LD	Col-0	2	37.685	9	out
11LD	Col-0	2	33.777	8	out
11LD	Col-0	2	23.8795	7	out
11LD	Col-0	2	27.419	6	out
11LD	Col-0	2	34.7083	5	PZ
11LD	Col-0	2	23.3704	9	out
11LD	Col-0	2	21.3019	7	out
11LD	Col-0	2	24.703	7	out
11LD	Col-0	2	28.715	8	out
11LD	Col-0	2	39.2638	8	out
11LD	Col-0	2	40.3265	8	out
11LD	Col-0	2	28.389	12	out
11LD	Col-0	2	30.4189	11	out
11LD	Col-0	2	25.7645	11	out
11LD	Col-0	2	22.4594	10	out
11LD	Col-0	2	34.6457	10	out
11LD	Col-0	2	40.1089	10	out
11LD	Col-0	2	28.6489	10	out
11LD	Col-0	2	33.5657	9	out
11LD	Col-0	2	21.0303	8	out
11LD	Col-0	2	43.0083	12	out
11LD	Col-0	2	47.9163	11	out
11LD	Col-0	2	26.4769	9	out
11LD	Col-0	2	44.5653	8	out
11LD	Col-0	2	24.5349	8	out
11LD	Col-0	2	40.4013	11	out
11LD	Col-0	2	45.8928	10	out
11LD	Col-0	2	17.7616	8	out
11LD	Col-0	2	34.9174	7	out
11LD	Col-0	2	29.0723	10	out
11LD	Col-0	2	39.8907	6	out
11LD	Col-0	2	19.8631	6	out
11LD	Col-0	2	20.9973	10	out
11LD	Col-0	2	25.6736	5	PZ
11LD	Col-0	2	20.6659	5	PZ
11LD	Col-0	2	35.4396	5	PZ
11LD	Col-0	2	35.9289	10	out
11LD	Col-0	2	27.5292	6	out
11LD	Col-0	2	26.6922	10	out
11LD	Col-0	2	25.8194	10	out
11LD	Col-0	2	36.0894	4	PZ
11LD	Col-0	2	35.1682	5	PZ
11LD	Col-0	2	26.6564	10	out
11LD	Col-0	2	32.3448	5	PZ
11LD	Col-0	2	30.5935	4	PZ
11LD	Col-0	2	35.2145	5	PZ
11LD	Col-0	2	39.6484	3	out
11LD	Col-0	2	25.7561	3	out
11LD	Col-0	2	23.5501	7	out
11LD	Col-0	2	37.962	3	out
11LD	Col-0	2	18.7177	2	CZ
11LD	Col-0	2	29.708	4	PZ
11LD	Col-0	2	24.3369	3	out
11LD	Col-0	2	30.3241	2	CZ
11LD	Col-0	2	33.4398	6	out
11LD	Col-0	2	32.0654	4	PZ
11LD	Col-0	2	29.3273	7	out
11LD	Col-0	2	24.6425	7	out
11LD	Col-0	2	32.1834	7	out
11LD	Col-0	2	23.7687	7	out
11LD	Col-0	2	18.1485	8	out
11LD	Col-0	2	24.7005	7	out
11LD	Col-0	2	38.9763	11	out
11LD	Col-0	2	31.747	11	out
11LD	Col-0	2	26.0459	11	out
11LD	Col-0	2	45.97	9	out
11LD	Col-0	2	31.2686	9	out
11LD	Col-0	2	22.5832	8	out
11LD	Col-0	2	18.2283	9	out
11LD	Col-0	2	42.3629	10	out
11LD	Col-0	2	21.0002	8	out
11LD	Col-0	2	40.1142	11	out
11LD	Col-0	2	23.1578	9	out
11LD	Col-0	2	13.7	9	out
11LD	Col-0	2	20.5938	8	out
11LD	Col-0	2	48.6611	7	out
11LD	Col-0	2	22.1046	7	out
11LD	Col-0	2	28.6158	9	out
11LD	Col-0	2	41.4547	6	out
11LD	Col-0	2	16.2191	6	out
11LD	Col-0	2	41.9893	6	out
11LD	Col-0	2	36.2198	6	out
11LD	Col-0	2	26.9067	9	out
11LD	Col-0	2	29.444	5	PZ
11LD	Col-0	2	37.1874	4	PZ
11LD	Col-0	2	30.3329	4	PZ
11LD	Col-0	2	33.5165	4	PZ
11LD	Col-0	2	32.5962	9	out
11LD	Col-0	2	35.9379	7	out
11LD	Col-0	2	27.4973	2	CZ
11LD	Col-0	2	32.4087	3	out
11LD	Col-0	2	22.5251	11	out
11LD	Col-0	2	37.4536	7	out
11LD	Col-0	2	25.428	2	CZ
11LD	Col-0	2	34.3446	3	out
11LD	Col-0	2	31.1242	3	out
11LD	Col-0	2	20.9495	1	CZ
11LD	Col-0	2	31.5038	9	out
11LD	Col-0	2	25.2575	10	out
11LD	Col-0	2	35.9939	4	PZ
11LD	Col-0	2	48.0381	6	out
11LD	Col-0	2	32.6154	5	PZ
11LD	Col-0	2	42.3232	3	out
11LD	Col-0	2	39.7617	8	out
11LD	Col-0	2	39.5046	10	out
11LD	Col-0	2	27.9847	9	out
11LD	Col-0	2	34.6009	8	out
11LD	Col-0	2	39.798	6	out
11LD	Col-0	2	24.5071	4	PZ
11LD	Col-0	2	27.6137	6	out
11LD	Col-0	2	27.4672	4	PZ
11LD	Col-0	2	16.0184	6	out
11LD	Col-0	2	41.6673	5	PZ
11LD	Col-0	2	38.6445	8	out
11LD	Col-0	2	40.4106	10	out
11LD	Col-0	2	36.7876	7	out
11LD	Col-0	2	24.7989	6	out
11LD	Col-0	2	16.4669	6	out
11LD	Col-0	2	48.0283	9	out
11LD	Col-0	2	20.9527	9	out
11LD	Col-0	2	37.3533	5	PZ
11LD	Col-0	2	43.4927	6	out
11LD	Col-0	2	31.8825	6	out
11LD	Col-0	2	61.1078	9	out
11LD	Col-0	2	36.9182	7	out
11LD	Col-0	2	22.2097	7	out
11LD	Col-0	2	26.2752	7	out
11LD	Col-0	2	33.1751	8	out
11LD	Col-0	2	25.7245	11	out
11LD	Col-0	2	14.201	10	out
11LD	Col-0	2	49.1219	11	out
11LD	Col-0	2	20.6133	12	out
11LD	Col-0	2	18.8701	7	out
11LD	Col-0	2	30.971	8	out
11LD	Col-0	2	28.1352	6	out
11LD	Col-0	2	13.4833	7	out
11LD	Col-0	2	18.6939	5	PZ
11LD	Col-0	2	33.004	6	out
11LD	Col-0	2	35.8591	7	out
11LD	Col-0	2	24.3644	1	CZ
11LD	Col-0	2	24.5731	1	CZ
11LD	Col-0	2	23.3545	5	PZ
11LD	Col-0	2	28.3306	5	PZ
11LD	Col-0	2	13.9524	8	out
11LD	Col-0	2	33.9225	9	out
11LD	Col-0	2	36.9184	9	out
11LD	Col-0	2	32.9074	4	PZ
11LD	Col-0	2	36.4427	4	PZ
11LD	Col-0	2	36.6449	5	PZ
11LD	Col-0	2	33.7287	7	out
11LD	Col-0	2	33.7514	6	out
11LD	Col-0	2	20.8484	7	out
11LD	Col-0	2	33.2619	8	out
11LD	Col-0	2	27.7512	3	out
11LD	Col-0	2	35.5853	2	CZ
11LD	Col-0	2	16.0979	4	PZ
11LD	Col-0	2	15.6985	4	PZ
11LD	Col-0	2	32.5414	4	PZ
11LD	Col-0	2	32.2956	5	PZ
11LD	Col-0	2	30.1283	6	out
11LD	Col-0	2	33.3884	7	out
11LD	Col-0	2	50.6378	8	out
11LD	Col-0	2	40.9308	2	CZ
11LD	Col-0	2	31.6256	3	out
11LD	Col-0	2	31.6306	3	out
11LD	Col-0	2	25.2678	7	out
11LD	Col-0	2	36.4477	8	out
11LD	Col-0	2	16.2053	11	out
11LD	Col-0	2	25.3964	8	out
11LD	Col-0	2	25.1357	8	out
11LD	Col-0	2	22.3618	7	out
11LD	Col-0	2	32.3242	8	out
11LD	Col-0	2	30.1988	5	PZ
11LD	Col-0	2	40.1966	4	PZ
11LD	Col-0	2	25.7763	7	out
11LD	Col-0	2	13.0859	7	out
11LD	Col-0	2	16.6068	8	out
11LD	Col-0	2	47.4207	8	out
11LD	Col-0	2	43.0009	9	out
11LD	Col-0	2	38.4909	9	out
11LD	Col-0	2	27.4489	10	out
11LD	Col-0	2	26.0318	7	out
11LD	Col-0	2	25.9255	8	out
11LD	Col-0	2	19.0993	4	PZ
11LD	Col-0	2	27.7163	5	PZ
11LD	Col-0	2	15.0702	8	out
11LD	Col-0	2	45.3366	8	out
11LD	Col-0	2	37.0606	9	out
11LD	Col-0	2	33.3452	10	out
11LD	Col-0	2	28.3923	11	out
11LD	Col-0	2	30.5316	12	out
11LD	Col-0	2	40.0586	9	out
11LD	Col-0	2	34.6402	8	out
11LD	Col-0	2	27.2054	10	out
11LD	Col-0	2	23.029	9	out
11LD	Col-0	2	35.419	9	out
11LD	Col-0	2	43.3002	8	out
11LD	Col-0	2	19.9782	9	out
11LD	Col-0	2	24.8245	9	out
11LD	Col-0	2	15.8027	7	out
11LD	Col-0	2	20.548	6	out
11LD	Col-0	2	20.988	6	out
11LD	Col-0	2	15.8203	6	out
11LD	Col-0	2	19.475	6	out
11LD	Col-0	2	36.0066	5	PZ
11LD	Col-0	2	26.0329	2	CZ
11LD	Col-0	2	24.6578	2	CZ
11LD	Col-0	2	26.6078	1	CZ
11LD	Col-0	2	14.126	2	CZ
11LD	Col-0	2	27.4282	3	out
11LD	Col-0	2	22.8904	4	PZ
11LD	Col-0	2	27.8188	7	out
11LD	Col-0	2	27.5495	7	out
11LD	Col-0	2	49.033	6	out
11LD	Col-0	2	29.1711	6	out
11LD	Col-0	2	35.4278	6	out
11LD	Col-0	2	27.2949	6	out
11LD	Col-0	2	44.3337	12	out
11LD	Col-0	2	25.326	12	out
11LD	Col-0	2	28.3867	13	out
11LD	Col-0	2	37.2789	12	out
11LD	Col-0	2	29.4561	10	out
11LD	Col-0	2	21.2461	9	out
11LD	Col-0	2	20.5666	9	out
11LD	Col-0	2	43.5259	9	out
11LD	Col-0	2	21.799	8	out
11LD	Col-0	2	24.0664	9	out
11LD	Col-0	2	22.8929	7	out
11LD	Col-0	2	37.3161	6	out
11LD	Col-0	2	25.4491	3	out
11LD	Col-0	2	20.3029	3	out
11LD	Col-0	2	35.8599	7	out
11LD	Col-0	2	14.3071	6	out
11LD	Col-0	2	38.9698	5	PZ
11LD	Col-0	2	21.8365	6	out
11LD	Col-0	2	18.4951	6	out
11LD	Col-0	2	16.9662	7	out
11LD	Col-0	2	37.8198	8	out
11LD	Col-0	2	36.4896	3	out
11LD	Col-0	2	12.2434	4	PZ
11LD	Col-0	2	51.1206	5	PZ
11LD	Col-0	2	20.1606	5	PZ
11LD	Col-0	2	21.1778	5	PZ
11LD	Col-0	2	50.8764	5	PZ
11LD	Col-0	2	45.7097	6	out
11LD	Col-0	2	37.2359	7	out
11LD	Col-0	2	35.8392	7	out
11LD	Col-0	2	24.7472	7	out
11LD	Col-0	2	12.6498	10	out
11LD	Col-0	2	31.2065	6	out
11LD	Col-0	2	41.6994	7	out
11LD	Col-0	2	22.9201	8	out
11LD	Col-0	2	25.0448	8	out
11LD	Col-0	2	20.9825	7	out
11LD	Col-0	2	36.2546	7	out
11LD	Col-0	2	33.0799	8	out
11LD	Col-0	2	33.0445	9	out
11LD	Col-0	2	30.3768	9	out
11LD	Col-0	2	44.7871	10	out
11LD	Col-0	2	25.2233	10	out
11LD	Col-0	2	23.1255	10	out
11LD	Col-0	2	17.0989	11	out
11LD	Col-0	2	28.9193	10	out
11LD	Col-0	2	28.3832	10	out
11LD	Col-0	2	49.8033	7	out
11LD	Col-0	2	34.6083	8	out
11LD	Col-0	2	25.0481	9	out
11LD	Col-0	2	20.8875	9	out
11LD	Col-0	2	12.5806	10	out
11LD	Col-0	2	27.4324	10	out
11LD	Col-0	2	16.0513	9	out
11LD	Col-0	2	32.0289	10	out
11LD	Col-0	2	27.4839	9	out
11LD	Col-0	2	26.7651	10	out
11LD	Col-0	2	12.7862	5	PZ
11LD	Col-0	2	26.6745	4	PZ
11LD	Col-0	2	33.2602	4	PZ
11LD	Col-0	2	17.1392	5	PZ
11LD	Col-0	5	26.329	8	out
11LD	Col-0	5	18.4022	10	out
11LD	Col-0	5	33.1822	9	out
11LD	Col-0	5	60.0416	13	out
11LD	Col-0	5	42.7088	14	out
11LD	Col-0	5	27.5247	8	out
11LD	Col-0	5	32.5759	9	out
11LD	Col-0	5	43.1772	9	out
11LD	Col-0	5	33.8066	9	out
11LD	Col-0	5	49.9825	3	out
11LD	Col-0	5	27.3666	2	CZ
11LD	Col-0	5	30.6377	4	PZ
11LD	Col-0	5	28.6785	8	out
11LD	Col-0	5	23.9762	5	PZ
11LD	Col-0	5	43.9656	11	out
11LD	Col-0	5	32.0337	13	out
11LD	Col-0	5	43.4048	12	out
11LD	Col-0	5	38.3084	11	out
11LD	Col-0	5	39.994	11	out
11LD	Col-0	5	36.9818	12	out
11LD	Col-0	5	36.2649	7	out
11LD	Col-0	5	38.2252	8	out
11LD	Col-0	5	34.8213	8	out
11LD	Col-0	5	27.5903	9	out
11LD	Col-0	5	52.4581	6	out
11LD	Col-0	5	41.7347	4	PZ
11LD	Col-0	5	40.5934	3	out
11LD	Col-0	5	49.2652	10	out
11LD	Col-0	5	30.9748	2	CZ
11LD	Col-0	5	38.1545	1	CZ
11LD	Col-0	5	36.1182	12	out
11LD	Col-0	5	43.4316	3	out
11LD	Col-0	5	23.0312	4	PZ
11LD	Col-0	5	32.2851	9	out
11LD	Col-0	5	41.4888	4	PZ
11LD	Col-0	5	20.6411	7	out
11LD	Col-0	5	26.6917	10	out
11LD	Col-0	5	21.0563	6	out
11LD	Col-0	5	21.9133	6	out
11LD	Col-0	5	37.281	6	out
11LD	Col-0	5	30.1714	7	out
11LD	Col-0	5	34.1058	10	out
11LD	Col-0	5	34.0917	8	out
11LD	Col-0	5	45.1671	7	out
11LD	Col-0	5	37.4134	10	out
11LD	Col-0	5	27.6154	4	PZ
11LD	Col-0	5	31.6403	8	out
11LD	Col-0	5	29.8144	8	out
11LD	Col-0	5	29.3521	1	CZ
11LD	Col-0	5	35.591	6	out
11LD	Col-0	5	37.7054	2	CZ
11LD	Col-0	5	30.9924	5	PZ
11LD	Col-0	5	17.2649	6	out
11LD	Col-0	5	18.4151	7	out
11LD	Col-0	5	32.2276	6	out
11LD	Col-0	5	30.9959	10	out
11LD	Col-0	5	26.214	3	out
11LD	Col-0	5	42.5262	6	out
11LD	Col-0	5	37.663	4	PZ
11LD	Col-0	5	28.8503	8	out
11LD	Col-0	5	33.1631	7	out
11LD	Col-0	5	41.8908	12	out
11LD	Col-0	5	31.2065	12	out
11LD	Col-0	5	28.3501	12	out
11LD	Col-0	5	32.598	12	out
11LD	Col-0	5	24.7843	11	out
11LD	Col-0	5	30.4704	11	out
11LD	Col-0	5	30.4358	10	out
11LD	Col-0	5	21.7875	12	out
11LD	Col-0	5	41.275	10	out
11LD	Col-0	5	38.3911	10	out
11LD	Col-0	5	28.1518	11	out
11LD	Col-0	5	32.1497	6	out
11LD	Col-0	5	24.1035	6	out
11LD	Col-0	5	23.2875	9	out
11LD	Col-0	5	21.2499	9	out
11LD	Col-0	5	35.8519	10	out
11LD	Col-0	5	28.7961	11	out
11LD	Col-0	5	35.1605	10	out
11LD	Col-0	5	36.2399	9	out
11LD	Col-0	5	28.5084	10	out
11LD	Col-0	5	25.2033	8	out
11LD	Col-0	5	20.8788	9	out
11LD	Col-0	5	22.1051	10	out
11LD	Col-0	5	35.9956	8	out
11LD	Col-0	5	18.9666	7	out
11LD	Col-0	5	32.7632	7	out
11LD	Col-0	5	34.4885	8	out
11LD	Col-0	5	38.0442	8	out
11LD	Col-0	5	27.7179	9	out
11LD	Col-0	5	25.8014	10	out
11LD	Col-0	5	27.7838	9	out
11LD	Col-0	5	26.5744	7	out
11LD	Col-0	5	31.1128	7	out
11LD	Col-0	5	24.1024	7	out
11LD	Col-0	5	22.7105	9	out
11LD	Col-0	5	21.9254	8	out
11LD	Col-0	5	36.5028	8	out
11LD	Col-0	5	29.8855	7	out
11LD	Col-0	5	22.4425	10	out
11LD	Col-0	5	40.7952	8	out
11LD	Col-0	5	20.2897	10	out
11LD	Col-0	5	33.6293	9	out
11LD	Col-0	5	40.5133	7	out
11LD	Col-0	5	25.0216	6	out
11LD	Col-0	5	48.1398	7	out
11LD	Col-0	5	24.8552	10	out
11LD	Col-0	5	40.7713	9	out
11LD	Col-0	5	28.1692	8	out
11LD	Col-0	5	24.6669	8	out
11LD	Col-0	5	40.1618	5	PZ
11LD	Col-0	5	23.5036	8	out
11LD	Col-0	5	21.979	9	out
11LD	Col-0	5	42.1921	6	out
11LD	Col-0	5	28.4762	11	out
11LD	Col-0	5	16.0399	6	out
11LD	Col-0	5	24.9355	6	out
11LD	Col-0	5	37.6765	7	out
11LD	Col-0	5	34.5756	6	out
11LD	Col-0	5	29.5994	8	out
11LD	Col-0	5	35.7375	5	PZ
11LD	Col-0	5	32.802	5	PZ
11LD	Col-0	5	31.2421	5	PZ
11LD	Col-0	5	44.3754	6	out
11LD	Col-0	5	53.9348	12	out
11LD	Col-0	5	32.644	2	CZ
11LD	Col-0	5	39.121	11	out
11LD	Col-0	5	45.4555	3	out
11LD	Col-0	5	27.2867	6	out
11LD	Col-0	5	45.1414	8	out
11LD	Col-0	5	30.6573	9	out
11LD	Col-0	5	17.1443	4	PZ
11LD	Col-0	5	30.818	3	out
11LD	Col-0	5	36.9742	4	PZ
11LD	Col-0	5	41.4239	7	out
11LD	Col-0	5	35.9542	11	out
11LD	Col-0	5	19.761	7	out
11LD	Col-0	5	46.0954	14	out
11LD	Col-0	5	38.309	8	out
11LD	Col-0	5	52.0349	5	PZ
11LD	Col-0	5	44.9288	8	out
11LD	Col-0	5	33.2687	9	out
11LD	Col-0	5	31.9291	8	out
11LD	Col-0	5	39.3377	8	out
11LD	Col-0	5	38.3532	2	CZ
11LD	Col-0	5	39.8776	7	out
11LD	Col-0	5	23.3937	9	out
11LD	Col-0	5	61.6941	13	out
11LD	Col-0	5	45.1604	9	out
11LD	Col-0	5	44.332	6	out
11LD	Col-0	5	22.5307	5	PZ
11LD	Col-0	5	40.0255	4	PZ
11LD	Col-0	5	31.5072	9	out
11LD	Col-0	5	14.5663	8	out
11LD	Col-0	5	23.1829	3	out
11LD	Col-0	5	31.3046	8	out
11LD	Col-0	5	36.678	9	out
11LD	Col-0	5	30.8285	7	out
11LD	Col-0	5	24.0402	4	PZ
11LD	Col-0	5	24.5606	3	out
11LD	Col-0	5	36.6051	6	out
11LD	Col-0	5	20.8854	8	out
11LD	Col-0	5	19.9034	7	out
11LD	Col-0	5	27.4331	7	out
11LD	Col-0	5	28.0904	9	out
11LD	Col-0	5	21.2069	9	out
11LD	Col-0	5	17.7456	5	PZ
11LD	Col-0	5	24.2786	10	out
11LD	Col-0	5	35.3583	8	out
11LD	Col-0	5	25.2916	6	out
11LD	Col-0	5	21.8621	5	PZ
11LD	Col-0	5	26.2349	5	PZ
11LD	Col-0	5	32.4704	7	out
11LD	Col-0	5	34.484	8	out
11LD	Col-0	5	17.5106	6	out
11LD	Col-0	5	29.7772	5	PZ
11LD	Col-0	5	34.272	7	out
11LD	Col-0	5	18.2093	6	out
11LD	Col-0	5	45.2933	7	out
11LD	Col-0	5	15.847	8	out
11LD	Col-0	5	69.2855	13	out
11LD	Col-0	5	35.0345	13	out
11LD	Col-0	5	25.1811	13	out
11LD	Col-0	5	22.4558	10	out
11LD	Col-0	5	40.1518	12	out
11LD	Col-0	5	33.8579	10	out
11LD	Col-0	5	27.7392	10	out
11LD	Col-0	5	15.1773	9	out
11LD	Col-0	5	38.0915	9	out
11LD	Col-0	5	28.1573	9	out
11LD	Col-0	5	40.593	11	out
11LD	Col-0	5	26.0404	10	out
11LD	Col-0	5	22.8666	8	out
11LD	Col-0	5	41.0483	9	out
11LD	Col-0	5	19.7133	9	out
11LD	Col-0	5	40.5563	7	out
11LD	Col-0	5	29.5559	10	out
11LD	Col-0	5	38.2453	11	out
11LD	Col-0	5	35.1402	11	out
11LD	Col-0	5	36.9103	7	out
11LD	Col-0	5	25.5865	7	out
11LD	Col-0	5	37.1751	6	out
11LD	Col-0	5	40.0598	9	out
11LD	Col-0	5	20.9393	7	out
11LD	Col-0	5	27.1855	6	out
11LD	Col-0	5	29.9897	6	out
11LD	Col-0	5	26.6799	5	PZ
11LD	Col-0	5	46.2207	6	out
11LD	Col-0	5	35.5635	8	out
11LD	Col-0	5	25.2471	8	out
11LD	Col-0	5	30.5279	8	out
11LD	Col-0	5	28.8749	9	out
11LD	Col-0	5	38.4365	6	out
11LD	Col-0	5	44.0796	4	PZ
11LD	Col-0	5	29.6087	4	PZ
11LD	Col-0	5	20.8872	5	PZ
11LD	Col-0	5	36.3825	7	out
11LD	Col-0	5	48.0473	5	PZ
11LD	Col-0	5	49.4891	7	out
11LD	Col-0	5	62.0634	11	out
11LD	Col-0	5	29.7968	9	out
11LD	Col-0	5	19.4966	9	out
11LD	Col-0	5	28.987	8	out
11LD	Col-0	5	41.2597	4	PZ
11LD	Col-0	5	28.6791	7	out
11LD	Col-0	5	26.626	3	out
11LD	Col-0	5	27.9494	2	CZ
11LD	Col-0	5	52.5149	13	out
11LD	Col-0	5	42.3927	12	out
11LD	Col-0	5	44.6468	3	out
11LD	Col-0	5	38.334	6	out
11LD	Col-0	5	24.6539	2	CZ
11LD	Col-0	5	47.3603	1	CZ
11LD	Col-0	5	23.7637	9	out
11LD	Col-0	5	37.7251	14	out
11LD	Col-0	5	27.2194	7	out
11LD	Col-0	5	57.0924	11	out
11LD	Col-0	5	21.2964	3	out
11LD	Col-0	5	26.0676	7	out
11LD	Col-0	5	44.6851	1	CZ
11LD	Col-0	5	36.1115	6	out
11LD	Col-0	5	19.0511	2	CZ
11LD	Col-0	5	27.9079	2	CZ
11LD	Col-0	5	38.2409	10	out
11LD	Col-0	5	22.6275	6	out
11LD	Col-0	5	24.2601	5	PZ
11LD	Col-0	5	25.4631	5	PZ
11LD	Col-0	5	27.6686	10	out
11LD	Col-0	5	28.7868	10	out
11LD	Col-0	5	30.5575	6	out
11LD	Col-0	5	25.5392	9	out
11LD	Col-0	5	31.1891	5	PZ
11LD	Col-0	5	19.3717	6	out
11LD	Col-0	5	42.9335	6	out
11LD	Col-0	5	35.8726	9	out
11LD	Col-0	5	27.533	8	out
11LD	Col-0	5	30.6906	8	out
11LD	Col-0	5	42.3787	7	out
11LD	Col-0	5	37.2864	5	PZ
11LD	Col-0	5	38.8486	4	PZ
11LD	Col-0	5	35.9366	4	PZ
11LD	Col-0	5	40.3392	1	CZ
11LD	Col-0	5	26.789	2	CZ
11LD	Col-0	5	36.4396	3	out
11LD	Col-0	5	37.4016	2	CZ
11LD	Col-0	5	40.6899	2	CZ
11LD	Col-0	5	32.5171	3	out
11LD	Col-0	5	35.7054	3	out
11LD	Col-0	5	34.9586	5	PZ
11LD	Col-0	5	16.7251	6	out
11LD	Col-0	5	37.4935	6	out
11LD	Col-0	5	32.7263	7	out
11LD	Col-0	5	21.5313	8	out
11LD	Col-0	5	26.1053	9	out
11LD	Col-0	5	23.1603	10	out
11LD	Col-0	5	45.3347	10	out
11LD	Col-0	5	36.4579	11	out
11LD	Col-0	5	40.0962	11	out
11LD	Col-0	5	43.6982	6	out
11LD	Col-0	5	26.1826	5	PZ
11LD	Col-0	5	51.5538	5	PZ
11LD	Col-0	5	17.5417	1	CZ
11LD	Col-0	5	43.3374	0	CZ
11LD	Col-0	5	20.6807	6	out
11LD	Col-0	5	31.25	7	out
11LD	Col-0	5	26.8817	7	out
11LD	Col-0	5	20.5738	8	out
11LD	Col-0	5	25.4837	9	out
11LD	Col-0	5	25.0259	10	out
11LD	Col-0	5	36.4264	10	out
11LD	Col-0	5	25.4107	11	out
11LD	Col-0	5	28.6921	11	out
11LD	Col-0	5	22.0719	11	out
11LD	Col-0	5	23.7103	6	out
11LD	Col-0	5	31.2702	6	out
11LD	Col-0	5	42.8883	5	PZ
11LD	Col-0	5	27.8885	5	PZ
11LD	Col-0	5	33.8816	6	out
11LD	Col-0	5	22.1138	2	CZ
11LD	Col-0	5	32.487	1	CZ
11LD	Col-0	5	23.8354	4	PZ
11LD	Col-0	5	24.4233	5	PZ
11LD	Col-0	5	23.9321	6	out
11LD	Col-0	5	27.2172	6	out
11LD	Col-0	5	28.5318	7	out
11LD	Col-0	5	19.5427	7	out
11LD	Col-0	5	31.7337	7	out
11LD	Col-0	5	14.7684	8	out
11LD	Col-0	5	26.6581	7	out
11LD	Col-0	5	37.2065	4	PZ
11LD	Col-0	5	42.6843	3	out
11LD	Col-0	5	26.6975	3	out
11LD	Col-0	5	31.1936	4	PZ
11LD	Col-0	5	22.7196	5	PZ
11LD	Col-0	5	35.8609	3	out
11LD	Col-0	5	29.3261	4	PZ
11LD	Col-0	5	21.2198	5	PZ
11LD	Col-0	5	33.7349	4	PZ
11LD	Col-0	5	33.7303	3	out
11LD	Col-0	5	12.6245	4	PZ
11LD	Col-0	5	28.1408	4	PZ
11LD	Col-0	5	24.7193	4	PZ
11LD	Col-0	5	39.5491	5	PZ
11LD	Col-0	5	37.4749	4	PZ
11LD	Col-0	5	32.5117	5	PZ
11LD	Col-0	5	28.2903	5	PZ
11LD	Col-0	5	20.762	4	PZ
11LD	Col-0	5	26.1336	5	PZ
11LD	Col-0	5	27.5463	11	out
11LD	Col-0	5	30.7977	12	out
11LD	Col-0	5	38.446	7	out
11LD	Col-0	5	43.0464	7	out
11LD	Col-0	5	25.6079	7	out
11LD	Col-0	5	35.0598	6	out
11LD	Col-0	5	17.9107	5	PZ
11LD	Col-0	5	34.1509	5	PZ
11LD	Col-0	6	28.5558	11	out
11LD	Col-0	6	39.7495	8	out
11LD	Col-0	6	33.2817	11	out
11LD	Col-0	6	22.3174	6	out
11LD	Col-0	6	48.1928	11	out
11LD	Col-0	6	28.645	6	out
11LD	Col-0	6	19.7771	7	out
11LD	Col-0	6	24.3092	11	out
11LD	Col-0	6	25.1459	6	out
11LD	Col-0	6	25.3993	10	out
11LD	Col-0	6	38.5243	11	out
11LD	Col-0	6	44.901	4	PZ
11LD	Col-0	6	24.4978	8	out
11LD	Col-0	6	37.085	5	PZ
11LD	Col-0	6	31.3315	8	out
11LD	Col-0	6	46.6439	7	out
11LD	Col-0	6	30.0014	9	out
11LD	Col-0	6	33.4075	6	out
11LD	Col-0	6	24.0151	6	out
11LD	Col-0	6	36.9073	2	CZ
11LD	Col-0	6	29.2345	6	out
11LD	Col-0	6	38.1842	0	CZ
11LD	Col-0	6	31.7988	4	PZ
11LD	Col-0	6	25.2623	2	CZ
11LD	Col-0	6	39.0615	8	out
11LD	Col-0	6	39.6607	5	PZ
11LD	Col-0	6	22.5745	12	out
11LD	Col-0	6	24.4006	12	out
11LD	Col-0	6	27.4377	11	out
11LD	Col-0	6	19.855	10	out
11LD	Col-0	6	27.2101	9	out
11LD	Col-0	6	36.3667	9	out
11LD	Col-0	6	26.3186	10	out
11LD	Col-0	6	22.8859	6	out
11LD	Col-0	6	23.4729	9	out
11LD	Col-0	6	28.7788	8	out
11LD	Col-0	6	40.4446	6	out
11LD	Col-0	6	28.4043	7	out
11LD	Col-0	6	28.7515	9	out
11LD	Col-0	6	20.3055	8	out
11LD	Col-0	6	40.0089	10	out
11LD	Col-0	6	27.4184	5	PZ
11LD	Col-0	6	48.3528	11	out
11LD	Col-0	6	35.9951	5	PZ
11LD	Col-0	6	23.5896	12	out
11LD	Col-0	6	42.6822	4	PZ
11LD	Col-0	6	31.7954	3	out
11LD	Col-0	6	36.8266	3	out
11LD	Col-0	6	46.9582	13	out
11LD	Col-0	6	39.3336	5	PZ
11LD	Col-0	6	33.7955	3	out
11LD	Col-0	6	40.6541	9	out
11LD	Col-0	6	27.0059	6	out
11LD	Col-0	6	41.2755	8	out
11LD	Col-0	6	29.774	5	PZ
11LD	Col-0	6	29.1608	6	out
11LD	Col-0	6	24.2331	7	out
11LD	Col-0	6	31.2802	6	out
11LD	Col-0	6	19.3022	5	PZ
11LD	Col-0	6	38.2508	4	PZ
11LD	Col-0	6	50.0237	9	out
11LD	Col-0	6	22.0204	4	PZ
11LD	Col-0	6	49.0748	10	out
11LD	Col-0	6	34.1832	1	CZ
11LD	Col-0	6	32.5089	11	out
11LD	Col-0	6	56.1935	12	out
11LD	Col-0	6	40.6047	12	out
11LD	Col-0	6	34.5114	5	PZ
11LD	Col-0	6	23.2136	6	out
11LD	Col-0	6	34.4897	9	out
11LD	Col-0	6	57.3482	11	out
11LD	Col-0	6	37.9227	4	PZ
11LD	Col-0	6	38.6221	9	out
11LD	Col-0	6	33.4999	9	out
11LD	Col-0	6	25.1339	11	out
11LD	Col-0	6	42.1691	8	out
11LD	Col-0	6	40.1936	8	out
11LD	Col-0	6	25.6369	5	PZ
11LD	Col-0	6	31.228	10	out
11LD	Col-0	6	25.0283	10	out
11LD	Col-0	6	39.7517	7	out
11LD	Col-0	6	25.6721	9	out
11LD	Col-0	6	31.8927	8	out
11LD	Col-0	6	40.1308	7	out
11LD	Col-0	6	30.3424	6	out
11LD	Col-0	6	23.0604	8	out
11LD	Col-0	6	34.9168	6	out
11LD	Col-0	6	32.3929	11	out
11LD	Col-0	6	18.6301	8	out
11LD	Col-0	6	36.1941	6	out
11LD	Col-0	6	42.4621	7	out
11LD	Col-0	6	24.0309	5	PZ
11LD	Col-0	6	24.1405	4	PZ
11LD	Col-0	6	34.4058	6	out
11LD	Col-0	6	35.7314	8	out
11LD	Col-0	6	19.412	4	PZ
11LD	Col-0	6	34.4893	4	PZ
11LD	Col-0	6	30.4414	5	PZ
11LD	Col-0	6	24.6779	3	out
11LD	Col-0	6	34.7582	3	out
11LD	Col-0	6	40.3668	7	out
11LD	Col-0	6	35.0057	7	out
11LD	Col-0	6	36.1191	1	CZ
11LD	Col-0	6	21.6276	7	out
11LD	Col-0	6	35.7319	10	out
11LD	Col-0	6	26.6325	2	CZ
11LD	Col-0	6	39.5859	2	CZ
11LD	Col-0	6	30.3601	9	out
11LD	Col-0	6	49.6655	10	out
11LD	Col-0	6	35.9586	9	out
11LD	Col-0	6	38.8274	11	out
11LD	Col-0	6	46.9236	2	CZ
11LD	Col-0	6	39.8907	12	out
11LD	Col-0	6	27.4795	9	out
11LD	Col-0	6	25.8798	10	out
11LD	Col-0	6	53.6819	5	PZ
11LD	Col-0	6	39.0728	10	out
11LD	Col-0	6	26.1599	11	out
11LD	Col-0	6	28.9629	9	out
11LD	Col-0	6	37.8659	8	out
11LD	Col-0	6	40.8982	9	out
11LD	Col-0	6	38.2118	9	out
11LD	Col-0	6	22.4268	5	PZ
11LD	Col-0	6	36.3365	7	out
11LD	Col-0	6	26.8997	7	out
11LD	Col-0	6	21.1942	7	out
11LD	Col-0	6	22.4473	10	out
11LD	Col-0	6	43.8305	9	out
11LD	Col-0	6	22.2756	8	out
11LD	Col-0	6	39.1289	7	out
11LD	Col-0	6	27.7324	6	out
11LD	Col-0	6	27.7716	7	out
11LD	Col-0	6	28.5862	8	out
11LD	Col-0	6	34.5748	5	PZ
11LD	Col-0	6	20.9312	5	PZ
11LD	Col-0	6	44.3004	9	out
11LD	Col-0	6	32.8065	6	out
11LD	Col-0	6	17.2506	6	out
11LD	Col-0	6	39.4396	8	out
11LD	Col-0	6	21.8222	3	out
11LD	Col-0	6	30.9767	4	PZ
11LD	Col-0	6	19.9847	6	out
11LD	Col-0	6	34.2609	7	out
11LD	Col-0	6	30.3607	2	CZ
11LD	Col-0	6	53.6015	9	out
11LD	Col-0	6	22.4673	5	PZ
11LD	Col-0	6	29.2825	2	CZ
11LD	Col-0	6	24.0066	8	out
11LD	Col-0	6	31.0685	4	PZ
11LD	Col-0	6	33.7773	11	out
11LD	Col-0	6	30.3737	1	CZ
11LD	Col-0	6	33.4923	9	out
11LD	Col-0	6	38.1206	9	out
11LD	Col-0	6	33.3038	10	out
11LD	Col-0	6	23.4745	6	out
11LD	Col-0	6	43.235	1	CZ
11LD	Col-0	6	27.5259	2	CZ
11LD	Col-0	6	34.0284	5	PZ
11LD	Col-0	6	44.0006	7	out
11LD	Col-0	6	24.5465	2	CZ
11LD	Col-0	6	30.9092	2	CZ
11LD	Col-0	6	40.9375	2	CZ
11LD	Col-0	6	30.5554	5	PZ
11LD	Col-0	6	25.5395	3	out
11LD	Col-0	6	40.8431	13	out
11LD	Col-0	6	24.9475	4	PZ
11LD	Col-0	6	39.8681	6	out
11LD	Col-0	6	36.257	4	PZ
11LD	Col-0	6	37.6818	11	out
11LD	Col-0	6	45.7009	10	out
11LD	Col-0	6	35.8194	11	out
11LD	Col-0	6	27.9896	12	out
11LD	Col-0	6	43.7151	13	out
11LD	Col-0	6	50.8428	10	out
11LD	Col-0	6	38.8917	6	out
11LD	Col-0	6	36.9576	4	PZ
11LD	Col-0	6	30.4151	10	out
11LD	Col-0	6	32.9142	4	PZ
11LD	Col-0	6	35.9851	8	out
11LD	Col-0	6	30.5637	5	PZ
11LD	Col-0	6	56.6644	10	out
11LD	Col-0	6	37.2933	7	out
11LD	Col-0	6	40.8926	5	PZ
11LD	Col-0	6	43.3397	7	out
11LD	Col-0	6	57.4169	6	out
11LD	Col-0	6	26.5335	8	out
11LD	Col-0	6	18.7581	8	out
11LD	Col-0	6	40.5357	6	out
11LD	Col-0	6	26.1988	10	out
11LD	Col-0	6	21.5584	5	PZ
11LD	Col-0	6	18.5826	8	out
11LD	Col-0	6	39.6515	5	PZ
11LD	Col-0	6	40.2487	5	PZ
11LD	Col-0	6	24.1272	9	out
11LD	Col-0	6	33.3732	8	out
11LD	Col-0	6	47.2919	8	out
11LD	Col-0	6	47.2421	10	out
11LD	Col-0	6	37.66	5	PZ
11LD	Col-0	6	23.5444	5	PZ
11LD	Col-0	6	32.5251	5	PZ
11LD	Col-0	6	16.3483	7	out
11LD	Col-0	6	20.2402	7	out
11LD	Col-0	6	28.5637	7	out
11LD	Col-0	6	39.6959	7	out
11LD	Col-0	6	33.1616	6	out
11LD	Col-0	6	18.895	6	out
11LD	Col-0	6	51.5748	1	CZ
11LD	Col-0	6	49.2828	1	CZ
11LD	Col-0	6	38.9932	3	out
11LD	Col-0	6	14.8826	4	PZ
11LD	Col-0	6	41.6418	8	out
11LD	Col-0	6	12.8505	9	out
11LD	Col-0	6	35.9478	8	out
11LD	Col-0	6	27.57	7	out
11LD	Col-0	6	16.9579	7	out
11LD	Col-0	6	13.1139	6	out
11LD	Col-0	6	27.1122	7	out
11LD	Col-0	6	35.1611	4	PZ
11LD	Col-0	6	34.5155	3	out
11LD	Col-0	6	34.6113	4	PZ
11LD	Col-0	6	24.2697	4	PZ
11LD	Col-0	6	29.3674	5	PZ
11LD	Col-0	6	27.2893	3	out
11LD	Col-0	6	38.4039	7	out
11LD	Col-0	6	29.3887	7	out
11LD	Col-0	6	40.234	8	out
11LD	Col-0	6	20.3868	3	out
11LD	Col-0	6	32.8594	4	PZ
11LD	Col-0	6	29.9178	7	out
11LD	Col-0	6	37.9789	6	out
11LD	Col-0	6	39.9254	6	out
11LD	Col-0	6	15.658	8	out
11LD	Col-0	6	26.8543	8	out
11LD	Col-0	6	24.2641	3	out
11LD	Col-0	6	23.2782	2	CZ
11LD	Col-0	6	25.5264	6	out
11LD	Col-0	6	22.7891	7	out
11LD	Col-0	6	26.1874	7	out
11LD	Col-0	6	20.3515	7	out
11LD	Col-0	6	43.536	6	out
11LD	Col-0	6	24.776	6	out
11LD	Col-0	6	27.9468	6	out
11LD	Col-0	6	15.4231	7	out
11LD	Col-0	6	37.5494	10	out
11LD	Col-0	6	27.7076	9	out
11LD	Col-0	6	15.12	9	out
11LD	Col-0	6	26.3511	8	out
11LD	Col-0	6	26.7399	8	out
11LD	Col-0	6	26.8031	6	out
11LD	Col-0	6	46.4213	6	out
11LD	Col-0	6	24.7693	8	out
11LD	Col-0	6	35.1466	9	out
11LD	Col-0	6	18.623	9	out
11LD	Col-0	6	37.1124	8	out
11LD	Col-0	6	21.9353	8	out
11LD	Col-0	6	33.2114	7	out
11LD	Col-0	6	37.3674	7	out
11LD	Col-0	6	28.1113	9	out
11LD	Col-0	6	26.2042	9	out
11LD	Col-0	6	36.2893	7	out
11LD	Col-0	6	41.4143	7	out
11LD	Col-0	6	20.1607	8	out
11LD	Col-0	6	25.7628	4	PZ
11LD	Col-0	6	21.1965	3	out
11LD	Col-0	6	38.0123	3	out
11LD	Col-0	6	19.1061	4	PZ
11LD	Col-0	6	24.6622	2	CZ
11LD	Col-0	6	26.6671	3	out
11LD	Col-0	6	34.4544	4	PZ
11LD	Col-0	6	26.1121	5	PZ
11LD	Col-0	6	15.6869	8	out
11LD	Col-0	6	24.2623	9	out
11LD	Col-0	6	21.9742	8	out
11LD	Col-0	6	30.0584	7	out
11LD	Col-0	6	10.2381	7	out
11LD	Col-0	6	33.7099	7	out
11LD	Col-0	6	51.2344	8	out
11LD	Col-0	6	30.6673	8	out
11LD	Col-0	6	25.8138	7	out
11LD	Col-0	6	31.2629	9	out
11LD	Col-0	6	34.9987	9	out
11LD	Col-0	6	33.6652	8	out
11LD	Col-0	6	45.711	10	out
11LD	Col-0	6	22.9306	9	out
11LD	Col-0	6	33.1536	9	out
11LD	Col-0	6	34.3807	7	out
11LD	Col-0	6	35.9012	12	out
11LD	Col-0	6	49.828	13	out
11LD	Col-0	6	21.9954	10	out
11LD	Col-0	6	19.0019	11	out
11LD	Col-0	6	23.392	10	out
11LD	Col-0	6	51.9335	10	out
11LD	Col-0	6	17.9873	11	out
11LD	Col-0	6	24.8838	9	out
11LD	Col-0	6	45.9784	14	out
11LD	Col-0	6	59.1584	11	out
11LD	Col-0	6	57.0604	10	out
11LD	Col-0	6	23.8376	10	out
11LD	Col-0	6	33.8329	3	out
11LD	Col-0	6	40.9957	3	out
11LD	Col-0	6	21.5157	11	out
11LD	Col-0	6	25.4333	11	out
11LD	rAP2	1	22.2411	8	out
11LD	rAP2	1	39.3158	12	out
11LD	rAP2	1	32.5533	10	out
11LD	rAP2	1	31.4498	12	out
11LD	rAP2	1	47.8927	9	out
11LD	rAP2	1	26.3734	9	out
11LD	rAP2	1	39.5377	9	out
11LD	rAP2	1	31.5046	8	out
11LD	rAP2	1	26.4196	7	out
11LD	rAP2	1	31.6433	6	out
11LD	rAP2	1	28.908	7	out
11LD	rAP2	1	26.1736	3	out
11LD	rAP2	1	33.9895	6	out
11LD	rAP2	1	32.498	2	CZ
11LD	rAP2	1	50.82	3	out
11LD	rAP2	1	34.1176	12	out
11LD	rAP2	1	32.2892	7	out
11LD	rAP2	1	42.5056	2	CZ
11LD	rAP2	1	40.5363	7	out
11LD	rAP2	1	43.8982	10	out
11LD	rAP2	1	35.438	4	PZ
11LD	rAP2	1	36.6837	3	out
11LD	rAP2	1	40.9586	7	out
11LD	rAP2	1	44.5557	8	out
11LD	rAP2	1	53.5392	6	out
11LD	rAP2	1	26.1089	5	PZ
11LD	rAP2	1	16.3989	8	out
11LD	rAP2	1	45.6085	10	out
11LD	rAP2	1	35.0785	9	out
11LD	rAP2	1	31.2835	5	PZ
11LD	rAP2	1	49.1587	9	out
11LD	rAP2	1	20.6993	9	out
11LD	rAP2	1	33.9978	9	out
11LD	rAP2	1	40.6489	3	out
11LD	rAP2	1	15.5251	10	out
11LD	rAP2	1	29.1057	8	out
11LD	rAP2	1	34.9621	8	out
11LD	rAP2	1	24.6031	4	PZ
11LD	rAP2	1	25.2541	3	out
11LD	rAP2	1	50.2581	7	out
11LD	rAP2	1	23.2798	6	out
11LD	rAP2	1	25.6918	5	PZ
11LD	rAP2	1	41.0863	7	out
11LD	rAP2	1	28.3193	9	out
11LD	rAP2	1	18.8624	10	out
11LD	rAP2	1	43.1243	7	out
11LD	rAP2	1	30.2948	9	out
11LD	rAP2	1	24.6489	10	out
11LD	rAP2	1	47.7742	7	out
11LD	rAP2	1	48.2622	5	PZ
11LD	rAP2	1	54.4904	4	PZ
11LD	rAP2	1	40.4364	6	out
11LD	rAP2	1	18.0031	8	out
11LD	rAP2	1	28.972	3	out
11LD	rAP2	1	38.6401	4	PZ
11LD	rAP2	1	36.5499	9	out
11LD	rAP2	1	37.6433	11	out
11LD	rAP2	1	20.5478	12	out
11LD	rAP2	1	55.7474	3	out
11LD	rAP2	1	21.857	8	out
11LD	rAP2	1	41.3963	10	out
11LD	rAP2	1	24.0135	6	out
11LD	rAP2	1	36.764	9	out
11LD	rAP2	1	38.4832	8	out
11LD	rAP2	1	28.637	5	PZ
11LD	rAP2	1	34.6359	6	out
11LD	rAP2	1	29.784	8	out
11LD	rAP2	1	33.1502	7	out
11LD	rAP2	1	57.0623	3	out
11LD	rAP2	1	42.5456	6	out
11LD	rAP2	1	24.8834	7	out
11LD	rAP2	1	33.8846	7	out
11LD	rAP2	1	39.4378	9	out
11LD	rAP2	1	47.331	2	CZ
11LD	rAP2	1	30.3303	3	out
11LD	rAP2	1	45.0077	8	out
11LD	rAP2	1	33.2761	3	out
11LD	rAP2	1	41.5578	12	out
11LD	rAP2	1	39.0673	7	out
11LD	rAP2	1	24.0389	9	out
11LD	rAP2	1	22.8432	9	out
11LD	rAP2	1	23.2461	8	out
11LD	rAP2	1	22.7458	6	out
11LD	rAP2	1	17.5512	8	out
11LD	rAP2	1	17.4132	9	out
11LD	rAP2	1	28.4228	10	out
11LD	rAP2	1	51.4383	6	out
11LD	rAP2	1	51.7127	6	out
11LD	rAP2	1	47.7819	5	PZ
11LD	rAP2	1	35.0365	4	PZ
11LD	rAP2	1	31.8309	1	CZ
11LD	rAP2	1	44.937	10	out
11LD	rAP2	1	25.9757	8	out
11LD	rAP2	1	47.1086	4	PZ
11LD	rAP2	1	14.2223	11	out
11LD	rAP2	1	67.2847	1	CZ
11LD	rAP2	1	34.9069	11	out
11LD	rAP2	1	39.8164	6	out
11LD	rAP2	1	36.6326	10	out
11LD	rAP2	1	57.0665	2	CZ
11LD	rAP2	1	26.4347	8	out
11LD	rAP2	1	43.7337	10	out
11LD	rAP2	1	33.425	8	out
11LD	rAP2	1	17.6693	9	out
11LD	rAP2	1	46.0147	4	PZ
11LD	rAP2	1	38.3144	7	out
11LD	rAP2	1	34.3202	10	out
11LD	rAP2	1	45.4073	9	out
11LD	rAP2	1	30.5154	9	out
11LD	rAP2	1	33.1188	9	out
11LD	rAP2	1	33.6265	10	out
11LD	rAP2	1	29.6512	11	out
11LD	rAP2	1	43.8589	6	out
11LD	rAP2	1	29.1643	2	CZ
11LD	rAP2	1	34.5497	5	PZ
11LD	rAP2	1	33.2656	6	out
11LD	rAP2	1	31.3894	8	out
11LD	rAP2	1	29.1108	9	out
11LD	rAP2	1	42.0078	8	out
11LD	rAP2	1	29.2687	10	out
11LD	rAP2	1	32.3262	4	PZ
11LD	rAP2	1	29.2409	3	out
11LD	rAP2	1	40.2445	8	out
11LD	rAP2	1	26.1018	8	out
11LD	rAP2	1	18.7395	9	out
11LD	rAP2	1	23.0528	10	out
11LD	rAP2	1	29.0275	8	out
11LD	rAP2	1	33.4759	9	out
11LD	rAP2	1	30.7298	8	out
11LD	rAP2	1	27.9263	8	out
11LD	rAP2	1	43.8086	3	out
11LD	rAP2	1	21.59	8	out
11LD	rAP2	1	39.1346	11	out
11LD	rAP2	1	35.3347	8	out
11LD	rAP2	1	41.9311	11	out
11LD	rAP2	1	22.802	8	out
11LD	rAP2	1	33.1791	6	out
11LD	rAP2	1	49.2545	5	PZ
11LD	rAP2	1	41.6776	7	out
11LD	rAP2	1	32.5115	7	out
11LD	rAP2	1	36.0598	7	out
11LD	rAP2	1	25.076	7	out
11LD	rAP2	1	43.3093	5	PZ
11LD	rAP2	1	28.8991	9	out
11LD	rAP2	1	36.5146	6	out
11LD	rAP2	1	34.4779	7	out
11LD	rAP2	1	41.5615	11	out
11LD	rAP2	1	36.3599	3	out
11LD	rAP2	1	35.4009	6	out
11LD	rAP2	1	30.9327	6	out
11LD	rAP2	1	24.5972	10	out
11LD	rAP2	1	36.0559	6	out
11LD	rAP2	1	22.8125	6	out
11LD	rAP2	1	26.4949	7	out
11LD	rAP2	1	31.3698	9	out
11LD	rAP2	1	17.8041	6	out
11LD	rAP2	1	25.8888	8	out
11LD	rAP2	1	43.891	8	out
11LD	rAP2	1	40.6906	7	out
11LD	rAP2	1	42.5752	7	out
11LD	rAP2	1	43.7015	6	out
11LD	rAP2	1	53.1685	5	PZ
11LD	rAP2	1	40.3942	9	out
11LD	rAP2	1	47.2494	5	PZ
11LD	rAP2	1	44.9165	4	PZ
11LD	rAP2	1	21.9259	4	PZ
11LD	rAP2	1	37.8471	8	out
11LD	rAP2	1	47.9371	5	PZ
11LD	rAP2	1	48.4314	6	out
11LD	rAP2	1	23.4388	5	PZ
11LD	rAP2	1	32.9434	7	out
11LD	rAP2	1	38.2307	6	out
11LD	rAP2	1	27.9421	5	PZ
11LD	rAP2	1	26.7345	5	PZ
11LD	rAP2	1	17.0123	6	out
11LD	rAP2	1	40.4001	9	out
11LD	rAP2	1	46.0454	8	out
11LD	rAP2	1	33.9977	8	out
11LD	rAP2	1	28.3077	8	out
11LD	rAP2	1	36.4512	6	out
11LD	rAP2	1	38.9911	5	PZ
11LD	rAP2	1	41.8208	6	out
11LD	rAP2	1	59.6081	9	out
11LD	rAP2	1	50.584	4	PZ
11LD	rAP2	1	37.044	4	PZ
11LD	rAP2	1	45.7363	5	PZ
11LD	rAP2	1	31.4735	10	out
11LD	rAP2	1	23.4241	5	PZ
11LD	rAP2	1	42.846	5	PZ
11LD	rAP2	1	32.5724	9	out
11LD	rAP2	1	23.245	10	out
11LD	rAP2	1	49.8958	5	PZ
11LD	rAP2	1	21.622	5	PZ
11LD	rAP2	1	41.6582	6	out
11LD	rAP2	1	28.2446	8	out
11LD	rAP2	1	24.1082	9	out
11LD	rAP2	1	28.6959	4	PZ
11LD	rAP2	1	32.7408	3	out
11LD	rAP2	1	19.0523	6	out
11LD	rAP2	1	32.6993	7	out
11LD	rAP2	1	30.0066	12	out
11LD	rAP2	1	21.9812	11	out
11LD	rAP2	1	34.6051	7	out
11LD	rAP2	1	43.89	6	out
11LD	rAP2	1	33.3699	8	out
11LD	rAP2	1	31.4152	7	out
11LD	rAP2	1	38.6293	4	PZ
11LD	rAP2	1	43.7916	5	PZ
11LD	rAP2	1	59.7138	4	PZ
11LD	rAP2	1	41.3853	7	out
11LD	rAP2	1	29.1116	8	out
11LD	rAP2	1	34.784	10	out
11LD	rAP2	1	34.0432	10	out
11LD	rAP2	1	39.5609	3	out
11LD	rAP2	1	50.0653	4	PZ
11LD	rAP2	1	38.2548	5	PZ
11LD	rAP2	1	27.8967	7	out
11LD	rAP2	1	35.611	10	out
11LD	rAP2	1	45.9966	9	out
11LD	rAP2	1	43.084	7	out
11LD	rAP2	1	56.3193	6	out
11LD	rAP2	1	31.7887	6	out
11LD	rAP2	1	42.8708	9	out
11LD	rAP2	1	31.8138	5	PZ
11LD	rAP2	1	52.5476	3	out
11LD	rAP2	1	38.3793	11	out
11LD	rAP2	1	20.9514	8	out
11LD	rAP2	1	39.672	2	CZ
11LD	rAP2	1	55.4612	2	CZ
11LD	rAP2	1	52.1889	3	out
11LD	rAP2	1	40.5237	9	out
11LD	rAP2	1	38.2602	8	out
11LD	rAP2	1	25.4883	9	out
11LD	rAP2	1	45.5789	2	CZ
11LD	rAP2	1	43.3844	4	PZ
11LD	rAP2	1	23.1372	8	out
11LD	rAP2	1	39.9001	10	out
11LD	rAP2	1	20.1536	9	out
11LD	rAP2	1	31.2093	7	out
11LD	rAP2	1	48.2085	4	PZ
11LD	rAP2	1	53.4296	3	out
11LD	rAP2	1	25.8367	2	CZ
11LD	rAP2	1	30.7468	7	out
11LD	rAP2	1	39.7808	8	out
11LD	rAP2	1	20.4353	6	out
11LD	rAP2	1	24.6037	7	out
11LD	rAP2	1	47.1665	7	out
11LD	rAP2	1	42.5709	5	PZ
11LD	rAP2	1	30.1952	1	CZ
11LD	rAP2	1	48.2971	1	CZ
11LD	rAP2	1	25.598	7	out
11LD	rAP2	1	38.8628	9	out
11LD	rAP2	1	20.2852	8	out
11LD	rAP2	1	33.6777	8	out
11LD	rAP2	1	32.8385	8	out
11LD	rAP2	1	37.0503	2	CZ
11LD	rAP2	1	51.297	1	CZ
11LD	rAP2	1	48.1416	5	PZ
11LD	rAP2	1	39.9529	12	out
11LD	rAP2	1	34.5411	11	out
11LD	rAP2	1	33.8928	10	out
11LD	rAP2	1	27.9558	9	out
11LD	rAP2	1	25.5071	9	out
11LD	rAP2	1	25.0083	8	out
11LD	rAP2	1	22.5336	5	PZ
11LD	rAP2	1	42.14	8	out
11LD	rAP2	1	34.3833	0	CZ
11LD	rAP2	1	37.7528	8	out
11LD	rAP2	1	24.9573	4	PZ
11LD	rAP2	1	39.6534	4	PZ
11LD	rAP2	1	33.1242	6	out
11LD	rAP2	1	35.2402	11	out
11LD	rAP2	1	24.5037	9	out
11LD	rAP2	1	40.8139	6	out
11LD	rAP2	1	38.0354	5	PZ
11LD	rAP2	1	47.5448	9	out
11LD	rAP2	1	48.7001	7	out
11LD	rAP2	1	43.0497	5	PZ
11LD	rAP2	1	34.5026	9	out
11LD	rAP2	1	35.4149	11	out
11LD	rAP2	1	29.8198	8	out
11LD	rAP2	1	36.9244	1	CZ
11LD	rAP2	1	52.5737	2	CZ
11LD	rAP2	1	55.5232	3	out
11LD	rAP2	1	22.7354	10	out
11LD	rAP2	1	47.3532	10	out
11LD	rAP2	1	35.7215	9	out
11LD	rAP2	1	22.7898	4	PZ
11LD	rAP2	1	21.4521	12	out
11LD	rAP2	1	21.8217	10	out
11LD	rAP2	1	39.6672	10	out
11LD	rAP2	1	29.3351	10	out
11LD	rAP2	1	36.038	11	out
11LD	rAP2	1	58.538	2	CZ
11LD	rAP2	1	40.4812	10	out
11LD	rAP2	1	35.3067	4	PZ
11LD	rAP2	1	44.3528	8	out
11LD	rAP2	1	39.2007	9	out
11LD	rAP2	1	16.8479	9	out
11LD	rAP2	1	23.6333	9	out
11LD	rAP2	1	38.3478	9	out
11LD	rAP2	1	27.9508	8	out
11LD	rAP2	1	36.3384	10	out
11LD	rAP2	1	52.2839	7	out
11LD	rAP2	1	37.3717	3	out
11LD	rAP2	1	29.8604	9	out
11LD	rAP2	1	35.3357	8	out
11LD	rAP2	1	20.7107	7	out
11LD	rAP2	1	38.3117	4	PZ
11LD	rAP2	1	30.048	7	out
11LD	rAP2	1	27.1502	7	out
11LD	rAP2	1	37.455	8	out
11LD	rAP2	1	35.1084	4	PZ
11LD	rAP2	1	23.2588	5	PZ
11LD	rAP2	1	29.713	6	out
11LD	rAP2	1	48.4121	8	out
11LD	rAP2	1	56.2077	12	out
11LD	rAP2	1	32.5064	10	out
11LD	rAP2	1	56.1792	5	PZ
11LD	rAP2	1	49.9671	4	PZ
11LD	rAP2	1	28.9514	8	out
11LD	rAP2	1	39.4957	5	PZ
11LD	rAP2	1	48.0027	6	out
11LD	rAP2	1	27.642	11	out
11LD	rAP2	1	20.5777	10	out
11LD	rAP2	1	34.3818	11	out
11LD	rAP2	1	23.2023	8	out
11LD	rAP2	1	29.3682	7	out
11LD	rAP2	1	11.8659	8	out
11LD	rAP2	1	53.8635	7	out
11LD	rAP2	1	15.4974	5	PZ
11LD	rAP2	1	52.5959	4	PZ
11LD	rAP2	1	18.1553	7	out
11LD	rAP2	1	44.7156	7	out
11LD	rAP2	1	46.5983	10	out
11LD	rAP2	1	50.0583	11	out
11LD	rAP2	1	17.2958	9	out
11LD	rAP2	1	19.0129	10	out
11LD	rAP2	1	27.0085	10	out
11LD	rAP2	1	21.8463	11	out
11LD	rAP2	1	26.9287	9	out
11LD	rAP2	1	41.1339	10	out
11LD	rAP2	1	35.9696	10	out
11LD	rAP2	1	10.9866	9	out
11LD	rAP2	1	42.3117	11	out
11LD	rAP2	1	28.3063	10	out
11LD	rAP2	1	23.8957	10	out
11LD	rAP2	1	36.4995	9	out
11LD	rAP2	1	24.407	8	out
11LD	rAP2	1	27.7721	10	out
11LD	rAP2	1	45.7947	9	out
11LD	rAP2	1	44.5015	11	out
11LD	rAP2	1	33.8432	10	out
11LD	rAP2	1	14.1894	12	out
11LD	rAP2	1	48.2383	12	out
11LD	rAP2	1	11.1962	12	out
11LD	rAP2	1	60.2855	12	out
11LD	rAP2	1	38.353	11	out
11LD	rAP2	1	34.1013	11	out
11LD	rAP2	1	50.5977	12	out
11LD	rAP2	3	27.4594	5	PZ
11LD	rAP2	3	36.1877	4	PZ
11LD	rAP2	3	61.1881	6	out
11LD	rAP2	3	39.1084	9	out
11LD	rAP2	3	30.6742	11	out
11LD	rAP2	3	60.1733	5	PZ
11LD	rAP2	3	52.4426	7	out
11LD	rAP2	3	40.9927	2	CZ
11LD	rAP2	3	27.9304	2	CZ
11LD	rAP2	3	19.1744	8	out
11LD	rAP2	3	57.9276	4	PZ
11LD	rAP2	3	49.7614	5	PZ
11LD	rAP2	3	59.2139	7	out
11LD	rAP2	3	16.5091	11	out
11LD	rAP2	3	34.5659	8	out
11LD	rAP2	3	48.53	8	out
11LD	rAP2	3	37.2501	3	out
11LD	rAP2	3	34.0088	3	out
11LD	rAP2	3	57.4432	5	PZ
11LD	rAP2	3	45.8889	5	PZ
11LD	rAP2	3	45.1956	10	out
11LD	rAP2	3	68.3727	2	CZ
11LD	rAP2	3	43.648	6	out
11LD	rAP2	3	23.1241	8	out
11LD	rAP2	3	42.5371	2	CZ
11LD	rAP2	3	54.8051	6	out
11LD	rAP2	3	41.0826	5	PZ
11LD	rAP2	3	42.4544	8	out
11LD	rAP2	3	64.9233	6	out
11LD	rAP2	3	28.0573	12	out
11LD	rAP2	3	26.3245	10	out
11LD	rAP2	3	30.7407	11	out
11LD	rAP2	3	55.0191	8	out
11LD	rAP2	3	49.579	4	PZ
11LD	rAP2	3	44.013	8	out
11LD	rAP2	3	52.8721	9	out
11LD	rAP2	3	52.6918	4	PZ
11LD	rAP2	3	36.6198	2	CZ
11LD	rAP2	3	33.7277	9	out
11LD	rAP2	3	29.5407	8	out
11LD	rAP2	3	25.291	8	out
11LD	rAP2	3	52.5874	6	out
11LD	rAP2	3	48.2987	2	CZ
11LD	rAP2	3	38.5993	11	out
11LD	rAP2	3	56.6931	10	out
11LD	rAP2	3	45.2744	9	out
11LD	rAP2	3	50.7762	4	PZ
11LD	rAP2	3	18.7807	10	out
11LD	rAP2	3	43.5023	5	PZ
11LD	rAP2	3	60.5061	7	out
11LD	rAP2	3	27.5556	11	out
11LD	rAP2	3	43.6891	10	out
11LD	rAP2	3	34.5324	11	out
11LD	rAP2	3	54.774	10	out
11LD	rAP2	3	42.671	7	out
11LD	rAP2	3	40.9873	8	out
11LD	rAP2	3	51.2456	6	out
11LD	rAP2	3	54.6998	7	out
11LD	rAP2	3	68.7983	5	PZ
11LD	rAP2	3	34.902	7	out
11LD	rAP2	3	42.5322	7	out
11LD	rAP2	3	47.4856	5	PZ
11LD	rAP2	3	29.6465	8	out
11LD	rAP2	3	42.7379	6	out
11LD	rAP2	3	42.7752	10	out
11LD	rAP2	3	21.2561	9	out
11LD	rAP2	3	33.0582	2	CZ
11LD	rAP2	3	54.4328	4	PZ
11LD	rAP2	3	32.2384	7	out
11LD	rAP2	3	23.1605	6	out
11LD	rAP2	3	54.9131	1	CZ
11LD	rAP2	3	44.2929	0	CZ
11LD	rAP2	3	45.632	11	out
11LD	rAP2	3	45.0507	3	out
11LD	rAP2	3	66.218	2	CZ
11LD	rAP2	3	35.4753	7	out
11LD	rAP2	3	36.8965	10	out
11LD	rAP2	3	33.0622	7	out
11LD	rAP2	3	34.571	9	out
11LD	rAP2	3	38.809	9	out
11LD	rAP2	3	33.538	11	out
11LD	rAP2	3	45.2805	11	out
11LD	rAP2	3	35.8462	11	out
11LD	rAP2	3	30.9364	10	out
11LD	rAP2	3	35.0869	9	out
11LD	rAP2	3	35.2379	10	out
11LD	rAP2	3	34.1976	10	out
11LD	rAP2	3	47.7671	9	out
11LD	rAP2	3	24.8857	9	out
11LD	rAP2	3	37.8239	10	out
11LD	rAP2	3	27.2398	8	out
11LD	rAP2	3	30.9717	8	out
11LD	rAP2	3	58.7414	7	out
11LD	rAP2	3	63.9906	6	out
11LD	rAP2	3	54.6955	8	out
11LD	rAP2	3	37.8026	8	out
11LD	rAP2	3	70.1254	5	PZ
11LD	rAP2	3	56.0948	5	PZ
11LD	rAP2	3	27.4137	9	out
11LD	rAP2	3	24.8762	10	out
11LD	rAP2	3	50.7537	6	out
11LD	rAP2	3	32.7715	4	PZ
11LD	rAP2	3	53.345	5	PZ
11LD	rAP2	3	42.2799	5	PZ
11LD	rAP2	3	44.5994	5	PZ
11LD	rAP2	3	47.8101	5	PZ
11LD	rAP2	3	23.9301	8	out
11LD	rAP2	3	80.7899	3	out
11LD	rAP2	3	33.1945	4	PZ
11LD	rAP2	3	48.1916	8	out
11LD	rAP2	3	36.2971	8	out
11LD	rAP2	3	68.1152	6	out
11LD	rAP2	3	32.6058	4	PZ
11LD	rAP2	3	34.2902	7	out
11LD	rAP2	3	51.3961	7	out
11LD	rAP2	3	41.3431	11	out
11LD	rAP2	3	52.3405	8	out
11LD	rAP2	3	41.1766	7	out
11LD	rAP2	3	35.3754	10	out
11LD	rAP2	3	47.0511	10	out
11LD	rAP2	3	51.1911	8	out
11LD	rAP2	3	46.604	9	out
11LD	rAP2	3	39.6858	8	out
11LD	rAP2	3	36.7375	9	out
11LD	rAP2	3	47.9726	9	out
11LD	rAP2	3	54.894	8	out
11LD	rAP2	3	51.6927	4	PZ
11LD	rAP2	3	43.52	2	CZ
11LD	rAP2	3	60.0374	5	PZ
11LD	rAP2	3	52.2275	1	CZ
11LD	rAP2	3	38.4141	8	out
11LD	rAP2	3	45.1678	12	out
11LD	rAP2	3	75.4544	3	out
11LD	rAP2	3	37.4122	6	out
11LD	rAP2	3	37.4005	8	out
11LD	rAP2	3	42.1997	9	out
11LD	rAP2	3	56.833	10	out
11LD	rAP2	3	39.5544	11	out
11LD	rAP2	3	51.0315	8	out
11LD	rAP2	3	52.6005	6	out
11LD	rAP2	3	33.1419	8	out
11LD	rAP2	3	41.9762	8	out
11LD	rAP2	3	25.491	12	out
11LD	rAP2	3	32.2258	8	out
11LD	rAP2	3	44.4213	4	PZ
11LD	rAP2	3	67.4669	2	CZ
11LD	rAP2	3	39.5932	10	out
11LD	rAP2	3	43.838	4	PZ
11LD	rAP2	3	57.6364	9	out
11LD	rAP2	3	49.6775	8	out
11LD	rAP2	3	44.7927	7	out
11LD	rAP2	3	48.6666	1	CZ
11LD	rAP2	3	49.8139	4	PZ
11LD	rAP2	3	53.7214	7	out
11LD	rAP2	3	48.8723	8	out
11LD	rAP2	3	30.1558	9	out
11LD	rAP2	3	41.4565	3	out
11LD	rAP2	3	32.1268	10	out
11LD	rAP2	3	76.2161	3	out
11LD	rAP2	3	41.6413	10	out
11LD	rAP2	3	32.4895	6	out
11LD	rAP2	3	31.1477	6	out
11LD	rAP2	3	40.816	10	out
11LD	rAP2	3	21.0774	9	out
11LD	rAP2	3	62.3329	7	out
11LD	rAP2	3	32.4242	8	out
11LD	rAP2	3	37.9961	12	out
11LD	rAP2	3	46.8369	12	out
11LD	rAP2	3	38.193	11	out
11LD	rAP2	3	29.6192	11	out
11LD	rAP2	3	31.5692	11	out
11LD	rAP2	3	26.4041	10	out
11LD	rAP2	3	26.2817	12	out
11LD	rAP2	3	44.2893	10	out
11LD	rAP2	3	42.8193	9	out
11LD	rAP2	3	29.0787	9	out
11LD	rAP2	3	25.1376	10	out
11LD	rAP2	3	28.4115	12	out
11LD	rAP2	3	25.1139	10	out
11LD	rAP2	3	30.2722	9	out
11LD	rAP2	3	54.3875	7	out
11LD	rAP2	3	40.675	8	out
11LD	rAP2	3	32.0558	8	out
11LD	rAP2	3	50.3565	9	out
11LD	rAP2	3	35.2713	9	out
11LD	rAP2	3	43.8174	8	out
11LD	rAP2	3	38.9035	8	out
11LD	rAP2	3	26.9297	7	out
11LD	rAP2	3	32.1048	7	out
11LD	rAP2	3	29.3088	6	out
11LD	rAP2	3	39.5725	10	out
11LD	rAP2	3	52.9628	9	out
11LD	rAP2	3	38.9694	10	out
11LD	rAP2	3	22.3854	10	out
11LD	rAP2	3	27.4095	9	out
11LD	rAP2	3	35.8694	7	out
11LD	rAP2	3	36.6073	7	out
11LD	rAP2	3	32.8441	6	out
11LD	rAP2	3	59.4858	6	out
11LD	rAP2	3	59.5739	6	out
11LD	rAP2	3	64.6192	7	out
11LD	rAP2	3	55.2881	9	out
11LD	rAP2	3	36.6276	9	out
11LD	rAP2	3	39.5316	6	out
11LD	rAP2	3	37.2349	6	out
11LD	rAP2	3	41.0182	5	PZ
11LD	rAP2	3	40.6633	7	out
11LD	rAP2	3	43.3645	6	out
11LD	rAP2	3	30.6406	7	out
11LD	rAP2	3	33.2316	9	out
11LD	rAP2	3	21.6088	9	out
11LD	rAP2	3	43.811	8	out
11LD	rAP2	3	39.9453	6	out
11LD	rAP2	3	52.5016	4	PZ
11LD	rAP2	3	33.2524	4	PZ
11LD	rAP2	3	29.9438	4	PZ
11LD	rAP2	3	32.9339	8	out
11LD	rAP2	3	39.9967	9	out
11LD	rAP2	3	38.5835	10	out
11LD	rAP2	3	47.506	9	out
11LD	rAP2	3	59.4967	7	out
11LD	rAP2	3	29.2701	6	out
11LD	rAP2	3	37.6408	5	PZ
11LD	rAP2	3	52.0862	3	out
11LD	rAP2	3	50.3506	3	out
11LD	rAP2	3	26.1091	4	PZ
11LD	rAP2	3	61.2548	6	out
11LD	rAP2	3	35.8502	4	PZ
11LD	rAP2	3	67.4273	3	out
11LD	rAP2	3	53.2196	3	out
11LD	rAP2	3	45.3001	7	out
11LD	rAP2	3	25.4567	10	out
11LD	rAP2	3	35.0676	9	out
11LD	rAP2	3	42.6081	11	out
11LD	rAP2	3	29.0025	9	out
11LD	rAP2	3	29.0316	8	out
11LD	rAP2	3	40.3332	7	out
11LD	rAP2	3	50.5273	5	PZ
11LD	rAP2	3	57.8654	3	out
11LD	rAP2	3	57.5816	4	PZ
11LD	rAP2	3	67.0479	5	PZ
11LD	rAP2	3	39.5267	10	out
11LD	rAP2	3	46.2269	7	out
11LD	rAP2	3	41.5237	4	PZ
11LD	rAP2	3	61.8342	3	out
11LD	rAP2	3	61.2025	1	CZ
11LD	rAP2	3	62.0205	3	out
11LD	rAP2	3	29.441	6	out
11LD	rAP2	3	28.3441	7	out
11LD	rAP2	3	51.8825	9	out
11LD	rAP2	3	59.5066	10	out
11LD	rAP2	3	36.8087	9	out
11LD	rAP2	3	48.7132	8	out
11LD	rAP2	3	38.7766	7	out
11LD	rAP2	3	36.7837	6	out
11LD	rAP2	3	45.9948	2	CZ
11LD	rAP2	3	52.518	3	out
11LD	rAP2	3	41.8213	1	CZ
11LD	rAP2	3	71.1784	2	CZ
11LD	rAP2	3	68.287	3	out
11LD	rAP2	3	41.739	4	PZ
11LD	rAP2	3	22.1647	6	out
11LD	rAP2	3	38.4717	7	out
11LD	rAP2	3	44.595	5	PZ
11LD	rAP2	3	47.1997	4	PZ
11LD	rAP2	3	34.3651	1	CZ
11LD	rAP2	3	54.7518	2	CZ
11LD	rAP2	3	63.4615	3	out
11LD	rAP2	3	50.3453	3	out
11LD	rAP2	3	46.4353	5	PZ
11LD	rAP2	3	52.0492	7	out
11LD	rAP2	3	52.1956	6	out
11LD	rAP2	3	40.6618	8	out
11LD	rAP2	3	46.9772	7	out
11LD	rAP2	3	44.2369	4	PZ
11LD	rAP2	3	58.8333	3	out
11LD	rAP2	3	37.2445	6	out
11LD	rAP2	3	53.7175	8	out
11LD	rAP2	3	48.0588	5	PZ
11LD	rAP2	3	62.2806	4	PZ
11LD	rAP2	3	40.4715	7	out
11LD	rAP2	3	38.7372	12	out
11LD	rAP2	3	41.5096	11	out
11LD	rAP2	3	38.1817	11	out
11LD	rAP2	3	38.2116	10	out
11LD	rAP2	3	34.6328	9	out
11LD	rAP2	3	51.2816	9	out
11LD	rAP2	3	52.0779	8	out
11LD	rAP2	3	26.1275	7	out
11LD	rAP2	3	74.8663	4	PZ
11LD	rAP2	3	49.7718	3	out
11LD	rAP2	3	31.9731	9	out
11LD	rAP2	3	46.3746	12	out
11LD	rAP2	3	39.978	9	out
11LD	rAP2	3	38.698	7	out
11LD	rAP2	3	50.4823	5	PZ
11LD	rAP2	3	54.5778	4	PZ
11LD	rAP2	3	56.0707	4	PZ
11LD	rAP2	3	49.2987	5	PZ
11LD	rAP2	3	52.6302	6	out
11LD	rAP2	3	26.269	8	out
11LD	rAP2	3	38.2668	9	out
11LD	rAP2	3	49.2429	10	out
11LD	rAP2	3	45.2241	10	out
11LD	rAP2	3	27.2786	12	out
11LD	rAP2	3	29.8119	11	out
11LD	rAP2	3	45.2105	10	out
11LD	rAP2	3	33.38	10	out
11LD	rAP2	3	42.2296	9	out
11LD	rAP2	3	47.8685	7	out
[truncated: 12,393 more rows]
