# Supplementary material for: Coordination of shoot apical meristem shape and identity by APETALA2 during floral transition in Arabidopsis
Source: Nat Commun. 2024 Aug 13;15:6930. doi: 10.1038/s41467-024-51341-6 (PMC11322546; doi:10.1038/s41467-024-51341-6)
Supplement: Supplementary file 12 — Source Data [file 41467_2024_51341_MOESM12_ESM.zip › Source_data/Supp_Fig2ef.csv]

Time	Genotype	Sample	Ortho	WH	Measure	Morph	Primordia
2wSD	ap2	1	XZ	Width	74.43	1	Rosette leaves
2wSD	ap2	1	XZ	Height	11.299	1	Rosette leaves
2wSD	ap2	1	YZ	Width	68.63	1	Rosette leaves
2wSD	ap2	1	YZ	Height	12.442	1	Rosette leaves
2wSD	ap2	2	XZ	Width	63.658	0	Rosette leaves
2wSD	ap2	2	XZ	Height	8.01	0	Rosette leaves
2wSD	ap2	2	YZ	Width	51.343	0	Rosette leaves
2wSD	ap2	2	YZ	Height	6.834	0	Rosette leaves
2wSD	ap2	3	XZ	Width	54.265	0	Rosette leaves
2wSD	ap2	3	XZ	Height	5.876	0	Rosette leaves
2wSD	ap2	3	YZ	Width	63.655	0	Rosette leaves
2wSD	ap2	3	YZ	Height	11.691	0	Rosette leaves
2wSD	ap2	4	XZ	Width	66.598	0	Rosette leaves
2wSD	ap2	4	XZ	Height	10.211	0	Rosette leaves
2wSD	ap2	4	YZ	Width	53.652	0	Rosette leaves
2wSD	ap2	4	YZ	Height	9.101	0	Rosette leaves
2wSD	ap2	5	XZ	Width	88.43	0	Rosette leaves
2wSD	ap2	5	XZ	Height	12.793	0	Rosette leaves
2wSD	ap2	5	YZ	Width	67.433	0	Rosette leaves
2wSD	ap2	5	YZ	Height	10.191	0	Rosette leaves
2wSD	ap2	6	XZ	Width	67.271	1	Rosette leaves
2wSD	ap2	6	XZ	Height	11.045	1	Rosette leaves
2wSD	ap2	6	YZ	Width	44.376	1	Rosette leaves
2wSD	ap2	6	YZ	Height	8.01	1	Rosette leaves
2wSD	ap2	7	XZ	Width	63.521	0	Rosette leaves
2wSD	ap2	7	XZ	Height	11.063	0	Rosette leaves
2wSD	ap2	7	YZ	Width	62.931	0	Rosette leaves
2wSD	ap2	7	YZ	Height	10.146	0	Rosette leaves
2wSD	ap2	8	XZ	Width	64.43	0	Rosette leaves
2wSD	ap2	8	XZ	Height	10.191	0	Rosette leaves
2wSD	ap2	8	YZ	Width	77.932	0	Rosette leaves
2wSD	ap2	8	YZ	Height	12.793	0	Rosette leaves
2wSD	ap2	9	XZ	Width	70.413	1	Rosette leaves
2wSD	ap2	9	XZ	Height	11.009	1	Rosette leaves
2wSD	ap2	9	YZ	Width	64.25	1	Rosette leaves
2wSD	ap2	9	YZ	Height	14.997	1	Rosette leaves
2wSD	ap2	10	XZ	Width	66.204	0	Rosette leaves
2wSD	ap2	10	XZ	Height	9.101	0	Rosette leaves
2wSD	ap2	10	YZ	Width	69.419	0	Rosette leaves
2wSD	ap2	10	YZ	Height	14.913	0	Rosette leaves
2wSD	ap2	11	XZ	Width	55.641	0	Rosette leaves
2wSD	ap2	11	XZ	Height	7.707	0	Rosette leaves
2wSD	ap2	11	YZ	Width	75.758	0	Rosette leaves
2wSD	ap2	11	YZ	Height	15.453	0	Rosette leaves
2wSD	ap2	12	XZ	Width	62.203	0	Rosette leaves
2wSD	ap2	12	XZ	Height	9.52	0	Rosette leaves
2wSD	ap2	12	YZ	Width	70.753	0	Rosette leaves
2wSD	ap2	12	YZ	Height	9.093	0	Rosette leaves
2wSD	ap2	13	XZ	Width	49.964	0	Rosette leaves
2wSD	ap2	13	XZ	Height	6.911	0	Rosette leaves
2wSD	ap2	13	YZ	Width	73.075	0	Rosette leaves
2wSD	ap2	13	YZ	Height	11.282	0	Rosette leaves
2wSD	ap2	14	XZ	Width	70.494	1	Rosette leaves
2wSD	ap2	14	XZ	Height	13.384	1	Rosette leaves
2wSD	ap2	14	YZ	Width	70.506	1	Rosette leaves
2wSD	ap2	14	YZ	Height	12.5	1	Rosette leaves
2wSD	ap2	15	XZ	Width	66.161	0	Rosette leaves
2wSD	ap2	15	XZ	Height	10.772	0	Rosette leaves
2wSD	ap2	15	YZ	Width	54.172	0	Rosette leaves
2wSD	ap2	15	YZ	Height	9.443	0	Rosette leaves
3LD	ap2	1	XZ	Width	97.057	1	Rosette leaves
3LD	ap2	1	XZ	Height	24.242	1	Rosette leaves
3LD	ap2	1	YZ	Width	104.716	1	Rosette leaves
3LD	ap2	1	YZ	Height	29.325	1	Rosette leaves
3LD	ap2	2	XZ	Width	86.61	0	Rosette leaves
3LD	ap2	2	XZ	Height	15.072	0	Rosette leaves
3LD	ap2	2	YZ	Width	84.156	0	Rosette leaves
3LD	ap2	2	YZ	Height	17.554	0	Rosette leaves
3LD	ap2	3	XZ	Width	88.295	1	Rosette leaves
3LD	ap2	3	XZ	Height	23.148	1	Rosette leaves
3LD	ap2	3	YZ	Width	87.86	1	Rosette leaves
3LD	ap2	3	YZ	Height	18.97	1	Rosette leaves
3LD	ap2	4	XZ	Width	80.405	0	Rosette leaves
3LD	ap2	4	XZ	Height	10.269	0	Rosette leaves
3LD	ap2	4	YZ	Width	86.419	0	Rosette leaves
3LD	ap2	4	YZ	Height	22.657	0	Rosette leaves
3LD	ap2	5	XZ	Width	87.428	0	Rosette leaves
3LD	ap2	5	XZ	Height	14.73	0	Rosette leaves
3LD	ap2	5	YZ	Width	67.512	0	Rosette leaves
3LD	ap2	5	YZ	Height	12.091	0	Rosette leaves
3LD	ap2	6	XZ	Width	94.444	1	Rosette leaves
3LD	ap2	6	XZ	Height	24.106	1	Rosette leaves
3LD	ap2	6	YZ	Width	88.329	1	Rosette leaves
3LD	ap2	6	YZ	Height	21.972	1	Rosette leaves
3LD	ap2	7	XZ	Width	94.393	1	Rosette leaves
3LD	ap2	7	XZ	Height	21.703	1	Rosette leaves
3LD	ap2	7	YZ	Width	93.01	1	Rosette leaves
3LD	ap2	7	YZ	Height	24.438	1	Rosette leaves
5LD	ap2	2	XZ	Width	102.288	0	Rosette leaves
5LD	ap2	2	XZ	Height	28.158	0	Rosette leaves
5LD	ap2	2	YZ	Width	97.931	0	Rosette leaves
5LD	ap2	2	YZ	Height	29.642	0	Rosette leaves
5LD	ap2	3	XZ	Width	79.134	0	Flowers
5LD	ap2	3	XZ	Height	27.522	0	Flowers
5LD	ap2	3	YZ	Width	89.243	0	Flowers
5LD	ap2	3	YZ	Height	27.723	0	Flowers
5LD	ap2	4	XZ	Width	85.511	1	Rosette leaves
5LD	ap2	4	XZ	Height	21.184	1	Rosette leaves
5LD	ap2	4	YZ	Width	95.665	1	Rosette leaves
5LD	ap2	4	YZ	Height	24.414	1	Rosette leaves
5LD	ap2	5	XZ	Width	105.504	1	Cauline leaves
5LD	ap2	5	XZ	Height	29.603	1	Cauline leaves
5LD	ap2	5	YZ	Width	91.1	1	Cauline leaves
5LD	ap2	5	YZ	Height	24.048	1	Cauline leaves
5LD	ap2	6	XZ	Width	85.609	0	Cauline leaves
5LD	ap2	6	XZ	Height	26.978	0	Cauline leaves
5LD	ap2	6	YZ	Width	93.321	0	Cauline leaves
5LD	ap2	6	YZ	Height	30.094	0	Cauline leaves
5LD	ap2	7	XZ	Width	96.809	1	Rosette leaves
5LD	ap2	7	XZ	Height	29.14	1	Rosette leaves
5LD	ap2	7	YZ	Width	85.192	1	Rosette leaves
5LD	ap2	7	YZ	Height	22.295	1	Rosette leaves
5LD	ap2	8	XZ	Width	98.427	0	Rosette leaves
5LD	ap2	8	XZ	Height	30.085	0	Rosette leaves
5LD	ap2	8	YZ	Width	92.592	0	Rosette leaves
5LD	ap2	8	YZ	Height	27.464	0	Rosette leaves
5LD	ap2	9	XZ	Width	104.11	1	Rosette leaves
5LD	ap2	9	XZ	Height	30.666	1	Rosette leaves
5LD	ap2	9	YZ	Width	113.407	1	Rosette leaves
5LD	ap2	9	YZ	Height	27.336	1	Rosette leaves
7LD	ap2	1	XZ	Width	110.677	0	Flowers
7LD	ap2	1	XZ	Height	29.244	0	Flowers
7LD	ap2	1	YZ	Width	97.314	0	Flowers
7LD	ap2	1	YZ	Height	21.824	0	Flowers
7LD	ap2	2	XZ	Width	110.648	0	Cauline leaves
7LD	ap2	2	XZ	Height	24.758	0	Cauline leaves
7LD	ap2	2	YZ	Width	112.763	0	Cauline leaves
7LD	ap2	2	YZ	Height	23.643	0	Cauline leaves
7LD	ap2	3	XZ	Width	105.559	0	Flowers
7LD	ap2	3	XZ	Height	37.481	0	Flowers
7LD	ap2	3	YZ	Width	101.046	0	Flowers
7LD	ap2	3	YZ	Height	41.472	0	Flowers
7LD	ap2	4	XZ	Width	96.516	1	Flowers
7LD	ap2	4	XZ	Height	29.561	1	Flowers
7LD	ap2	4	YZ	Width	93.236	1	Flowers
7LD	ap2	4	YZ	Height	25.227	1	Flowers
7LD	ap2	5	XZ	Width	84.729	1	Flowers
7LD	ap2	5	XZ	Height	23.868	1	Flowers
7LD	ap2	5	YZ	Width	92.011	1	Flowers
7LD	ap2	5	YZ	Height	23.957	1	Flowers
7LD	ap2	6	XZ	Width	93.957	1	Cauline leaves
7LD	ap2	6	XZ	Height	17.554	1	Cauline leaves
7LD	ap2	6	YZ	Width	107.887	1	Cauline leaves
7LD	ap2	6	YZ	Height	30.367	1	Cauline leaves
7LD	ap2	7	XZ	Width	106.301	1	Rosette leaves
7LD	ap2	7	XZ	Height	22.599	1	Rosette leaves
7LD	ap2	7	YZ	Width	105.08	1	Rosette leaves
7LD	ap2	7	YZ	Height	24.897	1	Rosette leaves
9LD	ap2	1	XZ	Width	72.77	0	Flowers
9LD	ap2	1	XZ	Height	17.192	0	Flowers
9LD	ap2	1	YZ	Width	87.844	0	Flowers
9LD	ap2	1	YZ	Height	15.792	0	Flowers
9LD	ap2	2	XZ	Width	103.03	1	Flowers
9LD	ap2	2	XZ	Height	29.101	1	Flowers
9LD	ap2	2	YZ	Width	101.63	1	Flowers
9LD	ap2	2	YZ	Height	33.076	1	Flowers
9LD	ap2	3	XZ	Width	93.185	1	Flowers
9LD	ap2	3	XZ	Height	27.367	1	Flowers
9LD	ap2	3	YZ	Width	86.845	1	Flowers
9LD	ap2	3	YZ	Height	27.28	1	Flowers
9LD	ap2	4	XZ	Width	89.904	0	Flowers
9LD	ap2	4	XZ	Height	43.314	0	Flowers
9LD	ap2	4	YZ	Width	69.299	0	Flowers
9LD	ap2	4	YZ	Height	23.754	0	Flowers
9LD	ap2	5	XZ	Width	99.948	1	Flowers
9LD	ap2	5	XZ	Height	22.97	1	Flowers
9LD	ap2	5	YZ	Width	94.281	1	Flowers
9LD	ap2	5	YZ	Height	25.782	1	Flowers
9LD	ap2	6	XZ	Width	85.497	0	Flowers
9LD	ap2	6	XZ	Height	28.882	0	Flowers
9LD	ap2	6	YZ	Width	88.059	0	Flowers
9LD	ap2	6	YZ	Height	25.828	0	Flowers
9LD	ap2	7	XZ	Width	92.767	1	Flowers
9LD	ap2	7	XZ	Height	25.1	1	Flowers
9LD	ap2	7	YZ	Width	103.802	1	Flowers
9LD	ap2	7	YZ	Height	33.882	1	Flowers
9LD	ap2	8	XZ	Width	103.307	0	Flowers
9LD	ap2	8	XZ	Height	37.13	0	Flowers
9LD	ap2	8	YZ	Width	105.589	0	Flowers
9LD	ap2	8	YZ	Height	40.842	0	Flowers
11LD	ap2	1	XZ	Width	109.369	0	Flowers
11LD	ap2	1	XZ	Height	28.99	0	Flowers
11LD	ap2	1	YZ	Width	111.693	0	Flowers
11LD	ap2	1	YZ	Height	34.075	0	Flowers
11LD	ap2	2	XZ	Width	101.898	0	Flowers
11LD	ap2	2	XZ	Height	26.751	0	Flowers
11LD	ap2	2	YZ	Width	99.579	0	Flowers
11LD	ap2	2	YZ	Height	28.327	0	Flowers
11LD	ap2	3	XZ	Width	92.129	0	Cauline leaves
11LD	ap2	3	XZ	Height	39.028	0	Cauline leaves
11LD	ap2	3	YZ	Width	91.68	0	Cauline leaves
11LD	ap2	3	YZ	Height	36.242	0	Cauline leaves
11LD	ap2	4	XZ	Width	108.017	0	Flowers
11LD	ap2	4	XZ	Height	52.967	0	Flowers
11LD	ap2	4	YZ	Width	76.065	0	Flowers
11LD	ap2	4	YZ	Height	15.415	0	Flowers
2wSD	Col-0	1	XZ	Width	71.748	0	Rosette leaves
2wSD	Col-0	1	XZ	Height	10.191	0	Rosette leaves
2wSD	Col-0	1	YZ	Width	57.162	0	Rosette leaves
2wSD	Col-0	1	YZ	Height	8.917	0	Rosette leaves
2wSD	Col-0	2	XZ	Width	81.086	1	Rosette leaves
2wSD	Col-0	2	YZ	Width	56.717	1	Rosette leaves
2wSD	Col-0	2	XZ	Height	20.121	1	Rosette leaves
2wSD	Col-0	2	YZ	Height	11.73	1	Rosette leaves
2wSD	Col-0	3	XZ	Width	68.034	0	Rosette leaves
2wSD	Col-0	3	XZ	Height	9.828	0	Rosette leaves
2wSD	Col-0	3	YZ	Width	72.805	0	Rosette leaves
2wSD	Col-0	3	YZ	Height	8.737	0	Rosette leaves
2wSD	Col-0	4	XZ	Width	60.246	1	Rosette leaves
2wSD	Col-0	4	YZ	Width	68.407	1	Rosette leaves
2wSD	Col-0	4	XZ	Height	18.791	1	Rosette leaves
2wSD	Col-0	4	YZ	Height	18.608	1	Rosette leaves
2wSD	Col-0	7	XZ	Width	59.293	0	Rosette leaves
2wSD	Col-0	7	XZ	Height	13.827	0	Rosette leaves
2wSD	Col-0	7	YZ	Width	67.635	0	Rosette leaves
2wSD	Col-0	7	YZ	Height	14.495	0	Rosette leaves
2wSD	Col-0	8	XZ	Width	68.6	1	Rosette leaves
2wSD	Col-0	8	YZ	Width	63.965	1	Rosette leaves
2wSD	Col-0	8	XZ	Height	15.746	1	Rosette leaves
2wSD	Col-0	8	YZ	Height	8.745	1	Rosette leaves
2wSD	Col-0	9	XZ	Width	69.004	1	Rosette leaves
2wSD	Col-0	9	YZ	Width	59.276	1	Rosette leaves
2wSD	Col-0	9	XZ	Height	14.495	1	Rosette leaves
2wSD	Col-0	9	YZ	Height	9.323	1	Rosette leaves
3LD	Col-0	1	XZ	Width	86.765	0	Rosette leaves
3LD	Col-0	1	XZ	Height	26.939	0	Rosette leaves
3LD	Col-0	1	YZ	Width	102.652	0	Rosette leaves
3LD	Col-0	1	YZ	Height	35.299	0	Rosette leaves
3LD	Col-0	2	XZ	Width	87.697	1	Rosette leaves
3LD	Col-0	2	YZ	Width	95.839	1	Rosette leaves
3LD	Col-0	2	XZ	Height	25.889	1	Rosette leaves
3LD	Col-0	2	YZ	Height	32.083	1	Rosette leaves
3LD	Col-0	3	XZ	Width	76.388	0	Rosette leaves
3LD	Col-0	3	XZ	Height	24.543	0	Rosette leaves
3LD	Col-0	3	YZ	Width	86.707	0	Rosette leaves
3LD	Col-0	3	YZ	Height	23.556	0	Rosette leaves
3LD	Col-0	4	XZ	Width	73.991	1	Rosette leaves
3LD	Col-0	4	YZ	Width	86.451	1	Rosette leaves
3LD	Col-0	4	XZ	Height	17.234	1	Rosette leaves
3LD	Col-0	4	YZ	Height	17.778	1	Rosette leaves
3LD	Col-0	5	XZ	Width	102.576	1	Rosette leaves
3LD	Col-0	5	YZ	Width	86.091	1	Rosette leaves
3LD	Col-0	5	XZ	Height	30.556	1	Rosette leaves
3LD	Col-0	5	YZ	Height	23.29	1	Rosette leaves
3LD	Col-0	6	XZ	Width	84.956	1	Rosette leaves
3LD	Col-0	6	YZ	Width	87.443	1	Rosette leaves
3LD	Col-0	6	XZ	Height	24.264	1	Rosette leaves
3LD	Col-0	6	YZ	Height	17.764	1	Rosette leaves
5LD	Col-0	1	XZ	Width	110.624	1	Rosette leaves
5LD	Col-0	1	YZ	Width	113.742	1	Rosette leaves
5LD	Col-0	1	XZ	Height	44.036	1	Rosette leaves
5LD	Col-0	1	YZ	Height	49.393	1	Rosette leaves
5LD	Col-0	2	XZ	Width	103.002	1	Rosette leaves
5LD	Col-0	2	YZ	Width	86.752	1	Rosette leaves
5LD	Col-0	2	XZ	Height	32.027	1	Rosette leaves
5LD	Col-0	2	YZ	Height	26.916	1	Rosette leaves
5LD	Col-0	3	XZ	Width	98.078	0	Rosette leaves
5LD	Col-0	3	XZ	Height	33.244	0	Rosette leaves
5LD	Col-0	3	YZ	Width	95.707	0	Rosette leaves
5LD	Col-0	3	YZ	Height	32.738	0	Rosette leaves
5LD	Col-0	4	XZ	Width	107.364	1	Rosette leaves
5LD	Col-0	4	YZ	Width	93.202	1	Rosette leaves
5LD	Col-0	4	XZ	Height	44.318	1	Rosette leaves
5LD	Col-0	4	YZ	Height	39.125	1	Rosette leaves
5LD	Col-0	5	XZ	Width	105.261	0	Rosette leaves
5LD	Col-0	5	XZ	Height	42.301	0	Rosette leaves
5LD	Col-0	5	YZ	Width	107.856	0	Rosette leaves
5LD	Col-0	5	YZ	Height	41.467	0	Rosette leaves
5LD	Col-0	6	XZ	Width	101.527	1	Rosette leaves
5LD	Col-0	6	YZ	Width	100.967	1	Rosette leaves
5LD	Col-0	6	XZ	Height	28.763	1	Rosette leaves
5LD	Col-0	6	YZ	Height	27.283	1	Rosette leaves
5LD	Col-0	7	XZ	Width	95.072	0	Rosette leaves
5LD	Col-0	7	XZ	Height	22.378	0	Rosette leaves
5LD	Col-0	7	YZ	Width	102.932	0	Rosette leaves
5LD	Col-0	7	YZ	Height	30.504	0	Rosette leaves
7LD	Col-0	1	XZ	Width	132.464	1	Cauline leaves
7LD	Col-0	1	YZ	Width	126.357	1	Cauline leaves
7LD	Col-0	1	XZ	Height	63.329	1	Cauline leaves
7LD	Col-0	1	YZ	Height	59.373	1	Cauline leaves
7LD	Col-0	2	XZ	Width	127.376	1	Rosette leaves
7LD	Col-0	2	YZ	Width	122.717	1	Rosette leaves
7LD	Col-0	2	XZ	Height	56.354	1	Rosette leaves
7LD	Col-0	2	YZ	Height	48.528	1	Rosette leaves
7LD	Col-0	3	XZ	Width	129.028	1	Cauline leaves
7LD	Col-0	3	YZ	Width	127.582	1	Cauline leaves
7LD	Col-0	3	XZ	Height	58.968	1	Cauline leaves
7LD	Col-0	3	YZ	Height	51.472	1	Cauline leaves
7LD	Col-0	4	XZ	Width	117.618	0	Cauline leaves
7LD	Col-0	4	XZ	Height	53.418	0	Cauline leaves
7LD	Col-0	4	YZ	Width	115.945	0	Cauline leaves
7LD	Col-0	4	YZ	Height	57.079	0	Cauline leaves
7LD	Col-0	5	XZ	Width	125.047	1	Cauline leaves
7LD	Col-0	5	YZ	Width	124.4	1	Cauline leaves
7LD	Col-0	5	XZ	Height	50.056	1	Cauline leaves
7LD	Col-0	5	YZ	Height	59.7	1	Cauline leaves
7LD	Col-0	6	XZ	Width	117.543	0	Rosette leaves
7LD	Col-0	6	XZ	Height	41.109	0	Rosette leaves
7LD	Col-0	6	YZ	Width	125.51	0	Rosette leaves
7LD	Col-0	6	YZ	Height	46.594	0	Rosette leaves
7LD	Col-0	7	XZ	Width	127.969	0	Cauline leaves
7LD	Col-0	7	XZ	Height	46.113	0	Cauline leaves
7LD	Col-0	7	YZ	Width	128.987	0	Cauline leaves
7LD	Col-0	7	YZ	Height	53.553	0	Cauline leaves
7LD	Col-0	8	XZ	Width	109.143	0	Rosette leaves
7LD	Col-0	8	XZ	Height	40.013	0	Rosette leaves
7LD	Col-0	8	YZ	Width	104.938	0	Rosette leaves
7LD	Col-0	8	YZ	Height	38.633	0	Rosette leaves
9LD	Col-0	1	XZ	Width	113.453	1	Cauline leaves
9LD	Col-0	1	YZ	Width	128.878	1	Cauline leaves
9LD	Col-0	1	XZ	Height	44.113	1	Cauline leaves
9LD	Col-0	1	YZ	Height	57.247	1	Cauline leaves
9LD	Col-0	2	XZ	Width	109.414	1	Flowers
9LD	Col-0	2	YZ	Width	113.647	1	Flowers
9LD	Col-0	2	XZ	Height	42.633	1	Flowers
9LD	Col-0	2	YZ	Height	40.74	1	Flowers
9LD	Col-0	3	XZ	Width	117.406	1	Flowers
9LD	Col-0	3	YZ	Width	116.994	1	Flowers
9LD	Col-0	3	XZ	Height	44.241	1	Flowers
9LD	Col-0	3	YZ	Height	48.528	1	Flowers
9LD	Col-0	4	XZ	Width	108.727	0	Flowers
9LD	Col-0	4	XZ	Height	37.231	0	Flowers
9LD	Col-0	4	YZ	Width	109.68	0	Flowers
9LD	Col-0	4	YZ	Height	42.563	0	Flowers
9LD	Col-0	5	XZ	Width	115.139	0	Cauline leaves
9LD	Col-0	5	XZ	Height	38.443	0	Cauline leaves
9LD	Col-0	5	YZ	Width	121.93	0	Cauline leaves
9LD	Col-0	5	YZ	Height	37.844	0	Cauline leaves
9LD	Col-0	6	XZ	Width	117.157	1	Rosette leaves
9LD	Col-0	6	YZ	Width	113.58	1	Rosette leaves
9LD	Col-0	6	XZ	Height	47.629	1	Rosette leaves
9LD	Col-0	6	YZ	Height	45.28	1	Rosette leaves
9LD	Col-0	7	XZ	Width	108.782	0	Cauline leaves
9LD	Col-0	7	XZ	Height	43.139	0	Cauline leaves
9LD	Col-0	7	YZ	Width	106.577	0	Cauline leaves
9LD	Col-0	7	YZ	Height	31.653	0	Cauline leaves
9LD	Col-0	8	XZ	Width	118.234	0	Flowers
9LD	Col-0	8	XZ	Height	41.83	0	Flowers
9LD	Col-0	8	YZ	Width	109.414	0	Flowers
9LD	Col-0	8	YZ	Height	39.453	0	Flowers
9LD	Col-0	9	XZ	Width	122.581	0	Cauline leaves
9LD	Col-0	9	XZ	Height	51.391	0	Cauline leaves
9LD	Col-0	9	YZ	Width	128.109	0	Cauline leaves
9LD	Col-0	9	YZ	Height	53.241	0	Cauline leaves
9LD	Col-0	10	XZ	Width	124.119	0	Cauline leaves
9LD	Col-0	10	XZ	Height	50.956	0	Cauline leaves
9LD	Col-0	10	YZ	Width	119.319	0	Cauline leaves
9LD	Col-0	10	YZ	Height	47.849	0	Cauline leaves
11LD	Col-0	1	XZ	Width	118.013	1	Flowers
11LD	Col-0	1	YZ	Width	125.127	1	Flowers
11LD	Col-0	1	XZ	Height	37.316	1	Flowers
11LD	Col-0	1	YZ	Height	41.844	1	Flowers
11LD	Col-0	2	XZ	Width	105.932	1	Flowers
11LD	Col-0	2	YZ	Width	111.768	1	Flowers
11LD	Col-0	2	XZ	Height	39.712	1	Flowers
11LD	Col-0	2	YZ	Height	38.255	1	Flowers
11LD	Col-0	3	XZ	Width	117.969	0	Flowers
11LD	Col-0	3	XZ	Height	42.301	0	Flowers
11LD	Col-0	3	YZ	Width	121.46	0	Flowers
11LD	Col-0	3	YZ	Height	33.773	0	Flowers
11LD	Col-0	4	XZ	Width	100.698	0	Flowers
11LD	Col-0	4	XZ	Height	37.69	0	Flowers
11LD	Col-0	4	YZ	Width	90.383	0	Flowers
11LD	Col-0	4	YZ	Height	25.766	0	Flowers
11LD	Col-0	5	XZ	Width	110.452	1	Flowers
11LD	Col-0	5	YZ	Width	113.907	1	Flowers
11LD	Col-0	5	XZ	Height	42.184	1	Flowers
11LD	Col-0	5	YZ	Height	39.674	1	Flowers
11LD	Col-0	6	XZ	Width	106.746	1	Flowers
11LD	Col-0	6	YZ	Width	117.684	1	Flowers
11LD	Col-0	6	XZ	Height	41.308	1	Flowers
11LD	Col-0	6	YZ	Height	47.197	1	Flowers
11LD	Col-0	7	XZ	Width	110.389	0	Flowers
11LD	Col-0	7	XZ	Height	33.261	0	Flowers
11LD	Col-0	7	YZ	Width	114.831	0	Flowers
11LD	Col-0	7	YZ	Height	37.13	0	Flowers
11LD	Col-0	8	XZ	Width	153.575	0	Rosette leaves
11LD	Col-0	8	XZ	Height	56.144	0	Rosette leaves
11LD	Col-0	8	YZ	Width	153.564	0	Rosette leaves
11LD	Col-0	8	YZ	Height	53.76	0	Rosette leaves
2wSD	rAP2	1	XZ	Width	60.783	1	Rosette leaves
2wSD	rAP2	1	XZ	Height	5.564	1	Rosette leaves
2wSD	rAP2	1	YZ	Width	73.155	1	Rosette leaves
2wSD	rAP2	1	YZ	Height	8.798	1	Rosette leaves
2wSD	rAP2	2	XZ	Width	60.202	0	Rosette leaves
2wSD	rAP2	2	XZ	Height	8.76	0	Rosette leaves
2wSD	rAP2	2	YZ	Width	68.02	0	Rosette leaves
2wSD	rAP2	2	YZ	Height	10.936	0	Rosette leaves
2wSD	rAP2	3	XZ	Width	62.305	1	Rosette leaves
2wSD	rAP2	3	XZ	Height	8.035	1	Rosette leaves
2wSD	rAP2	3	YZ	Width	52.383	1	Rosette leaves
2wSD	rAP2	3	YZ	Height	8.294	1	Rosette leaves
2wSD	rAP2	4	XZ	Width	55.652	0	Rosette leaves
2wSD	rAP2	4	XZ	Height	11.299	0	Rosette leaves
2wSD	rAP2	4	YZ	Width	53.271	0	Rosette leaves
2wSD	rAP2	4	YZ	Height	8.294	0	Rosette leaves
2wSD	rAP2	5	XZ	Width	58.336	1	Rosette leaves
2wSD	rAP2	5	XZ	Height	9.928	1	Rosette leaves
2wSD	rAP2	5	YZ	Width	41.869	1	Rosette leaves
2wSD	rAP2	5	YZ	Height	3.709	1	Rosette leaves
2wSD	rAP2	6	XZ	Width	66.006	0	Rosette leaves
2wSD	rAP2	6	XZ	Height	6.279	0	Rosette leaves
2wSD	rAP2	6	YZ	Width	71.271	0	Rosette leaves
2wSD	rAP2	6	YZ	Height	10.473	0	Rosette leaves
2wSD	rAP2	10	XZ	Width	63.68	0	Rosette leaves
2wSD	rAP2	10	XZ	Height	10.605	0	Rosette leaves
2wSD	rAP2	10	YZ	Width	53.489	0	Rosette leaves
2wSD	rAP2	10	YZ	Height	4.067	0	Rosette leaves
2wSD	rAP2	11	XZ	Width	59.994	1	Rosette leaves
2wSD	rAP2	11	XZ	Height	4.001	1	Rosette leaves
2wSD	rAP2	11	YZ	Width	62.48	1	Rosette leaves
2wSD	rAP2	11	YZ	Height	4.601	1	Rosette leaves
3LD	rAP2	1	XZ	Width	72.835	1	Rosette leaves
3LD	rAP2	1	XZ	Height	10.352	1	Rosette leaves
3LD	rAP2	1	YZ	Width	71.398	1	Rosette leaves
3LD	rAP2	1	YZ	Height	11.645	1	Rosette leaves
3LD	rAP2	2	XZ	Width	100.094	0	Rosette leaves
3LD	rAP2	2	XZ	Height	29.908	0	Rosette leaves
3LD	rAP2	2	YZ	Width	117.393	0	Rosette leaves
3LD	rAP2	2	YZ	Height	24.264	0	Rosette leaves
3LD	rAP2	3	XZ	Width	104.095	1	Rosette leaves
3LD	rAP2	3	XZ	Height	25.14	1	Rosette leaves
3LD	rAP2	3	YZ	Width	98.209	1	Rosette leaves
3LD	rAP2	3	YZ	Height	26.575	1	Rosette leaves
3LD	rAP2	4	XZ	Width	107.361	1	Rosette leaves
3LD	rAP2	4	XZ	Height	19.849	1	Rosette leaves
3LD	rAP2	4	YZ	Width	88.051	1	Rosette leaves
3LD	rAP2	4	YZ	Height	23.134	1	Rosette leaves
3LD	rAP2	5	XZ	Width	83.429	0	Rosette leaves
3LD	rAP2	5	XZ	Height	27.751	0	Rosette leaves
3LD	rAP2	5	YZ	Width	112.664	0	Rosette leaves
3LD	rAP2	5	YZ	Height	28.964	0	Rosette leaves
3LD	rAP2	6	XZ	Width	86.674	1	Rosette leaves
3LD	rAP2	6	XZ	Height	19.618	1	Rosette leaves
3LD	rAP2	6	YZ	Width	78.742	1	Rosette leaves
3LD	rAP2	6	YZ	Height	18.977	1	Rosette leaves
3LD	rAP2	7	XZ	Width	105.484	0	Rosette leaves
3LD	rAP2	7	XZ	Height	34.572	0	Rosette leaves
3LD	rAP2	7	YZ	Width	110.224	0	Rosette leaves
3LD	rAP2	7	YZ	Height	27.367	0	Rosette leaves
3LD	rAP2	8	XZ	Width	90.389	0	Rosette leaves
3LD	rAP2	8	XZ	Height	16.767	0	Rosette leaves
3LD	rAP2	8	YZ	Width	97.549	0	Rosette leaves
3LD	rAP2	8	YZ	Height	18.187	0	Rosette leaves
5LD	rAP2	1	XZ	Width	104.706	1	Rosette leaves
5LD	rAP2	1	XZ	Height	38.522	1	Rosette leaves
5LD	rAP2	1	YZ	Width	113.742	1	Rosette leaves
5LD	rAP2	1	YZ	Height	38.332	1	Rosette leaves
5LD	rAP2	2	XZ	Width	124.897	0	Rosette leaves
5LD	rAP2	2	XZ	Height	33.028	0	Rosette leaves
5LD	rAP2	2	YZ	Width	136.781	0	Rosette leaves
5LD	rAP2	2	YZ	Height	34.572	0	Rosette leaves
5LD	rAP2	3	XZ	Width	110.997	1	Rosette leaves
5LD	rAP2	3	XZ	Height	32.411	1	Rosette leaves
5LD	rAP2	3	YZ	Width	111.02	1	Rosette leaves
5LD	rAP2	3	YZ	Height	29.122	1	Rosette leaves
5LD	rAP2	4	XZ	Width	104.014	1	Rosette leaves
5LD	rAP2	4	XZ	Height	28.25	1	Rosette leaves
5LD	rAP2	4	YZ	Width	112.665	1	Rosette leaves
5LD	rAP2	4	YZ	Height	33.028	1	Rosette leaves
7LD	rAP2	1	XZ	Width	151.126	1	Rosette leaves
7LD	rAP2	1	XZ	Height	58.061	1	Rosette leaves
7LD	rAP2	1	YZ	Width	148.155	1	Rosette leaves
7LD	rAP2	1	YZ	Height	58.218	1	Rosette leaves
7LD	rAP2	2	XZ	Width	138.148	0	Rosette leaves
7LD	rAP2	2	XZ	Height	50.414	0	Rosette leaves
7LD	rAP2	2	YZ	Width	154.876	0	Rosette leaves
7LD	rAP2	2	YZ	Height	54.657	0	Rosette leaves
7LD	rAP2	3	XZ	Width	96.233	0	Rosette leaves
7LD	rAP2	3	XZ	Height	27.894	0	Rosette leaves
7LD	rAP2	3	YZ	Width	115.722	0	Rosette leaves
7LD	rAP2	3	YZ	Height	33.118	0	Rosette leaves
7LD	rAP2	4	XZ	Width	123.426	0	Rosette leaves
7LD	rAP2	4	XZ	Height	41.055	0	Rosette leaves
7LD	rAP2	4	YZ	Width	152.454	0	Rosette leaves
7LD	rAP2	4	YZ	Height	52.673	0	Rosette leaves
7LD	rAP2	5	XZ	Width	139.119	1	Rosette leaves
7LD	rAP2	5	XZ	Height	48.444	1	Rosette leaves
7LD	rAP2	5	YZ	Width	152.004	1	Rosette leaves
7LD	rAP2	5	YZ	Height	58.209	1	Rosette leaves
7LD	rAP2	6	XZ	Width	121.384	0	Rosette leaves
7LD	rAP2	6	XZ	Height	53.981	0	Rosette leaves
7LD	rAP2	6	YZ	Width	136.804	0	Rosette leaves
7LD	rAP2	6	YZ	Height	55.127	0	Rosette leaves
7LD	rAP2	7	XZ	Width	139.329	1	Rosette leaves
7LD	rAP2	7	XZ	Height	55.043	1	Rosette leaves
7LD	rAP2	7	YZ	Width	145.544	1	Rosette leaves
7LD	rAP2	7	YZ	Height	49.448	1	Rosette leaves
7LD	rAP2	8	XZ	Width	113.821	0	Rosette leaves
7LD	rAP2	8	XZ	Height	37.153	0	Rosette leaves
7LD	rAP2	8	YZ	Width	110.988	0	Rosette leaves
7LD	rAP2	8	YZ	Height	36.441	0	Rosette leaves
7LD	rAP2	9	XZ	Width	127.341	1	Cauline leaves
7LD	rAP2	9	XZ	Height	48.378	1	Cauline leaves
7LD	rAP2	9	YZ	Width	126.848	1	Cauline leaves
7LD	rAP2	9	YZ	Height	48.442	1	Cauline leaves
9LD	rAP2	1	XZ	Width	136.405	0	Cauline leaves
9LD	rAP2	1	XZ	Height	44.745	0	Cauline leaves
9LD	rAP2	1	YZ	Width	145.008	0	Cauline leaves
9LD	rAP2	1	YZ	Height	56.749	0	Cauline leaves
9LD	rAP2	2	XZ	Width	135.457	1	Cauline leaves
9LD	rAP2	2	XZ	Height	39.406	1	Cauline leaves
9LD	rAP2	2	YZ	Width	140.265	1	Cauline leaves
9LD	rAP2	2	YZ	Height	46.242	1	Cauline leaves
9LD	rAP2	3	XZ	Width	166.978	1	Rosette leaves
9LD	rAP2	3	XZ	Height	51.597	1	Rosette leaves
9LD	rAP2	3	YZ	Width	162.634	1	Rosette leaves
9LD	rAP2	3	YZ	Height	50.915	1	Rosette leaves
9LD	rAP2	4	XZ	Width	140.854	0	Cauline leaves
9LD	rAP2	4	XZ	Height	47.483	0	Cauline leaves
9LD	rAP2	4	YZ	Width	148.812	0	Cauline leaves
9LD	rAP2	4	YZ	Height	56.022	0	Cauline leaves
9LD	rAP2	5	XZ	Width	138.551	1	Rosette leaves
9LD	rAP2	5	XZ	Height	48.868	1	Rosette leaves
9LD	rAP2	5	YZ	Width	149.896	1	Rosette leaves
9LD	rAP2	5	YZ	Height	54.275	1	Rosette leaves
9LD	rAP2	6	XZ	Width	149.585	1	Cauline leaves
9LD	rAP2	6	XZ	Height	57.695	1	Cauline leaves
9LD	rAP2	6	YZ	Width	140.798	1	Cauline leaves
9LD	rAP2	6	YZ	Height	49.939	1	Cauline leaves
9LD	rAP2	7	XZ	Width	147.611	0	Rosette leaves
9LD	rAP2	7	XZ	Height	47.505	0	Rosette leaves
9LD	rAP2	7	YZ	Width	162.352	0	Rosette leaves
9LD	rAP2	7	YZ	Height	57.967	0	Rosette leaves
11LD	rAP2	1	XZ	Width	136.995	1	Flowers
11LD	rAP2	1	XZ	Height	31.862	1	Flowers
11LD	rAP2	1	YZ	Width	142.468	1	Flowers
11LD	rAP2	1	YZ	Height	38.468	1	Flowers
11LD	rAP2	2	XZ	Width	148.705	0	Flowers
11LD	rAP2	2	XZ	Height	37.024	0	Flowers
11LD	rAP2	2	YZ	Width	160.356	0	Flowers
11LD	rAP2	2	YZ	Height	40.582	0	Flowers
11LD	rAP2	3	XZ	Width	155.649	1	Flowers
11LD	rAP2	3	XZ	Height	39.887	1	Flowers
11LD	rAP2	3	YZ	Width	153.559	1	Flowers
11LD	rAP2	3	YZ	Height	41.205	1	Flowers
11LD	rAP2	4	XZ	Width	160.277	1	Flowers
11LD	rAP2	4	XZ	Height	48.684	1	Flowers
11LD	rAP2	4	YZ	Width	149.251	1	Flowers
11LD	rAP2	4	YZ	Height	40.87	1	Flowers
11LD	rAP2	5	XZ	Width	155.904	1	Flowers
11LD	rAP2	5	XZ	Height	39.782	1	Flowers
11LD	rAP2	5	YZ	Width	168.188	1	Flowers
11LD	rAP2	5	YZ	Height	47.487	1	Flowers
11LD	rAP2	7	XZ	Width	153.352	0	Cauline leaves
11LD	rAP2	7	XZ	Height	34.324	0	Cauline leaves
11LD	rAP2	7	YZ	Width	155.929	0	Cauline leaves
11LD	rAP2	7	YZ	Height	44.667	0	Cauline leaves
