# Supplementary material for: Coordination of shoot apical meristem shape and identity by APETALA2 during floral transition in Arabidopsis
Source: Nat Commun. 2024 Aug 13;15:6930. doi: 10.1038/s41467-024-51341-6 (PMC11322546; doi:10.1038/s41467-024-51341-6)
Supplement: Supplementary file 12 — Source Data [file 41467_2024_51341_MOESM12_ESM.zip › Source_data/Supp_Fig3bc_Conc_0_50_rAP2.csv]

conc_by_section_rAP22_1	conc_by_section_rAP22_2	conc_by_section_rAP22_3	conc_by_section_rAP22_4	conc_by_section_rAP22_5	conc_by_section_rAP22_6	conc_by_section_rAP22_7	conc_by_section_rAP22_8	conc_by_section_rAP22_9	conc_by_section_rAP22_10	conc_by_section_rAP22_11	conc_by_section_rAP22_12	conc_by_section_rAP22_13	conc_by_section_rAP22_14
1308.77616473386	529.161604647715	1435.68395323731	621.837389433117	664.799067925559	759.889104929947
2324.779418241	1451.33099872608	1322.25151501259	2110.32693473707	1661.35978046476	1354.57768877166	1969.57288664154	1047.87048237541	2326.63840416025	1946.36066045201	1243.78493717532	618.539319253386	1927.30427930105
2262.30775065681	2047.12692967993	1600.36558737159	2729.24094781513	2472.8332697947	1004.30846851849	2440.65062586651	1407.66484864511	2614.08466468872	2124.7238187382	2758.90828067275	1571.2822865916
2432.39476613994	3663.32735646841	2676.97360269236	3186.24586461576	2627.19499638339	2367.60125024655	3107.47392261781	3123.5664245402	1947.91098473963	1905.72625679259	2642.23555019023	3186.08059262746	1435.41001097929	2678.37560164209
1314.21423556998	2647.48509110445	2155.61545978727	2205.23394077679	2034.1723922219	2419.29428056196	2078.92376294725	2897.86135218505	1243.97602077823	2897.77111364939	2892.93271940866	548.073715710851
1679.48770712253	2367.25781826524	1322.99547461767	2090.66506991367	2150.23578126762	881.35398478431	1499.48615756018	2294.43555533923	1622.53066893035	1254.93156308128	2090.33866398498	551.584382400433
1798.44041452658	1989.28451278221	2022.97133308633	1073.09279341229	1642.93590792062	2119.48395806329	1536.95924010707	1750.98025962351	2393.24745034145	1313.64689371528	1573.10847228196	1202.15523499632
