# Supplementary material for: Coordination of shoot apical meristem shape and identity by APETALA2 during floral transition in Arabidopsis
Source: Nat Commun. 2024 Aug 13;15:6930. doi: 10.1038/s41467-024-51341-6 (PMC11322546; doi:10.1038/s41467-024-51341-6)
Supplement: Supplementary file 12 — Source Data [file 41467_2024_51341_MOESM12_ESM.zip › Source_data/Supp_Fig3bc_Conc_0_50_WT.csv]

conc_by_section_WT2_1	conc_by_section_WT2_2	conc_by_section_WT2_3	conc_by_section_WT2_4	conc_by_section_WT2_5	conc_by_section_WT2_6	conc_by_section_WT2_7	conc_by_section_WT2_8	conc_by_section_WT2_9	conc_by_section_WT2_10	conc_by_section_WT2_11	conc_by_section_WT2_12	conc_by_section_WT2_13	conc_by_section_WT2_14
2502.71345313934	1355.08209495172	1102.53023791566	783.784439882446	914.355973297875	759.889104929947
1475.82341871899	641.065938261751	805.39503841076	1751.59828564545	1010.40539705413	1917.34551212226	1969.57288664154	1047.87048237541	2326.63840416025	1946.36066045201	1243.78493717532	618.539319253386	1927.30427930105
907.991712401239	1483.67734029367	1238.12558384772	1605.68789714227	1146.9051618193	1333.79981211569	1420.95458535532	1510.02205560836	1296.3806270626	2114.42519168384	2349.87227879938	1571.2822865916
663.111767868007	785.811787387731	1398.85309462933	886.111958796177	1102.21590359117	979.77584274115	834.825248486106	742.351209462683	620.728257700633	744.955448973312	1035.46729426305	749.645412138776	511.609640096389	740.340951385776
651.607845752604	748.464564476745	775.561454629535	871.745118413059	814.385300192381	764.296350263919	642.450629548923	602.814866143125	1110.63237750265	787.19911430251	865.171128992457	548.073715710851
660.648570544135	911.651312273071	601.734099802097	658.738623317146	552.613290516837	477.130025010378	851.129350501941	536.931078636984	505.055771396043	880.793227472975	755.224295522551	551.584382400433
