# Supplementary material for: Coordination of shoot apical meristem shape and identity by APETALA2 during floral transition in Arabidopsis
Source: Nat Commun. 2024 Aug 13;15:6930. doi: 10.1038/s41467-024-51341-6 (PMC11322546; doi:10.1038/s41467-024-51341-6)
Supplement: Supplementary file 12 — Source Data [file 41467_2024_51341_MOESM12_ESM.zip › Source_data/Supp_Fig3de_Conc_0_20_rAP2.csv]

conc_by_section_rAP21_1	conc_by_section_rAP21_2	conc_by_section_rAP21_3	conc_by_section_rAP21_4	conc_by_section_rAP21_5	conc_by_section_rAP21_6	conc_by_section_rAP21_7	conc_by_section_rAP21_8	conc_by_section_rAP21_9	conc_by_section_rAP21_10	conc_by_section_rAP21_11	conc_by_section_rAP21_12	conc_by_section_rAP21_13	conc_by_section_rAP21_14
1964.39261144804	737.319998306393	1800.45427798846	818.94942858568	1022.48397247492	1066.72983220894
2229.20866708202	1632.37131877763	1221.24185967231	1868.16489800945	1657.64771466048	1373.22843731025	1884.96566221351	1268.12464724859	2726.45917009475	2200.86601503193	1382.88587883225	753.74106554489	1941.17918154027
2193.84445478379	2198.42135057375	1459.09074946219	2905.39641338926	2345.15752604796	1066.72100000593	2504.00133098715	1327.00463621031	2876.56379901882	2082.0404423258	2568.84324354606	1921.19761159272
2576.64991844999	3907.31760302515	3200.77910846161	3453.10470474626	2106.38841047764	2339.33954248503	3344.4434715517	3437.52074364903	2255.3745239112	2220.3609491513	2959.79971855794	2947.69894261143	1714.98601899242	2954.52627276224
1441.77297499443	2896.04353329459	2633.56225889008	2472.2796229662	2193.21101918981	2553.50238841042	2097.89678382211	3064.72824602896	1568.40876290009	2993.92888672908	2961.89054958469	556.025029138611
2061.32449873561	2515.33602680297	1670.51685976552	2583.47427572153	2329.93206640913	1064.92048911584	1762.8203608769	2517.13436260555	2101.07331733121	1391.81065534137	2356.91483790884	519.210103359721
2301.04326037015	2406.70704380988	2486.35724312329	1525.96393093084	2339.11699320275	2344.3400938054	2112.3428176898	2393.89302702911	2619.03740959244	1597.01431979298	1998.48891340217	1570.39787125173
