# Supplementary material for: Coordination of shoot apical meristem shape and identity by APETALA2 during floral transition in Arabidopsis
Source: Nat Commun. 2024 Aug 13;15:6930. doi: 10.1038/s41467-024-51341-6 (PMC11322546; doi:10.1038/s41467-024-51341-6)
Supplement: Supplementary file 12 — Source Data [file 41467_2024_51341_MOESM12_ESM.zip › Source_data/Supp_Fig3de_Conc_0_20_WT.csv]

conc_by_section_WT1_1	conc_by_section_WT1_2	conc_by_section_WT1_3	conc_by_section_WT1_4	conc_by_section_WT1_5	conc_by_section_WT1_6	conc_by_section_WT1_7	conc_by_section_WT1_8	conc_by_section_WT1_9	conc_by_section_WT1_10	conc_by_section_WT1_11	conc_by_section_WT1_12	conc_by_section_WT1_13	conc_by_section_WT1_14
2626.31883808785	1698.0544831302	1667.79721135314	1365.81854170228	1320.1333181417	1066.72983220894
1663.91902330115	726.53244472253	898.171553781515	1610.2865577956	1009.4654560809	1873.27112075116	1884.96566221351	1268.12464724859	2726.45917009475	2200.86601503193	1382.88587883225	753.74106554489	1941.17918154027
865.194068666421	1654.0479714853	1576.87873250279	1612.90240603672	1222.11006201469	1405.35429461068	1532.92563167376	1618.06269810076	1547.10748305442	1941.77093037557	2624.46170224382	1921.19761159272
833.163629116103	881.65835586429	1181.49736387738	950.888965595441	1090.6449046259	1231.36531897634	893.032109424577	745.983066417799	652.928707855583	635.560878310053	1082.55854012541	675.498394366449	521.483607036583	1038.81343613583
540.695101514307	732.23697879511	678.872976423275	874.643271278993	796.086036677663	727.878140177941	688.692389970901	636.68682553194	1161.84916737792	833.754440093899	923.141000809916	556.025029138611
555.672926625422	817.564651863027	684.210410155942	675.730787331529	495.342787318513	549.177124128272	804.559221493944	553.845943447273	518.121823952242	879.18171565853	904.88561831705	519.210103359721
