# Supplementary material for: Coordination of shoot apical meristem shape and identity by APETALA2 during floral transition in Arabidopsis
Source: Nat Commun. 2024 Aug 13;15:6930. doi: 10.1038/s41467-024-51341-6 (PMC11322546; doi:10.1038/s41467-024-51341-6)
Supplement: Supplementary file 12 — Source Data [file 41467_2024_51341_MOESM12_ESM.zip › Source_data/Supp_Fig5bc.csv]

Time	Genotype	Sample	Primordia	Width	Height
7LD	Col-0	1	Rosette leaves	69.321	10.243
7LD	Col-0	2	Rosette leaves	57.957	17.045
7LD	Col-0	3	Rosette leaves	53.712	4.545
7LD	Col-0	4	Rosette leaves	61.364	9.109
7LD	Col-0	6	Rosette leaves	58.366	7.955
7LD	Col-0	7	Rosette leaves	91.493	18.784
7LD	Col-0	8	Rosette leaves	51.187	9.109
7LD	Col-0	9	Rosette leaves	60.421	9.091
7LD	Col-0	10	Rosette leaves	60.795	12.229
7LD	Col-0	11	Rosette leaves	70.583	11.679
7LD	Col-0	12	Rosette leaves	61.314	6.256
7LD	Col-0	13	Rosette leaves	42.617	14.773
10LD	Col-0	1	Rosette leaves	80.116	17.332
10LD	Col-0	2	Rosette leaves	74.434	22.727
10LD	Col-0	3	Rosette leaves	99.49	24.106
10LD	Col-0	4	Rosette leaves	92.615	25.568
10LD	Col-0	5	Rosette leaves	78.409	21.023
10LD	Col-0	6	Rosette leaves	79.087	27.353
10LD	Col-0	7	Rosette leaves	73.309	20.178
10LD	Col-0	8	Rosette leaves	64.215	16
10LD	Col-0	10	Rosette leaves	80.122	25.593
12LD	Col-0	1	Rosette leaves	83.807	23.074
12LD	Col-0	2	Rosette leaves	93.182	40.629
12LD	Col-0	3	Rosette leaves	85.803	39.209
12LD	Col-0	4	Rosette leaves	88.636	30.687
12LD	Col-0	5	Rosette leaves	89.212	32.955
12LD	Col-0	6	Rosette leaves	102.847	41.477
12LD	Col-0	7	Rosette leaves	87.59	34.096
12LD	Col-0	8	Rosette leaves	81.252	29.551
12LD	Col-0	9	Rosette leaves	70.785	25.582
12LD	Col-0	11	Rosette leaves	90.343	39.777
12LD	Col-0	12	Rosette leaves	94.675	43.458
12LD	Col-0	13	Rosette leaves	87.507	35.8
12LD	Col-0	14	Rosette leaves	79.028	24.458
14LD	Col-0	1	Rosette leaves	95.482	35.813
14LD	Col-0	2	Rosette leaves	100.002	36.936
14LD	Col-0	4	Rosette leaves	92.621	38.636
14LD	Col-0	5	Rosette leaves	117.619	40.909
14LD	Col-0	6	Cauline leaves	107.956	35.232
14LD	Col-0	7	Flowers	83.53	22.734
14LD	Col-0	8	Rosette leaves	75.382	29.288
14LD	Col-0	9	Cauline leaves	107.388	36.936
14LD	Col-0	10	Rosette leaves	84.122	34.664
14LD	Col-0	11	Rosette leaves	108.523	47.163
14LD	Col-0	12	Rosette leaves	97.174	38.674
14LD	Col-0	13	Rosette leaves	107.956	44.318
14LD	Col-0	14	Rosette leaves	93.182	34.678
17LD	Col-0	1	Flowers	94.034	16.764
17LD	Col-0	2	Flowers	95.172	25.582
17LD	Col-0	3	Flowers	101.688	27.858
17LD	Col-0	4	Flowers	97.746	27.281
17LD	Col-0	5	Flowers	107.015	25.855
17LD	Col-0	6	Flowers	81.736	30.897
17LD	Col-0	7	Flowers	91.568	20.512
17LD	Col-0	9	Flowers	97.485	24.438
17LD	Col-0	10	Flowers	106.74	30.902
17LD	Col-0	11	Flowers	100.003	29.806
17LD	Col-0	12	Flowers	96.067	24.156
17LD	Col-0	13	Flowers	99.713	26.778
17LD	Col-0	14	Flowers	82.578	28.157
7LD	svp	1	Rosette leaves	52.446	10.008
7LD	svp	2	Rosette leaves	75.483	31.379
7LD	svp	3	Rosette leaves	67.055	22.159
7LD	svp	4	Rosette leaves	68.752	13.636
7LD	svp	5	Rosette leaves	56.818	14.216
7LD	svp	6	Rosette leaves	69.039	16.771
7LD	svp	7	Rosette leaves	64.001	13.068
7LD	svp	8	Rosette leaves	44.399	6.842
7LD	svp	9	Rosette leaves	71.863	14.105
7LD	svp	10	Rosette leaves	56.818	15.351
7LD	svp	11	Rosette leaves	57.454	12.768
7LD	svp	12	Rosette leaves	70.37	15.1
7LD	svp	13	Rosette leaves	69.146	10.615
10LD	svp	1	Cauline leaves	76.707	34.701
10LD	svp	2	Cauline leaves	114.206	50.571
10LD	svp	3	Cauline leaves	83.54	34.091
10LD	svp	4	Rosette leaves	72.727	36.364
10LD	svp	5	Cauline leaves	81.665	34.828
10LD	svp	7	Rosette leaves	87.071	36.26
10LD	svp	8	Rosette leaves	86.788	36.559
10LD	svp	9	Cauline leaves	88.741	37.327
10LD	svp	10	Rosette leaves	81.862	29.739
10LD	svp	11	Cauline leaves	81.126	29.141
12LD	svp	1	Flowers	86.989	29.288
12LD	svp	2	Flowers	93.477	38.106
12LD	svp	3	Flowers	85.275	25.625
12LD	svp	4	Flowers	100.57	39.777
12LD	svp	5	Rosette leaves	99.438	44.901
12LD	svp	6	Flowers	107.388	47.163
12LD	svp	7	Flowers	94.893	35.813
12LD	svp	8	Flowers	97.186	33.542
12LD	svp	9	Flowers	90.909	33.542
12LD	svp	10	Flowers	88.068	28.415
12LD	svp	11	Cauline leaves	93.793	32.959
12LD	svp	12	Flowers	98.864	39.221
12LD	svp	13	Flowers	98.302	35.836
12LD	svp	14	Flowers	88.636	29.545
12LD	svp	15	Flowers	92.629	36.381
12LD	svp	16	Flowers	81.636	30.29
14LD	svp	1	Flowers	90.061	25.608
14LD	svp	2	Flowers	92.902	19.32
14LD	svp	3	Flowers	84.091	19.036
14LD	svp	4	Flowers	74.202	19.621
14LD	svp	5	Flowers	80.458	19.053
14LD	svp	6	Flowers	90.343	22.734
14LD	svp	7	Flowers	82.388	20.486
14LD	svp	9	Flowers	81.25	17.045
14LD	svp	10	Flowers	72.448	16.196
14LD	svp	11	Flowers	80.398	18.501
14LD	svp	12	Flowers	78.701	17.614
