# Supplementary material for: Coordination of shoot apical meristem shape and identity by APETALA2 during floral transition in Arabidopsis
Source: Nat Commun. 2024 Aug 13;15:6930. doi: 10.1038/s41467-024-51341-6 (PMC11322546; doi:10.1038/s41467-024-51341-6)
Supplement: Supplementary file 12 — Source Data [file 41467_2024_51341_MOESM12_ESM.zip › Source_data/Supp_Fig7b_Conc_0_20_ap2_SOC1.csv]

	SAM1	SAM2	SAM3	SAM4	SAM5	SAM6	SAM7	SAM8	SAM9	SAM10
7LDs	4.44258072712471	0.383925553557084	1.63097020951907	0.117069379995613	0.065861768217687	0.670756854470173	5.0680593795209	0.171467911977119	5.65099289320898	7.08435762259537
10LDs	33.9978346107806	111.978262816386	95.0448645694377	201.456972958357	142.873033092012	9.94632734497577	42.1357793487925	2.93314059994179
12LDs	219.454945593404	182.368552188188	62.57630598394	281.516065330008	181.042977433765	81.6185916383099	107.005669305691
14LDs	149.950472876822	461.180098617698	118.942013984205	195.639248509544	52.6049200188768	166.455311759527
17LDs	265.133194218247	400.595374283354	130.521026714525	163.898532696123	280.281744569872	77.2298991290483	202.027761678505	148.219060739792
19LDs	6.94264365934289	132.057868106179	136.599886301099	41.8136973928434	91.7719850581853	262.330011720437	155.315103063284	22.5562969566101	259.908136007654
21LDs	124.199720569244	300.9919392331	324.639733442118	360.924578237803	285.037241615822	139.806625591939
