# Supplementary material for: Coordination of shoot apical meristem shape and identity by APETALA2 during floral transition in Arabidopsis
Source: Nat Commun. 2024 Aug 13;15:6930. doi: 10.1038/s41467-024-51341-6 (PMC11322546; doi:10.1038/s41467-024-51341-6)
Supplement: Supplementary file 12 — Source Data [file 41467_2024_51341_MOESM12_ESM.zip › Source_data/Supp_FIg7b_Conc_0_20_wt_SOC1.csv]

	SAM1	SAM2	SAM3	SAM4	SAM5	SAM6	SAM7	SAM8	SAM9	SAM10
7LDs	1.518	29.935	4.549	0.238	0.317	4.125	0.083	0.108	0.078	1.770
10LDs	6.690	5.358	45.891	37.351	3.327	0.017	1.785	39.814	1.521
12LDs	109.417	14.689	30.515	162.928	80.621	14.337	30.766
14LDs	142.586	279.866	80.595	182.079	168.644	170.847	192.042
17LDs	126.723	377.249	322.631	267.095	23.179	217.105	245.583	234.616	272.547
19LDs	263.938	238.943	184.954	306.644	308.445	279.465	190.759	318.540
21LDs	159.306	290.399	253.162	202.630	231.008	123.840	135.406	110.595
