# Supplementary material for: Coordination of shoot apical meristem shape and identity by APETALA2 during floral transition in Arabidopsis
Source: Nat Commun. 2024 Aug 13;15:6930. doi: 10.1038/s41467-024-51341-6 (PMC11322546; doi:10.1038/s41467-024-51341-6)
Supplement: Supplementary file 12 — Source Data [file 41467_2024_51341_MOESM12_ESM.zip › Source_data/Supp_Fig8ab.csv]

Time	Genotype	Sample	Meristem_area	Cell_number
10LD	ap2	1	6188.7292	138
10LD	ap2	2	5422.7575	111
10LD	ap2	5	3512.0594	74
10LD	ap2	9	5396.3321	108
10LD	Col-0	1	7295.8119	159
10LD	Col-0	4	8435.2252	183
10LD	Col-0	6	7453.8908	182
10LD	Col-0	7	7284.09041	160
10LD	soc1	1	5342.8479	127
10LD	soc1	2	5984.023	144
10LD	soc1	4	5485.2296	134
10LD	soc1	5	5119.868	127
10LD	soc1ap2	15	6546.8367	145
10LD	soc1ap2	4	9893.4996	218
10LD	soc1ap2	5	5435.9874	134
10LD	soc1ap2	6	4482.8279	108
12LD	ap2	1	8848.433	164
12LD	ap2	13	7396.0176	162
12LD	ap2	4	8873.7332	185
12LD	ap2	7	7249.1236	140
12LD	Col-0	1	10328.587	253
12LD	Col-0	2	12096.4834	303
12LD	Col-0	3	9487.0608	224
12LD	Col-0	6	7727.753	192
12LD	soc1	1	6881.2844	189
12LD	soc1	2	6870.5687	187
12LD	soc1	5	9224.5143	224
12LD	soc1	8	7950.0867	206
12LD	soc1ap2	1	6472.4061	147
12LD	soc1ap2	3	7762.4511085	188
12LD	soc1ap2	7	7457.219	174
12LD	soc1ap2	8	6813.9318	166
14LD	ap2	2	6100.3197	152
14LD	ap2	3	7209.0796	159
14LD	ap2	4	8142.8858	189
14LD	ap2	5	7933.9041	178
14LD	Col-0	1	12376.8169	310
14LD	Col-0	15	15714.174	380
14LD	Col-0	5	14991.80271	312
14LD	Col-0	9	16048.1713929	353
14LD	soc1	13	12371.6218	281
14LD	soc1	3	12937.5112	296
14LD	soc1	6	11971.7784	290
14LD	soc1	9	9233.7589	206
14LD	soc1ap2	2	8244.1882969	183
14LD	soc1ap2	3	8627.2054	192
14LD	soc1ap2	4	13240.961	282
14LD	soc1ap2	5	11271.036	241
17LD	ap2	3	7358.2837675	178
17LD	ap2	4	7880.3529	182
17LD	ap2	5	6537.0105	187
17LD	ap2	7	9460.3108	184
17LD	Col-0	10	11197.4033	342
17LD	Col-0	4	10527.1445	304
17LD	Col-0	6	12363.7512	383
17LD	Col-0	8	12822.2629	378
17LD	soc1	1	16185.6363	360
17LD	soc1	3	19261.3168	423
17LD	soc1	7	17590.997063	394
17LD	soc1	9	14028.6763	339
17LD	soc1ap2	3	8898.7135	206
17LD	soc1ap2	6	9617.332	234
17LD	soc1ap2	7	7053.3541	181
17LD	soc1ap2	8	9232.1884	225
19LD	ap2	1	7976.267	197
19LD	ap2	2	6072.7016	167
19LD	ap2	3	8811.3797	240
19LD	ap2	5	7890.9852	262
19LD	Col-0	2	9709.938	327
19LD	Col-0	3	8566.8698976	314
19LD	Col-0	6	12380.4459	370
19LD	Col-0	7	9340.21218	344
19LD	soc1	11	16248.758	397
19LD	soc1	12	14027.813	357
19LD	soc1	4	12562.2942	327
19LD	soc1	7	11501.1038	298
19LD	soc1ap2	12	10231.2665	262
19LD	soc1ap2	13	8781.4546	228
19LD	soc1ap2	6	8757.350693	183
19LD	soc1ap2	9	10956.0222	238
21LD	Col-0	2	7606.1663359	284
21LD	Col-0	3	7044.4297737	281
21LD	Col-0	5	7132.0168	284
21LD	Col-0	6	7616.2131	263
21LD	soc1	11	10171.605	309
21LD	soc1	3	9513.573	294
21LD	soc1	5	11702.7097	326
21LD	soc1	8	10460.4019	275
