# Supplementary material for: Coordination of shoot apical meristem shape and identity by APETALA2 during floral transition in Arabidopsis
Source: Nat Commun. 2024 Aug 13;15:6930. doi: 10.1038/s41467-024-51341-6 (PMC11322546; doi:10.1038/s41467-024-51341-6)
Supplement: Supplementary file 12 — Source Data [file 41467_2024_51341_MOESM12_ESM.zip › Source_data/Supp_Fig8c.csv]

Time	Genotype	Sample	Cell_area	Distance	Region
10LD	ap2	1	38.6098	5	PZ
10LD	ap2	1	31.3563	6	out
10LD	ap2	1	45.7926	5	PZ
10LD	ap2	1	28.2675	1	CZ
10LD	ap2	1	31.8883	7	out
10LD	ap2	1	49.1315	3	out
10LD	ap2	1	54.6822	5	PZ
10LD	ap2	1	33.1998	3	out
10LD	ap2	1	45.7803	3	out
10LD	ap2	1	39.4539	3	out
10LD	ap2	1	40.3548	5	PZ
10LD	ap2	1	34.0693	7	out
10LD	ap2	1	58.7384	10	out
10LD	ap2	1	42.4592	4	PZ
10LD	ap2	1	37.4803	2	CZ
10LD	ap2	1	36.4444	6	out
10LD	ap2	1	28.6336	4	PZ
10LD	ap2	1	50.8776	8	out
10LD	ap2	1	35.3614	4	PZ
10LD	ap2	1	47.2831	5	PZ
10LD	ap2	1	36.6647	3	out
10LD	ap2	1	41.9014	5	PZ
10LD	ap2	1	56.2714	8	out
10LD	ap2	1	35.8556	6	out
10LD	ap2	1	37.8444	4	PZ
10LD	ap2	1	54.6863	7	out
10LD	ap2	1	36.8058	2	CZ
10LD	ap2	1	32.831	1	CZ
10LD	ap2	1	28.3648	2	CZ
10LD	ap2	1	51.7792	4	PZ
10LD	ap2	1	33.0674	4	PZ
10LD	ap2	1	33.868	6	out
10LD	ap2	1	50.7829	5	PZ
10LD	ap2	1	60.6399	5	PZ
10LD	ap2	1	42.4794	6	out
10LD	ap2	1	41.3427	4	PZ
10LD	ap2	1	28.7841	4	PZ
10LD	ap2	1	29.8649	5	PZ
10LD	ap2	1	35.6835	5	PZ
10LD	ap2	1	51.8068	2	CZ
10LD	ap2	1	45.9362	3	out
10LD	ap2	1	47.8425	7	out
10LD	ap2	1	54.4755	7	out
10LD	ap2	1	72.4128	9	out
10LD	ap2	1	61.1388	5	PZ
10LD	ap2	1	34.8021	7	out
10LD	ap2	1	34.9136	3	out
10LD	ap2	1	79.7516	9	out
10LD	ap2	1	61.7753	5	PZ
10LD	ap2	1	41.7161	0	CZ
10LD	ap2	1	50.4308	2	CZ
10LD	ap2	1	48.7082	3	out
10LD	ap2	1	43.7119	6	out
10LD	ap2	1	65.3632	4	PZ
10LD	ap2	1	43.805	3	out
10LD	ap2	1	32.4501	4	PZ
10LD	ap2	1	32.7946	5	PZ
10LD	ap2	1	47.4771	6	out
10LD	ap2	1	39.535	4	PZ
10LD	ap2	1	64.8515	3	out
10LD	ap2	1	52.0249	2	CZ
10LD	ap2	1	31.5757	3	out
10LD	ap2	1	55.9851	4	PZ
10LD	ap2	1	91.8943	8	out
10LD	ap2	1	47.6001	8	out
10LD	ap2	1	49.5492	6	out
10LD	ap2	1	65.3948	6	out
10LD	ap2	1	54.5598	6	out
10LD	ap2	1	46.8723	6	out
10LD	ap2	1	46.6851	3	out
10LD	ap2	1	44.4262	2	CZ
10LD	ap2	1	46.7797	3	out
10LD	ap2	1	53.0621	5	PZ
10LD	ap2	1	50.5678	8	out
10LD	ap2	1	47.3601	4	PZ
10LD	ap2	1	40.3754	3	out
10LD	ap2	1	27.0251	4	PZ
10LD	ap2	1	25.9166	3	out
10LD	ap2	1	39.9361	3	out
10LD	ap2	1	26.8628	4	PZ
10LD	ap2	1	41.4031	5	PZ
10LD	ap2	1	37.2541	6	out
10LD	ap2	1	31.5456	7	out
10LD	ap2	1	35.7127	6	out
10LD	ap2	1	40.6225	2	CZ
10LD	ap2	1	31.0522	1	CZ
10LD	ap2	1	31.5061	2	CZ
10LD	ap2	1	59.4187	4	PZ
10LD	ap2	1	50.8981	7	out
10LD	ap2	1	51.761	8	out
10LD	ap2	1	41.0802	7	out
10LD	ap2	1	83.7559	9	out
10LD	ap2	1	45.2089	3	out
10LD	ap2	1	35.8722	2	CZ
10LD	ap2	1	42.0894	4	PZ
10LD	ap2	1	53.3401	5	PZ
10LD	ap2	1	58.3768	9	out
10LD	ap2	1	43.7832	4	PZ
10LD	ap2	1	41.6038	4	PZ
10LD	ap2	1	28.8161	3	out
10LD	ap2	1	50.55	4	PZ
10LD	ap2	1	44.7077	7	out
10LD	ap2	1	90.8516	8	out
10LD	ap2	1	32.5816	7	out
10LD	ap2	1	41.5271	7	out
10LD	ap2	1	31.0867	3	out
10LD	ap2	1	33.1135	1	CZ
10LD	ap2	1	21.4598	5	PZ
10LD	ap2	1	51.6472	5	PZ
10LD	ap2	1	60.1841	6	out
10LD	ap2	1	30.6783	2	CZ
10LD	ap2	1	32.5044	7	out
10LD	ap2	1	32.9339	1	CZ
10LD	ap2	1	27.1891	1	CZ
10LD	ap2	1	25.3651	5	PZ
10LD	ap2	1	23.5599	4	PZ
10LD	ap2	1	48.4204	4	PZ
10LD	ap2	1	67.7456	4	PZ
10LD	ap2	1	61.4577	5	PZ
10LD	ap2	1	44.0202	5	PZ
10LD	ap2	1	64.1108	7	out
10LD	ap2	1	20.9583	5	PZ
10LD	ap2	1	31.5521	6	out
10LD	ap2	1	30.4566	6	out
10LD	ap2	1	32.7488	5	PZ
10LD	ap2	1	53.5495	5	PZ
10LD	ap2	1	40.6772	6	out
10LD	ap2	1	43.9016	6	out
10LD	ap2	1	56.3354	7	out
10LD	ap2	1	56.3888	4	PZ
10LD	ap2	1	53.7415	5	PZ
10LD	ap2	1	72.8019	8	out
10LD	ap2	1	40.0935	9	out
10LD	ap2	1	62.5618	8	out
10LD	ap2	1	56.1417	7	out
10LD	ap2	1	20.7968	7	out
10LD	ap2	1	80.8782	6	out
10LD	ap2	1	54.8165	7	out
10LD	ap2	2	46.9514	5	PZ
10LD	ap2	2	29.8678	4	PZ
10LD	ap2	2	28.5565	7	out
10LD	ap2	2	55.8698	6	out
10LD	ap2	2	35.2983	4	PZ
10LD	ap2	2	55.2222	3	out
10LD	ap2	2	69.6391	6	out
10LD	ap2	2	35.8385	2	CZ
10LD	ap2	2	64.6093	5	PZ
10LD	ap2	2	34.1256	4	PZ
10LD	ap2	2	41.1323	4	PZ
10LD	ap2	2	62.5799	3	out
10LD	ap2	2	56.6325	4	PZ
10LD	ap2	2	47.5316	3	out
10LD	ap2	2	50.879	1	CZ
10LD	ap2	2	45.0831	4	PZ
10LD	ap2	2	49.3825	4	PZ
10LD	ap2	2	54.5725	5	PZ
10LD	ap2	2	49.2222	6	out
10LD	ap2	2	64.084	3	out
10LD	ap2	2	51.974	4	PZ
10LD	ap2	2	30.8992	5	PZ
10LD	ap2	2	47.7426	5	PZ
10LD	ap2	2	35.2354	2	CZ
10LD	ap2	2	31.4088	6	out
10LD	ap2	2	68.9238	3	out
10LD	ap2	2	67.1627	4	PZ
10LD	ap2	2	46.5285	6	out
10LD	ap2	2	35.3899	1	CZ
10LD	ap2	2	72.6568	4	PZ
10LD	ap2	2	44.8689	3	out
10LD	ap2	2	49.5531	4	PZ
10LD	ap2	2	39.5928	3	out
10LD	ap2	2	82.5579	5	PZ
10LD	ap2	2	40.3626	1	CZ
10LD	ap2	2	45.6285	7	out
10LD	ap2	2	64.2657	6	out
10LD	ap2	2	47.1545	5	PZ
10LD	ap2	2	25.3216	2	CZ
10LD	ap2	2	27.4997	4	PZ
10LD	ap2	2	37.2312	4	PZ
10LD	ap2	2	40.468	5	PZ
10LD	ap2	2	38.4064	6	out
10LD	ap2	2	41.8916	2	CZ
10LD	ap2	2	70.3386	1	CZ
10LD	ap2	2	55.3621	4	PZ
10LD	ap2	2	48.6358	2	CZ
10LD	ap2	2	62.8365	3	out
10LD	ap2	2	50.4418	2	CZ
10LD	ap2	2	52.4165	2	CZ
10LD	ap2	2	69.0371	5	PZ
10LD	ap2	2	76.7128	5	PZ
10LD	ap2	2	61.0042	4	PZ
10LD	ap2	2	37.1392	3	out
10LD	ap2	2	72.0126	7	out
10LD	ap2	2	51.1587	3	out
10LD	ap2	2	36.2659	4	PZ
10LD	ap2	2	41.888	6	out
10LD	ap2	2	47.9349	5	PZ
10LD	ap2	2	60.1148	5	PZ
10LD	ap2	2	64.6559	5	PZ
10LD	ap2	2	44.1708	4	PZ
10LD	ap2	2	41.0807	6	out
10LD	ap2	2	36.4231	4	PZ
10LD	ap2	2	68.1795	4	PZ
10LD	ap2	2	39.9974	3	out
10LD	ap2	2	46.6111	2	CZ
10LD	ap2	2	29.3074	2	CZ
10LD	ap2	2	47.6036	3	out
10LD	ap2	2	48.1152	4	PZ
10LD	ap2	2	68.8205	3	out
10LD	ap2	2	51.5841	2	CZ
10LD	ap2	2	46.4509	2	CZ
10LD	ap2	2	44.5174	4	PZ
10LD	ap2	2	46.8022	5	PZ
10LD	ap2	2	43.9903	5	PZ
10LD	ap2	2	44.3117	5	PZ
10LD	ap2	2	42.3265	5	PZ
10LD	ap2	2	42.3278	2	CZ
10LD	ap2	2	30.5186	1	CZ
10LD	ap2	2	24.804	1	CZ
10LD	ap2	2	40.073	2	CZ
10LD	ap2	2	35.3906	4	PZ
10LD	ap2	2	47.9518	5	PZ
10LD	ap2	2	47.6298	0	CZ
10LD	ap2	2	62.5149	7	out
10LD	ap2	2	47.9848	3	out
10LD	ap2	2	46.6889	8	out
10LD	ap2	2	41.0262	6	out
10LD	ap2	2	38.4569	5	PZ
10LD	ap2	2	34.3318	7	out
10LD	ap2	2	68.1869	6	out
10LD	ap2	2	45.2587	5	PZ
10LD	ap2	2	60.3448	3	out
10LD	ap2	2	27.2923	5	PZ
10LD	ap2	2	28.6896	6	out
10LD	ap2	2	40.1653	4	PZ
10LD	ap2	2	41.8696	5	PZ
10LD	ap2	2	74.4297	5	PZ
10LD	ap2	2	23.3576	6	out
10LD	ap2	2	86.0631	5	PZ
10LD	ap2	2	35.5828	4	PZ
10LD	ap2	2	50.5905	4	PZ
10LD	ap2	2	116.772	6	out
10LD	ap2	2	63.1846	7	out
10LD	ap2	2	28.1708	5	PZ
10LD	ap2	2	50.3053	5	PZ
10LD	ap2	2	57.3594	6	out
10LD	ap2	2	61.8227	6	out
10LD	ap2	2	40.9205	6	out
10LD	ap2	2	44.6421	6	out
10LD	ap2	5	49.7641	4	PZ
10LD	ap2	5	42.842	3	out
10LD	ap2	5	54.6244	3	out
10LD	ap2	5	57.6971	1	CZ
10LD	ap2	5	46.7989	4	PZ
10LD	ap2	5	54.4503	4	PZ
10LD	ap2	5	82.4142	2	CZ
10LD	ap2	5	42.9289	6	out
10LD	ap2	5	30.2622	5	PZ
10LD	ap2	5	45.1027	3	out
10LD	ap2	5	29.0669	2	CZ
10LD	ap2	5	26.9057	1	CZ
10LD	ap2	5	46.7889	2	CZ
10LD	ap2	5	44.5239	4	PZ
10LD	ap2	5	59.0164	5	PZ
10LD	ap2	5	45.3513	5	PZ
10LD	ap2	5	29.4568	4	PZ
10LD	ap2	5	50.1098	2	CZ
10LD	ap2	5	36.1058	2	CZ
10LD	ap2	5	89.4051	4	PZ
10LD	ap2	5	57.771	4	PZ
10LD	ap2	5	41.0278	2	CZ
10LD	ap2	5	51.3119	6	out
10LD	ap2	5	44.9225	7	out
10LD	ap2	5	26.7541	4	PZ
10LD	ap2	5	33.5244	2	CZ
10LD	ap2	5	59.3694	5	PZ
10LD	ap2	5	40.2719	3	out
10LD	ap2	5	42.4759	3	out
10LD	ap2	5	36.0217	6	out
10LD	ap2	5	52.2211	3	out
10LD	ap2	5	45.1324	6	out
10LD	ap2	5	45.5518	5	PZ
10LD	ap2	5	49.3639	3	out
10LD	ap2	5	42.2796	5	PZ
10LD	ap2	5	37.6678	5	PZ
10LD	ap2	5	51.7855	4	PZ
10LD	ap2	5	30.5422	4	PZ
10LD	ap2	5	39.7946	5	PZ
10LD	ap2	5	38.3349	6	out
10LD	ap2	5	39.6909	5	PZ
10LD	ap2	5	60.982	4	PZ
10LD	ap2	5	43.5762	3	out
10LD	ap2	5	83.9546	4	PZ
10LD	ap2	5	42.6793	3	out
10LD	ap2	5	48.974	3	out
10LD	ap2	5	51.1694	3	out
10LD	ap2	5	57.8076	4	PZ
10LD	ap2	5	51.0304	2	CZ
10LD	ap2	5	30.7656	1	CZ
10LD	ap2	5	55.535	1	CZ
10LD	ap2	5	53.6684	2	CZ
10LD	ap2	5	69.3595	3	out
10LD	ap2	5	45.378	4	PZ
10LD	ap2	5	42.4906	3	out
10LD	ap2	5	25.8902	3	out
10LD	ap2	5	57.1405	0	CZ
10LD	ap2	5	33.1911	1	CZ
10LD	ap2	5	48.1231	3	out
10LD	ap2	5	59.8404	7	out
10LD	ap2	5	43.685	4	PZ
10LD	ap2	5	25.9671	3	out
10LD	ap2	5	41.8384	1	CZ
10LD	ap2	5	38.6764	2	CZ
10LD	ap2	5	55.0494	6	out
10LD	ap2	5	40.0785	2	CZ
10LD	ap2	5	64.4421	4	PZ
10LD	ap2	5	27.8761	5	PZ
10LD	ap2	5	47.899	4	PZ
10LD	ap2	5	49.4211	3	out
10LD	ap2	5	51.8644	4	PZ
10LD	ap2	5	65.7726	5	PZ
10LD	ap2	5	68.6019	3	out
10LD	ap2	5	59.9008	2	CZ
10LD	ap2	9	98.6957	4	PZ
10LD	ap2	9	51.5219	1	CZ
10LD	ap2	9	77.4064	4	PZ
10LD	ap2	9	52.5647	5	PZ
10LD	ap2	9	55.4028	5	PZ
10LD	ap2	9	54.0546	2	CZ
10LD	ap2	9	63.9169	5	PZ
10LD	ap2	9	36.6004	5	PZ
10LD	ap2	9	29.0627	4	PZ
10LD	ap2	9	41.1104	3	out
10LD	ap2	9	30.955	4	PZ
10LD	ap2	9	41.7521	5	PZ
10LD	ap2	9	37.0001	5	PZ
10LD	ap2	9	33.3781	4	PZ
10LD	ap2	9	38.2149	4	PZ
10LD	ap2	9	46.057	4	PZ
10LD	ap2	9	66.7281	5	PZ
10LD	ap2	9	38.5538	3	out
10LD	ap2	9	61.2942	2	CZ
10LD	ap2	9	59.01	5	PZ
10LD	ap2	9	56.9527	3	out
10LD	ap2	9	67.8989	6	out
10LD	ap2	9	41.6717	4	PZ
10LD	ap2	9	37.6509	6	out
10LD	ap2	9	39.0173	5	PZ
10LD	ap2	9	40.1539	4	PZ
10LD	ap2	9	48.5412	1	CZ
10LD	ap2	9	72.5707	7	out
10LD	ap2	9	45.1479	5	PZ
10LD	ap2	9	37.4993	5	PZ
10LD	ap2	9	71.5764	4	PZ
10LD	ap2	9	45.6524	2	CZ
10LD	ap2	9	43.105	6	out
10LD	ap2	9	68.7169	6	out
10LD	ap2	9	67.6199	2	CZ
10LD	ap2	9	55.1548	3	out
10LD	ap2	9	61.9055	2	CZ
10LD	ap2	9	53.536	4	PZ
10LD	ap2	9	41.4793	2	CZ
10LD	ap2	9	37.8528	4	PZ
10LD	ap2	9	38.459	2	CZ
10LD	ap2	9	40.3511	4	PZ
10LD	ap2	9	27.9622	5	PZ
10LD	ap2	9	61.4328	7	out
10LD	ap2	9	67.7054	4	PZ
10LD	ap2	9	59.9903	6	out
10LD	ap2	9	47.025	3	out
10LD	ap2	9	30.2762	3	out
10LD	ap2	9	37.2146	3	out
10LD	ap2	9	73.2317	3	out
10LD	ap2	9	52.6504	4	PZ
10LD	ap2	9	42.821	3	out
10LD	ap2	9	30.3259	1	CZ
10LD	ap2	9	49.8639	4	PZ
10LD	ap2	9	35.6603	2	CZ
10LD	ap2	9	51.3211	5	PZ
10LD	ap2	9	41.8922	5	PZ
10LD	ap2	9	45.065	4	PZ
10LD	ap2	9	44.788	3	out
10LD	ap2	9	76.3557	8	out
10LD	ap2	9	63.3344	6	out
10LD	ap2	9	27.5359	1	CZ
10LD	ap2	9	55.1381	2	CZ
10LD	ap2	9	64.8422	3	out
10LD	ap2	9	51.6206	8	out
10LD	ap2	9	34.0294	4	PZ
10LD	ap2	9	29.7048	4	PZ
10LD	ap2	9	63.8685	5	PZ
10LD	ap2	9	34.3671	5	PZ
10LD	ap2	9	25.8817	5	PZ
10LD	ap2	9	64.1665	3	out
10LD	ap2	9	28.7025	4	PZ
10LD	ap2	9	52.3864	4	PZ
10LD	ap2	9	53.3968	3	out
10LD	ap2	9	58.7592	2	CZ
10LD	ap2	9	39.1478	1	CZ
10LD	ap2	9	53.9623	4	PZ
10LD	ap2	9	52.3826	2	CZ
10LD	ap2	9	31.7234	1	CZ
10LD	ap2	9	42.5272	2	CZ
10LD	ap2	9	52.2967	1	CZ
10LD	ap2	9	59.1092	3	out
10LD	ap2	9	26.8759	3	out
10LD	ap2	9	54.6107	2	CZ
10LD	ap2	9	69.095	5	PZ
10LD	ap2	9	45.0511	8	out
10LD	ap2	9	61.9908	3	out
10LD	ap2	9	40.9109	3	out
10LD	ap2	9	45.081	5	PZ
10LD	ap2	9	53.3993	6	out
10LD	ap2	9	40.8172	4	PZ
10LD	ap2	9	40.4651	3	out
10LD	ap2	9	76.7645	5	PZ
10LD	ap2	9	42.8085	4	PZ
10LD	ap2	9	39.0115	7	out
10LD	ap2	9	76.5221	3	out
10LD	ap2	9	57.7781	4	PZ
10LD	ap2	9	60.1202	7	out
10LD	ap2	9	57.6836	4	PZ
10LD	ap2	9	38.5196	4	PZ
10LD	ap2	9	59.0194	3	out
10LD	ap2	9	42.052	6	out
10LD	ap2	9	64.4107	7	out
10LD	ap2	9	32.9297	4	PZ
10LD	ap2	9	53.968	7	out
10LD	ap2	9	49.6229	8	out
10LD	ap2	9	52.6063	4	PZ
10LD	ap2	9	73.9596	5	PZ
10LD	Col-0	1	37.7147	5	PZ
10LD	Col-0	1	40.7951	6	out
10LD	Col-0	1	27.211	1	CZ
10LD	Col-0	1	48.1381	3	out
10LD	Col-0	1	41.4526	4	PZ
10LD	Col-0	1	61.9442	7	out
10LD	Col-0	1	72.6614	8	out
10LD	Col-0	1	32.1302	10	out
10LD	Col-0	1	37.2466	4	PZ
10LD	Col-0	1	24.8167	7	out
10LD	Col-0	1	66.6787	7	out
10LD	Col-0	1	37.3931	6	out
10LD	Col-0	1	58.8436	6	out
10LD	Col-0	1	40.2674	5	PZ
10LD	Col-0	1	46.0399	6	out
10LD	Col-0	1	33.659	6	out
10LD	Col-0	1	48.5843	3	out
10LD	Col-0	1	55.2047	4	PZ
10LD	Col-0	1	39.2292	5	PZ
10LD	Col-0	1	26.1451	3	out
10LD	Col-0	1	46.8221	2	CZ
10LD	Col-0	1	60.6917	7	out
10LD	Col-0	1	40.604	3	out
10LD	Col-0	1	45.74	1	CZ
10LD	Col-0	1	53.6022	6	out
10LD	Col-0	1	32.8963	5	PZ
10LD	Col-0	1	47.5909	1	CZ
10LD	Col-0	1	51.8859	6	out
10LD	Col-0	1	34.9343	3	out
10LD	Col-0	1	43.1908	7	out
10LD	Col-0	1	60.5388	1	CZ
10LD	Col-0	1	37.7878	2	CZ
10LD	Col-0	1	27.9049	8	out
10LD	Col-0	1	30.3552	2	CZ
10LD	Col-0	1	43.0829	3	out
10LD	Col-0	1	35.872	5	PZ
10LD	Col-0	1	39.8481	6	out
10LD	Col-0	1	55.0612	8	out
10LD	Col-0	1	39.9838	7	out
10LD	Col-0	1	29.2135	2	CZ
10LD	Col-0	1	38.7647	4	PZ
10LD	Col-0	1	26.2392	6	out
10LD	Col-0	1	59.5485	3	out
10LD	Col-0	1	54.0775	2	CZ
10LD	Col-0	1	43.512	5	PZ
10LD	Col-0	1	49.328	4	PZ
10LD	Col-0	1	43.2758	3	out
10LD	Col-0	1	52.1284	3	out
10LD	Col-0	1	50.2266	7	out
10LD	Col-0	1	50.2729	4	PZ
10LD	Col-0	1	42.0677	5	PZ
10LD	Col-0	1	42.9058	8	out
10LD	Col-0	1	61.2333	7	out
10LD	Col-0	1	36.6002	6	out
10LD	Col-0	1	41.6722	4	PZ
10LD	Col-0	1	45.7035	3	out
10LD	Col-0	1	34.7086	5	PZ
10LD	Col-0	1	55.8601	3	out
10LD	Col-0	1	57.5109	9	out
10LD	Col-0	1	48.7645	10	out
10LD	Col-0	1	21.3864	6	out
10LD	Col-0	1	55.2239	9	out
10LD	Col-0	1	53.092	5	PZ
10LD	Col-0	1	44.845	4	PZ
10LD	Col-0	1	55.8382	6	out
10LD	Col-0	1	53.278	9	out
10LD	Col-0	1	77.1688	6	out
10LD	Col-0	1	46.0821	6	out
10LD	Col-0	1	54.1688	7	out
10LD	Col-0	1	62.2331	9	out
10LD	Col-0	1	47.6663	5	PZ
10LD	Col-0	1	58.7861	8	out
10LD	Col-0	1	40.7404	5	PZ
10LD	Col-0	1	62.5403	5	PZ
10LD	Col-0	1	53.9054	5	PZ
10LD	Col-0	1	36.3817	6	out
10LD	Col-0	1	58.9355	8	out
10LD	Col-0	1	55.1227	5	PZ
10LD	Col-0	1	49.6435	4	PZ
10LD	Col-0	1	58.5147	4	PZ
10LD	Col-0	1	41.4387	5	PZ
10LD	Col-0	1	49.9736	5	PZ
10LD	Col-0	1	61.0513	8	out
10LD	Col-0	1	42.4069	4	PZ
10LD	Col-0	1	46.3853	7	out
10LD	Col-0	1	96.5239	8	out
10LD	Col-0	1	38.1157	7	out
10LD	Col-0	1	34.9166	4	PZ
10LD	Col-0	1	67.7122	6	out
10LD	Col-0	1	36.2597	6	out
10LD	Col-0	1	60.3297	5	PZ
10LD	Col-0	1	40.4065	4	PZ
10LD	Col-0	1	55.2666	3	out
10LD	Col-0	1	94.3396	7	out
10LD	Col-0	1	35.7004	5	PZ
10LD	Col-0	1	63.1338	7	out
10LD	Col-0	1	46.5845	6	out
10LD	Col-0	1	62.0962	3	out
10LD	Col-0	1	26.787	4	PZ
10LD	Col-0	1	66.3775	5	PZ
10LD	Col-0	1	43.7755	6	out
10LD	Col-0	1	45.5392	2	CZ
10LD	Col-0	1	45.2715	3	out
10LD	Col-0	1	87.19	6	out
10LD	Col-0	1	37.3268	5	PZ
10LD	Col-0	1	39.9466	4	PZ
10LD	Col-0	1	32.4241	3	out
10LD	Col-0	1	35.6549	2	CZ
10LD	Col-0	1	35.6903	7	out
10LD	Col-0	1	43.1849	6	out
10LD	Col-0	1	67.1149	5	PZ
10LD	Col-0	1	62.0296	5	PZ
10LD	Col-0	1	45.6716	2	CZ
10LD	Col-0	1	66.6297	6	out
10LD	Col-0	1	39.6362	4	PZ
10LD	Col-0	1	54.4642	3	out
10LD	Col-0	1	40.1608	2	CZ
10LD	Col-0	1	57.6624	7	out
10LD	Col-0	1	41.0775	6	out
10LD	Col-0	1	23.9992	3	out
10LD	Col-0	1	21.991	0	CZ
10LD	Col-0	1	36.773	6	out
10LD	Col-0	1	35.8638	1	CZ
10LD	Col-0	1	31.814	5	PZ
10LD	Col-0	1	32.1048	8	out
10LD	Col-0	1	49.6024	2	CZ
10LD	Col-0	1	30.317	2	CZ
10LD	Col-0	1	53.6584	6	out
10LD	Col-0	1	44.1469	7	out
10LD	Col-0	1	29.7961	3	out
10LD	Col-0	1	54.312	4	PZ
10LD	Col-0	1	32.1791	7	out
10LD	Col-0	1	51.6859	6	out
10LD	Col-0	1	36.9482	7	out
10LD	Col-0	1	30.6095	6	out
10LD	Col-0	1	60.9025	6	out
10LD	Col-0	1	31.4057	7	out
10LD	Col-0	1	36.846	4	PZ
10LD	Col-0	1	31.9066	5	PZ
10LD	Col-0	1	33.1372	8	out
10LD	Col-0	1	38.8271	8	out
10LD	Col-0	1	66.8189	4	PZ
10LD	Col-0	1	33.7704	4	PZ
10LD	Col-0	1	44.9503	8	out
10LD	Col-0	1	62.0005	4	PZ
10LD	Col-0	1	29.5692	5	PZ
10LD	Col-0	1	53.5738	7	out
10LD	Col-0	1	33.6248	8	out
10LD	Col-0	1	43.8113	9	out
10LD	Col-0	1	39.5762	5	PZ
10LD	Col-0	1	53.9261	5	PZ
10LD	Col-0	1	20.0362	7	out
10LD	Col-0	1	56.0997	6	out
10LD	Col-0	1	48.5318	7	out
10LD	Col-0	1	34.4987	6	out
10LD	Col-0	1	40.773	8	out
10LD	Col-0	1	35.9458	8	out
10LD	Col-0	1	34.3186	7	out
10LD	Col-0	1	35.1885	7	out
10LD	Col-0	4	63.2551	5	PZ
10LD	Col-0	4	37.3487	8	out
10LD	Col-0	4	45.001	9	out
10LD	Col-0	4	50.5018	6	out
10LD	Col-0	4	62.2925	6	out
10LD	Col-0	4	63.4701	8	out
10LD	Col-0	4	34.8982	4	PZ
10LD	Col-0	4	41.5566	5	PZ
10LD	Col-0	4	38.9991	4	PZ
10LD	Col-0	4	40.5794	2	CZ
10LD	Col-0	4	45.9095	5	PZ
10LD	Col-0	4	56.1903	5	PZ
10LD	Col-0	4	46.9958	2	CZ
10LD	Col-0	4	46.8069	8	out
10LD	Col-0	4	58.9672	6	out
10LD	Col-0	4	43.4048	6	out
10LD	Col-0	4	27.129	3	out
10LD	Col-0	4	52.8248	5	PZ
10LD	Col-0	4	53.2102	7	out
10LD	Col-0	4	33.2366	4	PZ
10LD	Col-0	4	36.5852	7	out
10LD	Col-0	4	34.5712	5	PZ
10LD	Col-0	4	64.085	6	out
10LD	Col-0	4	68.6661	8	out
10LD	Col-0	4	34.1302	2	CZ
10LD	Col-0	4	54.4768	8	out
10LD	Col-0	4	47.0053	4	PZ
10LD	Col-0	4	37.5557	7	out
10LD	Col-0	4	37.1592	2	CZ
10LD	Col-0	4	38.0149	4	PZ
10LD	Col-0	4	42.5306	7	out
10LD	Col-0	4	31.6318	7	out
10LD	Col-0	4	43.5676	3	out
10LD	Col-0	4	47.3458	4	PZ
10LD	Col-0	4	27.0203	3	out
10LD	Col-0	4	58.6323	4	PZ
10LD	Col-0	4	42.8432	6	out
10LD	Col-0	4	66.5313	11	out
10LD	Col-0	4	50.3627	9	out
10LD	Col-0	4	74.2819	10	out
10LD	Col-0	4	59.7391	9	out
10LD	Col-0	4	31.0635	5	PZ
10LD	Col-0	4	71.4772	9	out
10LD	Col-0	4	61.3623	9	out
10LD	Col-0	4	59.2981	9	out
10LD	Col-0	4	38.1036	8	out
10LD	Col-0	4	27.3205	5	PZ
10LD	Col-0	4	32.7582	5	PZ
10LD	Col-0	4	51.9897	6	out
10LD	Col-0	4	34.5781	4	PZ
10LD	Col-0	4	43.5968	4	PZ
10LD	Col-0	4	35.5749	4	PZ
10LD	Col-0	4	49.6007	3	out
10LD	Col-0	4	39.1923	4	PZ
10LD	Col-0	4	50.7491	6	out
10LD	Col-0	4	41.0164	7	out
10LD	Col-0	4	58.6458	3	out
10LD	Col-0	4	54.3453	4	PZ
10LD	Col-0	4	46.2164	7	out
10LD	Col-0	4	36.6197	6	out
10LD	Col-0	4	37.6322	4	PZ
10LD	Col-0	4	50.2042	2	CZ
10LD	Col-0	4	47.1841	7	out
10LD	Col-0	4	54.9737	6	out
10LD	Col-0	4	47.2326	6	out
10LD	Col-0	4	29.1345	6	out
10LD	Col-0	4	23.8459	0	CZ
10LD	Col-0	4	43.4127	1	CZ
10LD	Col-0	4	50.9755	7	out
10LD	Col-0	4	72.3312	5	PZ
10LD	Col-0	4	46.2079	6	out
10LD	Col-0	4	55.2724	2	CZ
10LD	Col-0	4	52.3499	1	CZ
10LD	Col-0	4	29.571	6	out
10LD	Col-0	4	41.374	8	out
10LD	Col-0	4	20.225	3	out
10LD	Col-0	4	46.2682	4	PZ
10LD	Col-0	4	47.0582	5	PZ
10LD	Col-0	4	37.9515	9	out
10LD	Col-0	4	41.3273	5	PZ
10LD	Col-0	4	35.0291	5	PZ
10LD	Col-0	4	57.6615	10	out
10LD	Col-0	4	44.1907	6	out
10LD	Col-0	4	36.8257	6	out
10LD	Col-0	4	58.0196	5	PZ
10LD	Col-0	4	63.8782	7	out
10LD	Col-0	4	49.639	4	PZ
10LD	Col-0	4	49.2618	5	PZ
10LD	Col-0	4	31.0306	3	out
10LD	Col-0	4	48.4306	5	PZ
10LD	Col-0	4	42.0868	9	out
10LD	Col-0	4	43.7012	2	CZ
10LD	Col-0	4	40.8454	3	out
10LD	Col-0	4	44.6065	10	out
10LD	Col-0	4	56.3751	5	PZ
10LD	Col-0	4	41.8995	4	PZ
10LD	Col-0	4	36.2515	1	CZ
10LD	Col-0	4	34.4353	2	CZ
10LD	Col-0	4	37.3349	6	out
10LD	Col-0	4	41.4458	3	out
10LD	Col-0	4	21.2961	2	CZ
10LD	Col-0	4	54.1761	3	out
10LD	Col-0	4	25.9564	4	PZ
10LD	Col-0	4	30.7345	5	PZ
10LD	Col-0	4	25.1932	6	out
10LD	Col-0	4	45.3159	6	out
10LD	Col-0	4	61.1423	9	out
10LD	Col-0	4	54.5713	7	out
10LD	Col-0	4	35.4073	6	out
10LD	Col-0	4	32.7336	1	CZ
10LD	Col-0	4	31.8489	6	out
10LD	Col-0	4	58.4608	3	out
10LD	Col-0	4	39.9429	1	CZ
10LD	Col-0	4	21.6554	2	CZ
10LD	Col-0	4	43.7468	6	out
10LD	Col-0	4	25.0148	5	PZ
10LD	Col-0	4	64.5597	7	out
10LD	Col-0	4	20.9411	2	CZ
10LD	Col-0	4	39.729	3	out
10LD	Col-0	4	55.6899	7	out
10LD	Col-0	4	35.3948	5	PZ
10LD	Col-0	4	62.0521	4	PZ
10LD	Col-0	4	61.0508	3	out
10LD	Col-0	4	38.2953	2	CZ
10LD	Col-0	4	57.395	4	PZ
10LD	Col-0	4	53.0972	2	CZ
10LD	Col-0	4	33.1596	6	out
10LD	Col-0	4	55.4681	7	out
10LD	Col-0	4	71.7349	10	out
10LD	Col-0	4	29.7688	5	PZ
10LD	Col-0	4	50.2062	2	CZ
10LD	Col-0	4	35.9572	3	out
10LD	Col-0	4	46.7675	3	out
10LD	Col-0	4	45.8654	3	out
10LD	Col-0	4	53.8283	5	PZ
10LD	Col-0	4	54.5967	7	out
10LD	Col-0	4	34.2937	5	PZ
10LD	Col-0	4	58.0951	4	PZ
10LD	Col-0	4	32.4641	6	out
10LD	Col-0	4	56.3485	8	out
10LD	Col-0	4	53.5562	4	PZ
10LD	Col-0	4	62.1699	8	out
10LD	Col-0	4	63.0674	4	PZ
10LD	Col-0	4	41.4478	6	out
10LD	Col-0	4	67.0188	5	PZ
10LD	Col-0	4	35.9545	5	PZ
10LD	Col-0	4	23.3294	4	PZ
10LD	Col-0	4	19.3517	3	out
10LD	Col-0	4	29.6409	6	out
10LD	Col-0	4	28.9591	7	out
10LD	Col-0	4	30.9472	7	out
10LD	Col-0	4	40.1846	8	out
10LD	Col-0	4	57.0293	7	out
10LD	Col-0	4	38.8614	6	out
10LD	Col-0	4	42.704	5	PZ
10LD	Col-0	4	26.628	6	out
10LD	Col-0	4	42.6296	7	out
10LD	Col-0	4	50.5949	5	PZ
10LD	Col-0	4	26.276	4	PZ
10LD	Col-0	4	47.8021	8	out
10LD	Col-0	4	31.556	9	out
10LD	Col-0	4	48.4111	6	out
10LD	Col-0	4	34.1413	6	out
10LD	Col-0	4	45.3294	7	out
10LD	Col-0	4	56.557	9	out
10LD	Col-0	4	81.5498	8	out
10LD	Col-0	4	61.4085	9	out
10LD	Col-0	4	92.1099	9	out
10LD	Col-0	4	44.4401	8	out
10LD	Col-0	4	45.9537	9	out
10LD	Col-0	4	40.6596	5	PZ
10LD	Col-0	4	32.1912	6	out
10LD	Col-0	4	40.2696	6	out
10LD	Col-0	4	38.7122	6	out
10LD	Col-0	4	98.8189	8	out
10LD	Col-0	4	87.5225	7	out
10LD	Col-0	4	49.6539	9	out
10LD	Col-0	4	43.8115	7	out
10LD	Col-0	4	47.8663	8	out
10LD	Col-0	4	42.2752	8	out
10LD	Col-0	4	56.0354	8	out
10LD	Col-0	4	89.4803	10	out
10LD	Col-0	4	74.0605	10	out
10LD	Col-0	6	35.3098	5	PZ
10LD	Col-0	6	37.486	2	CZ
10LD	Col-0	6	51.3357	3	out
10LD	Col-0	6	29.012	5	PZ
10LD	Col-0	6	37.5935	3	out
10LD	Col-0	6	40.8399	6	out
10LD	Col-0	6	35.689	10	out
10LD	Col-0	6	33.3849	8	out
10LD	Col-0	6	47.9737	4	PZ
10LD	Col-0	6	22.3496	5	PZ
10LD	Col-0	6	39.2774	2	CZ
10LD	Col-0	6	55.0843	7	out
10LD	Col-0	6	25.1283	2	CZ
10LD	Col-0	6	33.3105	9	out
10LD	Col-0	6	49.8474	6	out
10LD	Col-0	6	52.0571	4	PZ
10LD	Col-0	6	41.8561	5	PZ
10LD	Col-0	6	43.155	4	PZ
10LD	Col-0	6	31.5542	7	out
10LD	Col-0	6	39.1003	4	PZ
10LD	Col-0	6	32.4269	6	out
10LD	Col-0	6	49.1261	3	out
10LD	Col-0	6	40.9653	9	out
10LD	Col-0	6	51.2695	8	out
10LD	Col-0	6	19.8633	2	CZ
10LD	Col-0	6	31.9025	7	out
10LD	Col-0	6	50.8434	3	out
10LD	Col-0	6	56.1652	5	PZ
10LD	Col-0	6	57.5799	4	PZ
10LD	Col-0	6	32.1753	7	out
10LD	Col-0	6	45.2751	10	out
10LD	Col-0	6	41.159	5	PZ
10LD	Col-0	6	31.3244	6	out
10LD	Col-0	6	44.3755	8	out
10LD	Col-0	6	42.7136	9	out
10LD	Col-0	6	41.4007	6	out
10LD	Col-0	6	37.7639	6	out
10LD	Col-0	6	48.8683	5	PZ
10LD	Col-0	6	43.9328	2	CZ
10LD	Col-0	6	38.2949	4	PZ
10LD	Col-0	6	34.4768	5	PZ
10LD	Col-0	6	72.4312	7	out
10LD	Col-0	6	41.1774	5	PZ
10LD	Col-0	6	35.4011	6	out
10LD	Col-0	6	29.4824	0	CZ
10LD	Col-0	6	38.5465	1	CZ
10LD	Col-0	6	38.3741	6	out
10LD	Col-0	6	38.4523	2	CZ
10LD	Col-0	6	37.5186	4	PZ
10LD	Col-0	6	48.6146	4	PZ
10LD	Col-0	6	51.0044	6	out
10LD	Col-0	6	27.3607	3	out
10LD	Col-0	6	35.4649	7	out
10LD	Col-0	6	56.191	8	out
10LD	Col-0	6	45.1113	8	out
10LD	Col-0	6	37.2466	2	CZ
10LD	Col-0	6	25.7681	5	PZ
10LD	Col-0	6	40.9531	5	PZ
10LD	Col-0	6	53.7957	7	out
10LD	Col-0	6	41.7633	7	out
10LD	Col-0	6	56.7576	6	out
10LD	Col-0	6	36.6129	6	out
10LD	Col-0	6	34.3676	7	out
10LD	Col-0	6	43.2286	7	out
10LD	Col-0	6	29.2865	4	PZ
10LD	Col-0	6	20.7064	6	out
10LD	Col-0	6	28.2894	5	PZ
10LD	Col-0	6	32.0801	8	out
10LD	Col-0	6	39.2838	6	out
10LD	Col-0	6	50.3006	3	out
10LD	Col-0	6	52.9732	3	out
10LD	Col-0	6	46.1511	4	PZ
10LD	Col-0	6	67.8758	8	out
10LD	Col-0	6	50.6325	4	PZ
10LD	Col-0	6	60.722	6	out
10LD	Col-0	6	31.1457	2	CZ
10LD	Col-0	6	67.1514	8	out
10LD	Col-0	6	30.8665	4	PZ
10LD	Col-0	6	54.4097	1	CZ
10LD	Col-0	6	21.1394	1	CZ
10LD	Col-0	6	41.9474	2	CZ
10LD	Col-0	6	35.8669	6	out
10LD	Col-0	6	61.3436	9	out
10LD	Col-0	6	35.1609	6	out
10LD	Col-0	6	31.2371	5	PZ
10LD	Col-0	6	49.2856	3	out
10LD	Col-0	6	35.7623	1	CZ
10LD	Col-0	6	32.7221	2	CZ
10LD	Col-0	6	30.7696	2	CZ
10LD	Col-0	6	36.154	1	CZ
10LD	Col-0	6	29.7256	4	PZ
10LD	Col-0	6	68.9705	5	PZ
10LD	Col-0	6	30.1817	8	out
10LD	Col-0	6	50.6474	9	out
10LD	Col-0	6	30.8161	7	out
10LD	Col-0	6	34.3379	7	out
10LD	Col-0	6	63.0199	10	out
10LD	Col-0	6	29.6425	6	out
10LD	Col-0	6	26.2248	6	out
10LD	Col-0	6	42.113	6	out
10LD	Col-0	6	50.6255	4	PZ
10LD	Col-0	6	44.1473	3	out
10LD	Col-0	6	43.0946	3	out
10LD	Col-0	6	59.6572	7	out
10LD	Col-0	6	31.108	5	PZ
10LD	Col-0	6	33.057	5	PZ
10LD	Col-0	6	59.6953	5	PZ
10LD	Col-0	6	41.7237	6	out
10LD	Col-0	6	51.6994	4	PZ
10LD	Col-0	6	26.5031	5	PZ
10LD	Col-0	6	28.1575	4	PZ
10LD	Col-0	6	35.1821	5	PZ
10LD	Col-0	6	23.8204	9	out
10LD	Col-0	6	53.7856	5	PZ
10LD	Col-0	6	30.5889	4	PZ
10LD	Col-0	6	57.2633	4	PZ
10LD	Col-0	6	88.5664	8	out
10LD	Col-0	6	27.1343	4	PZ
10LD	Col-0	6	31.9975	6	out
10LD	Col-0	6	35.6939	7	out
10LD	Col-0	6	43.9177	7	out
10LD	Col-0	6	30.2885	3	out
10LD	Col-0	6	41.442	5	PZ
10LD	Col-0	6	42.8851	5	PZ
10LD	Col-0	6	46.3399	4	PZ
10LD	Col-0	6	47.9108	5	PZ
10LD	Col-0	6	31.1107	4	PZ
10LD	Col-0	6	28.3016	6	out
10LD	Col-0	6	43.5771	2	CZ
10LD	Col-0	6	39.9277	3	out
10LD	Col-0	6	53.0418	3	out
10LD	Col-0	6	37.7318	5	PZ
10LD	Col-0	6	32.5981	6	out
10LD	Col-0	6	40.1255	5	PZ
10LD	Col-0	6	25.0905	6	out
10LD	Col-0	6	29.5096	5	PZ
10LD	Col-0	6	25.1069	2	CZ
10LD	Col-0	6	36.8003	5	PZ
10LD	Col-0	6	39.3911	2	CZ
10LD	Col-0	6	46.8127	3	out
10LD	Col-0	6	16.4539	3	out
10LD	Col-0	6	29.5228	4	PZ
10LD	Col-0	6	38.6156	5	PZ
10LD	Col-0	6	31.3581	5	PZ
10LD	Col-0	6	28.7465	5	PZ
10LD	Col-0	6	55.2341	5	PZ
10LD	Col-0	6	43.789	4	PZ
10LD	Col-0	6	50.2356	5	PZ
10LD	Col-0	6	20.676	4	PZ
10LD	Col-0	6	26.2469	5	PZ
10LD	Col-0	6	42.9485	3	out
10LD	Col-0	6	31.8849	3	out
10LD	Col-0	6	41.2724	9	out
10LD	Col-0	6	34.7996	10	out
10LD	Col-0	6	26.4442	10	out
10LD	Col-0	6	40.4595	11	out
10LD	Col-0	6	54.2555	8	out
10LD	Col-0	6	43.0373	9	out
10LD	Col-0	6	39.5347	6	out
10LD	Col-0	6	35.8878	7	out
10LD	Col-0	6	46.7068	7	out
10LD	Col-0	6	41.519	8	out
10LD	Col-0	6	36.4759	6	out
10LD	Col-0	6	59.0027	6	out
10LD	Col-0	6	57.7946	7	out
10LD	Col-0	6	45.1747	7	out
10LD	Col-0	6	58.7197	8	out
10LD	Col-0	6	47.1704	8	out
10LD	Col-0	6	54.2205	9	out
10LD	Col-0	6	57.6315	6	out
10LD	Col-0	6	36.0205	7	out
10LD	Col-0	6	37.0807	9	out
10LD	Col-0	6	36.0868	6	out
10LD	Col-0	6	25.9695	7	out
10LD	Col-0	6	33.0685	6	out
10LD	Col-0	6	47.1072	8	out
10LD	Col-0	6	54.8829	8	out
10LD	Col-0	6	38.8878	8	out
10LD	Col-0	6	49.501	6	out
10LD	Col-0	6	61.7298	6	out
10LD	Col-0	6	29.863	7	out
10LD	Col-0	6	54.6499	7	out
10LD	Col-0	7	3.13591	0	CZ
10LD	Col-0	7	49.592	3	out
10LD	Col-0	7	55.6981	7	out
10LD	Col-0	7	23.7788	2	CZ
10LD	Col-0	7	41.2284	5	PZ
10LD	Col-0	7	67.698	5	PZ
10LD	Col-0	7	39.7543	6	out
10LD	Col-0	7	53.5232	6	out
10LD	Col-0	7	30.4092	5	PZ
10LD	Col-0	7	69.6461	8	out
10LD	Col-0	7	53.0462	3	out
10LD	Col-0	7	37.6906	3	out
10LD	Col-0	7	64.7313	5	PZ
10LD	Col-0	7	47.4735	4	PZ
10LD	Col-0	7	45.9485	5	PZ
10LD	Col-0	7	48.8639	10	out
10LD	Col-0	7	56.5875	5	PZ
10LD	Col-0	7	48.6845	6	out
10LD	Col-0	7	36.5706	5	PZ
10LD	Col-0	7	26.7854	3	out
10LD	Col-0	7	27.8212	4	PZ
10LD	Col-0	7	45.6518	5	PZ
10LD	Col-0	7	45.6958	5	PZ
10LD	Col-0	7	47.3048	2	CZ
10LD	Col-0	7	41.7652	4	PZ
10LD	Col-0	7	58.7367	6	out
10LD	Col-0	7	52.8229	7	out
10LD	Col-0	7	40.0583	1	CZ
10LD	Col-0	7	35.0449	5	PZ
10LD	Col-0	7	63.4389	4	PZ
10LD	Col-0	7	56.694	6	out
10LD	Col-0	7	32.6504	5	PZ
10LD	Col-0	7	37.423	6	out
10LD	Col-0	7	54.9042	9	out
10LD	Col-0	7	75.5007	6	out
10LD	Col-0	7	41.0271	7	out
10LD	Col-0	7	49.4578	4	PZ
10LD	Col-0	7	42.7789	5	PZ
10LD	Col-0	7	39.0905	6	out
10LD	Col-0	7	50.1607	1	CZ
10LD	Col-0	7	57.705	4	PZ
10LD	Col-0	7	51.4152	4	PZ
10LD	Col-0	7	59.5407	4	PZ
10LD	Col-0	7	42.9444	4	PZ
10LD	Col-0	7	10.0785	0	CZ
10LD	Col-0	7	35.924	4	PZ
10LD	Col-0	7	46.3098	6	out
10LD	Col-0	7	46.2748	2	CZ
10LD	Col-0	7	50.4424	6	out
10LD	Col-0	7	39.5398	3	out
10LD	Col-0	7	47.0914	8	out
10LD	Col-0	7	55.8926	0	CZ
10LD	Col-0	7	42.502	6	out
10LD	Col-0	7	22.5945	1	CZ
10LD	Col-0	7	43.3872	5	PZ
10LD	Col-0	7	48.6799	5	PZ
10LD	Col-0	7	27.0698	6	out
10LD	Col-0	7	32.3498	2	CZ
10LD	Col-0	7	47.1569	6	out
10LD	Col-0	7	62.618	5	PZ
10LD	Col-0	7	29.1843	1	CZ
10LD	Col-0	7	47.4331	2	CZ
10LD	Col-0	7	62.5044	7	out
10LD	Col-0	7	46.5522	2	CZ
10LD	Col-0	7	46.9756	1	CZ
10LD	Col-0	7	40.2998	3	out
10LD	Col-0	7	56.3441	7	out
10LD	Col-0	7	37.6046	7	out
10LD	Col-0	7	70.2902	8	out
10LD	Col-0	7	59.0018	6	out
10LD	Col-0	7	39.5402	5	PZ
10LD	Col-0	7	45.0683	7	out
10LD	Col-0	7	50.3066	5	PZ
10LD	Col-0	7	39.0622	2	CZ
10LD	Col-0	7	42.5147	2	CZ
10LD	Col-0	7	38.8341	7	out
10LD	Col-0	7	62.435	5	PZ
10LD	Col-0	7	52.1705	8	out
10LD	Col-0	7	48.4774	5	PZ
10LD	Col-0	7	51.3957	8	out
10LD	Col-0	7	45.6863	4	PZ
10LD	Col-0	7	31.739	5	PZ
10LD	Col-0	7	44.9024	6	out
10LD	Col-0	7	51.9675	2	CZ
10LD	Col-0	7	61.8609	7	out
10LD	Col-0	7	53.6365	6	out
10LD	Col-0	7	43.5462	4	PZ
10LD	Col-0	7	30.2454	6	out
10LD	Col-0	7	48.1974	5	PZ
10LD	Col-0	7	50.1875	4	PZ
10LD	Col-0	7	53.6148	5	PZ
10LD	Col-0	7	68.3772	3	out
10LD	Col-0	7	49.7584	6	out
10LD	Col-0	7	63.322	7	out
10LD	Col-0	7	45.7085	7	out
10LD	Col-0	7	37.3225	6	out
10LD	Col-0	7	39.4984	4	PZ
10LD	Col-0	7	48.3902	3	out
10LD	Col-0	7	44.4291	3	out
10LD	Col-0	7	40.5224	4	PZ
10LD	Col-0	7	52.2125	3	out
10LD	Col-0	7	56.0921	5	PZ
10LD	Col-0	7	36.1337	5	PZ
10LD	Col-0	7	39.4366	4	PZ
10LD	Col-0	7	47.0539	3	out
10LD	Col-0	7	33.6922	2	CZ
10LD	Col-0	7	48.6141	2	CZ
10LD	Col-0	7	50.7665	3	out
10LD	Col-0	7	43.7851	7	out
10LD	Col-0	7	37.4497	8	out
10LD	Col-0	7	38.7407	9	out
10LD	Col-0	7	49.8475	10	out
10LD	Col-0	7	39.117	7	out
10LD	Col-0	7	53.0681	7	out
10LD	Col-0	7	58.5743	4	PZ
10LD	Col-0	7	39.5173	5	PZ
10LD	Col-0	7	51.5797	4	PZ
10LD	Col-0	7	59.7547	3	out
10LD	Col-0	7	39.1185	3	out
10LD	Col-0	7	37.3102	2	CZ
10LD	Col-0	7	31.847	2	CZ
10LD	Col-0	7	36.1464	3	out
10LD	Col-0	7	59.2498	4	PZ
10LD	Col-0	7	56.5898	5	PZ
10LD	Col-0	7	37.7076	5	PZ
10LD	Col-0	7	24.168	5	PZ
10LD	Col-0	7	50.5235	6	out
10LD	Col-0	7	42.539	6	out
10LD	Col-0	7	34.8119	6	out
10LD	Col-0	7	41.2393	7	out
10LD	Col-0	7	37.5498	7	out
10LD	Col-0	7	29.3859	8	out
10LD	Col-0	7	41.653	8	out
10LD	Col-0	7	64.9436	8	out
10LD	Col-0	7	42.2118	7	out
10LD	Col-0	7	42.1585	9	out
10LD	Col-0	7	63.0463	9	out
10LD	Col-0	7	33.2393	7	out
10LD	Col-0	7	48.771	7	out
10LD	Col-0	7	30.978	7	out
10LD	Col-0	7	52.7992	8	out
10LD	Col-0	7	30.9738	8	out
10LD	Col-0	7	43.6069	8	out
10LD	Col-0	7	38.232	9	out
10LD	Col-0	7	39.0724	8	out
10LD	Col-0	7	36.0414	9	out
10LD	Col-0	7	37.3404	9	out
10LD	Col-0	7	38.432	6	out
10LD	Col-0	7	36.2966	1	CZ
10LD	Col-0	7	31.3119	1	CZ
10LD	Col-0	7	32.0291	1	CZ
10LD	Col-0	7	45.0427	3	out
10LD	Col-0	7	36.612	4	PZ
10LD	Col-0	7	51.7491	4	PZ
10LD	Col-0	7	36.7281	5	PZ
10LD	Col-0	7	69.5536	8	out
10LD	Col-0	7	53.1699	9	out
10LD	Col-0	7	47.4065	10	out
10LD	Col-0	7	67.994	7	out
10LD	Col-0	7	71.777	8	out
10LD	soc1	1	47.625	6	out
10LD	soc1	1	60.29	3	out
10LD	soc1	1	46.4551	4	PZ
10LD	soc1	1	49.9792	6	out
10LD	soc1	1	40.5464	3	out
10LD	soc1	1	44.4203	4	PZ
10LD	soc1	1	39.392	4	PZ
10LD	soc1	1	33.0054	4	PZ
10LD	soc1	1	34.5467	4	PZ
10LD	soc1	1	75.0725	5	PZ
10LD	soc1	1	42.5614	3	out
10LD	soc1	1	41.2979	3	out
10LD	soc1	1	46.3601	2	CZ
10LD	soc1	1	54.1685	5	PZ
10LD	soc1	1	53.5393	1	CZ
10LD	soc1	1	38.4436	4	PZ
10LD	soc1	1	40.9959	2	CZ
10LD	soc1	1	42.0454	6	out
10LD	soc1	1	35.7706	4	PZ
10LD	soc1	1	54.1366	5	PZ
10LD	soc1	1	47.5164	8	out
10LD	soc1	1	32.8803	5	PZ
10LD	soc1	1	47.3739	3	out
10LD	soc1	1	39.8689	4	PZ
10LD	soc1	1	29.2797	4	PZ
10LD	soc1	1	8.9187	0	CZ
10LD	soc1	1	31.7113	4	PZ
10LD	soc1	1	37.2247	5	PZ
10LD	soc1	1	34.0777	5	PZ
10LD	soc1	1	54.1366	4	PZ
10LD	soc1	1	63.1619	6	out
10LD	soc1	1	40.8669	5	PZ
10LD	soc1	1	25.1417	6	out
10LD	soc1	1	32.5581	7	out
10LD	soc1	1	39.4973	2	CZ
10LD	soc1	1	22.68	8	out
10LD	soc1	1	44.5483	2	CZ
10LD	soc1	1	33.5677	6	out
10LD	soc1	1	22.3322	5	PZ
10LD	soc1	1	30.0826	4	PZ
10LD	soc1	1	51.4121	5	PZ
10LD	soc1	1	56.3581	6	out
10LD	soc1	1	27.4637	6	out
10LD	soc1	1	47.3533	7	out
10LD	soc1	1	32.426	6	out
10LD	soc1	1	41.8143	7	out
10LD	soc1	1	43.6567	7	out
10LD	soc1	1	40.4759	5	PZ
10LD	soc1	1	42.141	5	PZ
10LD	soc1	1	60.9966	5	PZ
10LD	soc1	1	49.0207	5	PZ
10LD	soc1	1	51.7389	4	PZ
10LD	soc1	1	56.167	4	PZ
10LD	soc1	1	40.8526	5	PZ
10LD	soc1	1	39.1045	6	out
10LD	soc1	1	29.778	5	PZ
10LD	soc1	1	37.5513	5	PZ
10LD	soc1	1	62.2173	3	out
10LD	soc1	1	48.2197	3	out
10LD	soc1	1	34.3553	3	out
10LD	soc1	1	34.1632	2	CZ
10LD	soc1	1	39.9543	4	PZ
10LD	soc1	1	54.4108	5	PZ
10LD	soc1	1	42.0421	3	out
10LD	soc1	1	45.2481	3	out
10LD	soc1	1	25.8007	4	PZ
10LD	soc1	1	58.0205	4	PZ
10LD	soc1	1	65.8211	8	out
10LD	soc1	1	17.869	3	out
10LD	soc1	1	37.3301	2	CZ
10LD	soc1	1	46.4029	1	CZ
10LD	soc1	1	38.9177	2	CZ
10LD	soc1	1	34.3692	2	CZ
10LD	soc1	1	36.3208	3	out
10LD	soc1	1	55.1813	3	out
10LD	soc1	1	46.6632	5	PZ
10LD	soc1	1	49.0349	1	CZ
10LD	soc1	1	27.3322	2	CZ
10LD	soc1	1	28.1321	3	out
10LD	soc1	1	31.6239	7	out
10LD	soc1	1	27.1805	7	out
10LD	soc1	1	28.9979	6	out
10LD	soc1	1	46.1608	2	CZ
10LD	soc1	1	55.5868	0	CZ
10LD	soc1	1	34.6115	6	out
10LD	soc1	1	50.4701	3	out
10LD	soc1	1	40.9718	2	CZ
10LD	soc1	1	40.855	1	CZ
10LD	soc1	1	38.6295	1	CZ
10LD	soc1	1	56.3331	5	PZ
10LD	soc1	1	40.7035	6	out
10LD	soc1	1	45.2662	5	PZ
10LD	soc1	1	50.3682	2	CZ
10LD	soc1	1	44.217	1	CZ
10LD	soc1	1	34.8956	2	CZ
10LD	soc1	1	35.239	7	out
10LD	soc1	1	42.4115	3	out
10LD	soc1	1	37.1025	8	out
10LD	soc1	1	40.2265	1	CZ
10LD	soc1	1	30.2411	7	out
10LD	soc1	1	63.8753	3	out
10LD	soc1	1	55.2355	6	out
10LD	soc1	1	48.6822	5	PZ
10LD	soc1	1	35.6701	4	PZ
10LD	soc1	1	44.9934	3	out
10LD	soc1	1	21.1053	2	CZ
10LD	soc1	1	44.0469	4	PZ
10LD	soc1	1	50.7517	8	out
10LD	soc1	1	30.9585	7	out
10LD	soc1	1	48.5561	2	CZ
10LD	soc1	1	49.2413	6	out
10LD	soc1	1	36.6372	3	out
10LD	soc1	1	36.8936	3	out
10LD	soc1	1	56.9634	4	PZ
10LD	soc1	1	23.1902	6	out
10LD	soc1	1	48.766	4	PZ
10LD	soc1	1	48.5417	3	out
10LD	soc1	1	78.1319	8	out
10LD	soc1	1	43.96	5	PZ
10LD	soc1	1	56.9043	3	out
10LD	soc1	1	37.9149	5	PZ
10LD	soc1	1	37.5963	6	out
10LD	soc1	1	32.8021	4	PZ
10LD	soc1	1	33.2	4	PZ
10LD	soc1	1	42.407	4	PZ
10LD	soc1	1	24.3402	4	PZ
10LD	soc1	1	45.1968	6	out
10LD	soc1	2	59.3953	7	out
10LD	soc1	2	33.6518	3	out
10LD	soc1	2	37.9771	1	CZ
10LD	soc1	2	37.5693	1	CZ
10LD	soc1	2	61.4617	7	out
10LD	soc1	2	60.6897	6	out
10LD	soc1	2	47.5766	4	PZ
10LD	soc1	2	41.2612	3	out
10LD	soc1	2	51.6423	6	out
10LD	soc1	2	29.9956	5	PZ
10LD	soc1	2	43.7747	5	PZ
10LD	soc1	2	37.287	7	out
10LD	soc1	2	52.9814	6	out
10LD	soc1	2	41.0073	6	out
10LD	soc1	2	23.0242	5	PZ
10LD	soc1	2	37.42	4	PZ
10LD	soc1	2	30.9424	4	PZ
10LD	soc1	2	40.0661	3	out
10LD	soc1	2	33.6004	5	PZ
10LD	soc1	2	23.7762	6	out
10LD	soc1	2	54.8696	2	CZ
10LD	soc1	2	38.1476	4	PZ
10LD	soc1	2	53.2842	2	CZ
10LD	soc1	2	22.1007	3	out
10LD	soc1	2	32.062	8	out
10LD	soc1	2	38.8465	3	out
10LD	soc1	2	47.8523	3	out
10LD	soc1	2	24.8559	4	PZ
10LD	soc1	2	55.2243	5	PZ
10LD	soc1	2	41.0921	6	out
10LD	soc1	2	41.9865	6	out
10LD	soc1	2	80.0799	5	PZ
10LD	soc1	2	29.0303	2	CZ
10LD	soc1	2	37.9632	4	PZ
10LD	soc1	2	41.6012	5	PZ
10LD	soc1	2	37.4181	2	CZ
10LD	soc1	2	33.0982	6	out
10LD	soc1	2	43.3143	2	CZ
10LD	soc1	2	39.2775	8	out
10LD	soc1	2	40.5915	4	PZ
10LD	soc1	2	34.1362	3	out
10LD	soc1	2	62.2742	7	out
10LD	soc1	2	42.2643	7	out
10LD	soc1	2	47.6871	7	out
10LD	soc1	2	56.0475	2	CZ
10LD	soc1	2	34.55	3	out
10LD	soc1	2	29.7262	7	out
10LD	soc1	2	33.7847	5	PZ
10LD	soc1	2	34.6363	5	PZ
10LD	soc1	2	28.8245	6	out
10LD	soc1	2	29.5872	7	out
10LD	soc1	2	67.1325	6	out
10LD	soc1	2	39.9778	7	out
10LD	soc1	2	31.8018	3	out
10LD	soc1	2	49.0773	5	PZ
10LD	soc1	2	57.0303	4	PZ
10LD	soc1	2	48.2503	3	out
10LD	soc1	2	27.5212	4	PZ
10LD	soc1	2	43.851	4	PZ
10LD	soc1	2	23.6004	4	PZ
10LD	soc1	2	41.5576	4	PZ
10LD	soc1	2	58.5606	6	out
10LD	soc1	2	22.1154	5	PZ
10LD	soc1	2	26.444	5	PZ
10LD	soc1	2	46.5825	4	PZ
10LD	soc1	2	40.6286	5	PZ
10LD	soc1	2	57.16	7	out
10LD	soc1	2	54.6967	3	out
10LD	soc1	2	29.8274	4	PZ
10LD	soc1	2	39.9303	6	out
10LD	soc1	2	49.9666	4	PZ
10LD	soc1	2	48.2357	3	out
10LD	soc1	2	36.3193	3	out
10LD	soc1	2	21.477	4	PZ
10LD	soc1	2	68.971	4	PZ
10LD	soc1	2	56.3908	6	out
10LD	soc1	2	45.5213	4	PZ
10LD	soc1	2	21.309	3	out
10LD	soc1	2	39.8066	4	PZ
10LD	soc1	2	48.0738	5	PZ
10LD	soc1	2	37.66	6	out
10LD	soc1	2	49.3732	3	out
10LD	soc1	2	61.4985	5	PZ
10LD	soc1	2	48.3944	5	PZ
10LD	soc1	2	25.9937	3	out
10LD	soc1	2	44.4566	2	CZ
10LD	soc1	2	49.4708	3	out
10LD	soc1	2	34.422	7	out
10LD	soc1	2	56.5751	5	PZ
10LD	soc1	2	44.9069	4	PZ
10LD	soc1	2	35.3232	2	CZ
10LD	soc1	2	30.2681	6	out
10LD	soc1	2	48.2859	7	out
10LD	soc1	2	74.3521	8	out
10LD	soc1	2	30.3607	4	PZ
10LD	soc1	2	43.9511	1	CZ
10LD	soc1	2	38.0708	4	PZ
10LD	soc1	2	43.3571	4	PZ
10LD	soc1	2	31.1145	4	PZ
10LD	soc1	2	34.5313	4	PZ
10LD	soc1	2	31.5572	3	out
10LD	soc1	2	53.8112	5	PZ
10LD	soc1	2	41.8483	2	CZ
10LD	soc1	2	39.5752	1	CZ
10LD	soc1	2	34.3376	3	out
10LD	soc1	2	29.2669	7	out
10LD	soc1	2	42.7825	1	CZ
10LD	soc1	2	39.4496	4	PZ
10LD	soc1	2	26.5202	1	CZ
10LD	soc1	2	44.7149	2	CZ
10LD	soc1	2	43.6302	5	PZ
10LD	soc1	2	41.2172	4	PZ
10LD	soc1	2	49.2006	5	PZ
10LD	soc1	2	32.9691	7	out
10LD	soc1	2	38.823	5	PZ
10LD	soc1	2	23.658	4	PZ
10LD	soc1	2	51.9627	0	CZ
10LD	soc1	2	49.7174	5	PZ
10LD	soc1	2	30.1316	6	out
10LD	soc1	2	41.5738	2	CZ
10LD	soc1	2	35.8564	1	CZ
10LD	soc1	2	40.0455	6	out
10LD	soc1	2	39.4464	6	out
10LD	soc1	2	47.4614	9	out
10LD	soc1	2	32.8734	6	out
10LD	soc1	2	53.753	5	PZ
10LD	soc1	2	34.8569	1	CZ
10LD	soc1	2	19.0901	1	CZ
10LD	soc1	2	35.3917	3	out
10LD	soc1	2	34.0725	3	out
10LD	soc1	2	33.2948	2	CZ
10LD	soc1	2	53.7945	4	PZ
10LD	soc1	2	52.456	5	PZ
10LD	soc1	2	42.8891	6	out
10LD	soc1	2	36.608	6	out
10LD	soc1	2	38.7546	7	out
10LD	soc1	2	45.0215	7	out
10LD	soc1	2	14.9344	5	PZ
10LD	soc1	2	26.0773	5	PZ
10LD	soc1	2	81.1923	8	out
10LD	soc1	2	53.3723	7	out
10LD	soc1	2	55.2125	6	out
10LD	soc1	2	52.9084	6	out
10LD	soc1	2	42.4156	7	out
10LD	soc1	4	50.6739	4	PZ
10LD	soc1	4	54.4958	4	PZ
10LD	soc1	4	41.7634	8	out
10LD	soc1	4	56.9283	7	out
10LD	soc1	4	54.3488	6	out
10LD	soc1	4	26.3732	4	PZ
10LD	soc1	4	23.4434	3	out
10LD	soc1	4	34.9583	4	PZ
10LD	soc1	4	52.7313	7	out
10LD	soc1	4	63.7864	7	out
10LD	soc1	4	36.5091	4	PZ
10LD	soc1	4	31.5688	6	out
10LD	soc1	4	55.9149	2	CZ
10LD	soc1	4	42.4325	5	PZ
10LD	soc1	4	34.2232	4	PZ
10LD	soc1	4	33.7329	7	out
10LD	soc1	4	49.0531	3	out
10LD	soc1	4	59.4165	3	out
10LD	soc1	4	52.7478	3	out
10LD	soc1	4	22.2036	4	PZ
10LD	soc1	4	45.3804	7	out
10LD	soc1	4	35.8838	5	PZ
10LD	soc1	4	27.6304	5	PZ
10LD	soc1	4	37.7926	5	PZ
10LD	soc1	4	39.0868	4	PZ
10LD	soc1	4	37.832	5	PZ
10LD	soc1	4	45.9977	8	out
10LD	soc1	4	54.6177	6	out
10LD	soc1	4	40.7769	6	out
10LD	soc1	4	28.0962	7	out
10LD	soc1	4	37.0972	0	CZ
10LD	soc1	4	34.4689	7	out
10LD	soc1	4	86.1852	8	out
10LD	soc1	4	29.3276	3	out
10LD	soc1	4	35.4003	6	out
10LD	soc1	4	48.0949	4	PZ
10LD	soc1	4	36.7559	8	out
10LD	soc1	4	56.9005	5	PZ
10LD	soc1	4	31.0702	7	out
10LD	soc1	4	29.3632	5	PZ
10LD	soc1	4	53.6802	7	out
10LD	soc1	4	43.1115	5	PZ
10LD	soc1	4	40.1174	5	PZ
10LD	soc1	4	32.2813	5	PZ
10LD	soc1	4	54.215	5	PZ
10LD	soc1	4	51.9421	4	PZ
10LD	soc1	4	55.2826	3	out
10LD	soc1	4	38.5742	3	out
10LD	soc1	4	45.2488	3	out
10LD	soc1	4	42.1339	9	out
10LD	soc1	4	47.6914	2	CZ
10LD	soc1	4	70.7204	2	CZ
10LD	soc1	4	25.0037	2	CZ
10LD	soc1	4	39.1367	1	CZ
10LD	soc1	4	27.2628	4	PZ
10LD	soc1	4	44.2032	3	out
10LD	soc1	4	36.4538	1	CZ
10LD	soc1	4	39.2541	8	out
10LD	soc1	4	42.2034	2	CZ
10LD	soc1	4	29.0874	5	PZ
10LD	soc1	4	25.9978	3	out
10LD	soc1	4	57.5833	8	out
10LD	soc1	4	28.7896	3	out
10LD	soc1	4	19.0973	3	out
10LD	soc1	4	49.5424	9	out
10LD	soc1	4	25.5986	4	PZ
10LD	soc1	4	41.2493	8	out
10LD	soc1	4	24.4434	4	PZ
10LD	soc1	4	33.8283	4	PZ
10LD	soc1	4	32.9133	5	PZ
10LD	soc1	4	53.3644	7	out
10LD	soc1	4	55.813	8	out
10LD	soc1	4	38.8169	6	out
10LD	soc1	4	66.5659	6	out
10LD	soc1	4	28.4811	8	out
10LD	soc1	4	31.7342	6	out
10LD	soc1	4	37.8409	4	PZ
10LD	soc1	4	37.0876	5	PZ
10LD	soc1	4	54.968	6	out
10LD	soc1	4	35.813	5	PZ
10LD	soc1	4	35.4056	6	out
10LD	soc1	4	33.565	4	PZ
10LD	soc1	4	29.313	6	out
10LD	soc1	4	54.2937	7	out
10LD	soc1	4	42.7949	5	PZ
10LD	soc1	4	60.9202	4	PZ
10LD	soc1	4	56.0371	5	PZ
10LD	soc1	4	47.0737	4	PZ
10LD	soc1	4	46.2969	5	PZ
10LD	soc1	4	44.3788	4	PZ
10LD	soc1	4	34.4929	3	out
10LD	soc1	4	34.5336	2	CZ
10LD	soc1	4	37.1222	3	out
10LD	soc1	4	26.6482	5	PZ
10LD	soc1	4	39.5362	6	out
10LD	soc1	4	53.8455	3	out
10LD	soc1	4	33.2904	3	out
10LD	soc1	4	40.2626	5	PZ
10LD	soc1	4	48.0037	1	CZ
10LD	soc1	4	33.4167	1	CZ
10LD	soc1	4	29.0159	7	out
10LD	soc1	4	33.6723	3	out
10LD	soc1	4	47.813	2	CZ
10LD	soc1	4	45.2264	6	out
10LD	soc1	4	31.588	4	PZ
10LD	soc1	4	36.1637	7	out
10LD	soc1	4	55.5002	3	out
10LD	soc1	4	60.0539	5	PZ
10LD	soc1	4	54.9508	6	out
10LD	soc1	4	42.2256	2	CZ
10LD	soc1	4	31.5855	4	PZ
10LD	soc1	4	39.0742	8	out
10LD	soc1	4	35.7465	1	CZ
10LD	soc1	4	54.261	5	PZ
10LD	soc1	4	32.1702	2	CZ
10LD	soc1	4	48.2286	4	PZ
10LD	soc1	4	32.8469	6	out
10LD	soc1	4	38.0745	3	out
10LD	soc1	4	31.6038	4	PZ
10LD	soc1	4	35.7583	2	CZ
10LD	soc1	4	37.4145	7	out
10LD	soc1	4	40.0291	5	PZ
10LD	soc1	4	23.6516	6	out
10LD	soc1	4	36.8562	6	out
10LD	soc1	4	35.2931	6	out
10LD	soc1	4	36.9506	5	PZ
10LD	soc1	4	42.7319	4	PZ
10LD	soc1	4	32.0677	6	out
10LD	soc1	4	42.6563	6	out
10LD	soc1	4	58.4184	7	out
10LD	soc1	4	24.7456	9	out
10LD	soc1	4	42.9757	5	PZ
10LD	soc1	4	20.8502	6	out
10LD	soc1	4	31.6027	6	out
10LD	soc1	5	41.2212	5	PZ
10LD	soc1	5	42.708	4	PZ
10LD	soc1	5	45.0576	7	out
10LD	soc1	5	31.1475	3	out
10LD	soc1	5	39.9657	5	PZ
10LD	soc1	5	32.948	3	out
10LD	soc1	5	34.1818	4	PZ
10LD	soc1	5	22.0873	6	out
10LD	soc1	5	40.6476	6	out
10LD	soc1	5	43.4016	1	CZ
10LD	soc1	5	29.9997	3	out
10LD	soc1	5	49.5654	3	out
10LD	soc1	5	43.2956	4	PZ
10LD	soc1	5	39.9108	4	PZ
10LD	soc1	5	38.4226	4	PZ
10LD	soc1	5	40.1458	6	out
10LD	soc1	5	31.3977	5	PZ
10LD	soc1	5	56.1231	7	out
10LD	soc1	5	45.2739	4	PZ
10LD	soc1	5	36.2541	8	out
10LD	soc1	5	60.2675	6	out
10LD	soc1	5	42.0666	4	PZ
10LD	soc1	5	41.6149	6	out
10LD	soc1	5	37.2819	0	CZ
10LD	soc1	5	28.8912	1	CZ
10LD	soc1	5	52.0641	3	out
10LD	soc1	5	41.1511	4	PZ
10LD	soc1	5	57.3182	8	out
10LD	soc1	5	45.68	4	PZ
10LD	soc1	5	27.662	4	PZ
10LD	soc1	5	38.379	6	out
10LD	soc1	5	45.3559	7	out
10LD	soc1	5	43.3809	5	PZ
10LD	soc1	5	54.2495	6	out
10LD	soc1	5	25.3445	4	PZ
10LD	soc1	5	53.0372	5	PZ
10LD	soc1	5	61.9666	5	PZ
10LD	soc1	5	34.4688	4	PZ
10LD	soc1	5	38.4997	7	out
10LD	soc1	5	31.4099	3	out
10LD	soc1	5	26.4037	3	out
10LD	soc1	5	49.3615	2	CZ
10LD	soc1	5	29.7936	3	out
10LD	soc1	5	39.5705	2	CZ
10LD	soc1	5	48.4678	6	out
10LD	soc1	5	28.2399	6	out
10LD	soc1	5	26.4191	4	PZ
10LD	soc1	5	41.7582	1	CZ
10LD	soc1	5	49.4175	7	out
10LD	soc1	5	40.872	2	CZ
10LD	soc1	5	51.8994	3	out
10LD	soc1	5	48.7988	6	out
10LD	soc1	5	44.6496	3	out
10LD	soc1	5	25.9811	1	CZ
10LD	soc1	5	41.4652	3	out
10LD	soc1	5	36.4845	3	out
10LD	soc1	5	51.0619	3	out
10LD	soc1	5	39.3199	4	PZ
10LD	soc1	5	60.0774	4	PZ
10LD	soc1	5	44.291	4	PZ
10LD	soc1	5	39.8388	5	PZ
10LD	soc1	5	29.2792	7	out
10LD	soc1	5	57.5396	5	PZ
10LD	soc1	5	35.2706	6	out
10LD	soc1	5	44.4713	5	PZ
10LD	soc1	5	37.7031	4	PZ
10LD	soc1	5	31.1217	5	PZ
10LD	soc1	5	45.6346	6	out
10LD	soc1	5	27.3896	5	PZ
10LD	soc1	5	42.4705	6	out
10LD	soc1	5	26.6484	4	PZ
10LD	soc1	5	24.5858	6	out
10LD	soc1	5	40.4021	6	out
10LD	soc1	5	30.9221	5	PZ
10LD	soc1	5	32.5955	4	PZ
10LD	soc1	5	43.19	5	PZ
10LD	soc1	5	37.1333	6	out
10LD	soc1	5	32.3913	4	PZ
10LD	soc1	5	27.4776	4	PZ
10LD	soc1	5	30.5527	3	out
10LD	soc1	5	26.8249	7	out
10LD	soc1	5	25.0253	6	out
10LD	soc1	5	31.0537	4	PZ
10LD	soc1	5	35.0227	3	out
10LD	soc1	5	52.2314	3	out
10LD	soc1	5	35.0215	2	CZ
10LD	soc1	5	38.1881	5	PZ
10LD	soc1	5	33.798	2	CZ
10LD	soc1	5	60.3111	6	out
10LD	soc1	5	47.449	1	CZ
10LD	soc1	5	38.1429	5	PZ
10LD	soc1	5	22.6781	1	CZ
10LD	soc1	5	40.3798	4	PZ
10LD	soc1	5	29.3572	2	CZ
10LD	soc1	5	64.0224	2	CZ
10LD	soc1	5	40.3488	5	PZ
10LD	soc1	5	45.3772	3	out
10LD	soc1	5	47.7589	3	out
10LD	soc1	5	40.3451	2	CZ
10LD	soc1	5	35.4891	7	out
10LD	soc1	5	31.1418	3	out
10LD	soc1	5	66.2679	7	out
10LD	soc1	5	35.9867	6	out
10LD	soc1	5	32.7183	5	PZ
10LD	soc1	5	48.6707	2	CZ
10LD	soc1	5	67.8432	2	CZ
10LD	soc1	5	64.5747	7	out
10LD	soc1	5	22.6859	4	PZ
10LD	soc1	5	47.1934	3	out
10LD	soc1	5	37.1698	2	CZ
10LD	soc1	5	21.7361	3	out
10LD	soc1	5	37.2179	4	PZ
10LD	soc1	5	30.9495	5	PZ
10LD	soc1	5	53.4135	2	CZ
10LD	soc1	5	28.0475	1	CZ
10LD	soc1	5	49.4027	5	PZ
10LD	soc1	5	53.6667	4	PZ
10LD	soc1	5	40.3982	4	PZ
10LD	soc1	5	33.1458	4	PZ
10LD	soc1	5	28.4042	5	PZ
10LD	soc1	5	23.9612	5	PZ
10LD	soc1	5	76.3877	6	out
10LD	soc1	5	47.2157	5	PZ
10LD	soc1	5	39.632	7	out
10LD	soc1	5	41.0498	5	PZ
10LD	soc1	5	53.5983	6	out
10LD	soc1	5	33.7687	5	PZ
10LD	soc1ap2	15	25.277	4	PZ
10LD	soc1ap2	15	45.8772	2	CZ
10LD	soc1ap2	15	53.8626	7	out
10LD	soc1ap2	15	31.5407	5	PZ
10LD	soc1ap2	15	58.3961	4	PZ
10LD	soc1ap2	15	49.7621	8	out
10LD	soc1ap2	15	66.7461	5	PZ
10LD	soc1ap2	15	39.772	6	out
10LD	soc1ap2	15	50.3483	3	out
10LD	soc1ap2	15	45.1776	4	PZ
10LD	soc1ap2	15	28.0993	4	PZ
10LD	soc1ap2	15	38.5738	4	PZ
10LD	soc1ap2	15	34.674	5	PZ
10LD	soc1ap2	15	35.7127	4	PZ
10LD	soc1ap2	15	55.7642	7	out
10LD	soc1ap2	15	49.8651	6	out
10LD	soc1ap2	15	48.5312	6	out
10LD	soc1ap2	15	36.5472	5	PZ
10LD	soc1ap2	15	34.673	7	out
10LD	soc1ap2	15	68.7726	8	out
10LD	soc1ap2	15	59.7765	6	out
10LD	soc1ap2	15	31.9557	3	out
10LD	soc1ap2	15	26.2503	5	PZ
10LD	soc1ap2	15	59.4172	5	PZ
10LD	soc1ap2	15	22.9469	3	out
10LD	soc1ap2	15	39.6691	6	out
10LD	soc1ap2	15	67.0038	8	out
10LD	soc1ap2	15	55.847	7	out
10LD	soc1ap2	15	36.9928	1	CZ
10LD	soc1ap2	15	31.3167	1	CZ
10LD	soc1ap2	15	34.1404	6	out
10LD	soc1ap2	15	35.0994	4	PZ
10LD	soc1ap2	15	41.1557	5	PZ
10LD	soc1ap2	15	54.816	3	out
10LD	soc1ap2	15	33.3315	6	out
10LD	soc1ap2	15	48.4515	4	PZ
10LD	soc1ap2	15	32.3522	1	CZ
10LD	soc1ap2	15	57.5779	9	out
10LD	soc1ap2	15	59.5267	7	out
10LD	soc1ap2	15	26.5024	6	out
10LD	soc1ap2	15	27.4592	4	PZ
10LD	soc1ap2	15	65.7747	8	out
10LD	soc1ap2	15	80.8267	9	out
10LD	soc1ap2	15	54.7085	7	out
10LD	soc1ap2	15	46.9024	5	PZ
10LD	soc1ap2	15	39.5876	4	PZ
10LD	soc1ap2	15	34.1037	6	out
10LD	soc1ap2	15	65.0351	6	out
10LD	soc1ap2	15	60.6745	6	out
10LD	soc1ap2	15	31.7049	3	out
10LD	soc1ap2	15	53.5732	7	out
10LD	soc1ap2	15	32.5509	8	out
10LD	soc1ap2	15	45.6158	5	PZ
10LD	soc1ap2	15	53.1387	6	out
10LD	soc1ap2	15	49.126	7	out
10LD	soc1ap2	15	91.8708	7	out
10LD	soc1ap2	15	30.5218	3	out
10LD	soc1ap2	15	36.7753	6	out
10LD	soc1ap2	15	38.1031	2	CZ
10LD	soc1ap2	15	41.6928	5	PZ
10LD	soc1ap2	15	43.6173	6	out
10LD	soc1ap2	15	102.369	9	out
10LD	soc1ap2	15	40.6194	0	CZ
10LD	soc1ap2	15	34.5495	5	PZ
10LD	soc1ap2	15	58.4852	4	PZ
10LD	soc1ap2	15	33.2297	5	PZ
10LD	soc1ap2	15	19.5858	5	PZ
10LD	soc1ap2	15	14.0882	0	CZ
10LD	soc1ap2	15	55.6893	5	PZ
10LD	soc1ap2	15	42.0362	1	CZ
10LD	soc1ap2	15	46.0233	5	PZ
10LD	soc1ap2	15	21.4802	2	CZ
10LD	soc1ap2	15	36.7529	4	PZ
10LD	soc1ap2	15	24.7746	5	PZ
10LD	soc1ap2	15	27.1127	6	out
10LD	soc1ap2	15	19.3272	7	out
10LD	soc1ap2	15	27.7384	4	PZ
10LD	soc1ap2	15	46.8068	5	PZ
10LD	soc1ap2	15	53.9874	6	out
10LD	soc1ap2	15	62.1738	8	out
10LD	soc1ap2	15	46.5893	5	PZ
10LD	soc1ap2	15	66.7963	7	out
10LD	soc1ap2	15	51.2902	3	out
10LD	soc1ap2	15	62.3087	4	PZ
10LD	soc1ap2	15	49.2182	3	out
10LD	soc1ap2	15	54.1138	4	PZ
10LD	soc1ap2	15	36.9804	5	PZ
10LD	soc1ap2	15	38.7556	2	CZ
10LD	soc1ap2	15	31.5404	2	CZ
10LD	soc1ap2	15	40.3742	5	PZ
10LD	soc1ap2	15	50.3746	6	out
10LD	soc1ap2	15	31.6551	4	PZ
10LD	soc1ap2	15	79.5177	8	out
10LD	soc1ap2	15	38.3557	7	out
10LD	soc1ap2	15	42.4475	6	out
10LD	soc1ap2	15	39.642	8	out
10LD	soc1ap2	15	74.7664	6	out
10LD	soc1ap2	15	32.0405	3	out
10LD	soc1ap2	15	66.3219	6	out
10LD	soc1ap2	15	58.3559	1	CZ
10LD	soc1ap2	15	40.8961	4	PZ
10LD	soc1ap2	15	43.6455	4	PZ
10LD	soc1ap2	15	24.0959	2	CZ
10LD	soc1ap2	15	41.4072	3	out
10LD	soc1ap2	15	54.5927	2	CZ
10LD	soc1ap2	15	59.2363	3	out
10LD	soc1ap2	15	37.606	4	PZ
10LD	soc1ap2	15	51.9842	4	PZ
10LD	soc1ap2	15	37.2562	7	out
10LD	soc1ap2	15	64.1643	6	out
10LD	soc1ap2	15	35.8194	7	out
10LD	soc1ap2	15	28.2059	7	out
10LD	soc1ap2	15	48.6012	5	PZ
10LD	soc1ap2	15	29.6589	1	CZ
10LD	soc1ap2	15	39.3191	2	CZ
10LD	soc1ap2	15	58.3066	8	out
10LD	soc1ap2	15	28.901	3	out
10LD	soc1ap2	15	47.6872	6	out
10LD	soc1ap2	15	40.2031	5	PZ
10LD	soc1ap2	15	29.1476	2	CZ
10LD	soc1ap2	15	41.7257	2	CZ
10LD	soc1ap2	15	42.1883	3	out
10LD	soc1ap2	15	45.8576	10	out
10LD	soc1ap2	15	28.3217	7	out
10LD	soc1ap2	15	45.3321	6	out
10LD	soc1ap2	15	75.0477	5	PZ
10LD	soc1ap2	15	42.0125	5	PZ
10LD	soc1ap2	15	60.7441	3	out
10LD	soc1ap2	15	36.6874	2	CZ
10LD	soc1ap2	15	72.9372	9	out
10LD	soc1ap2	15	66.4025	9	out
10LD	soc1ap2	15	60.3135	10	out
10LD	soc1ap2	15	29.7506	4	PZ
10LD	soc1ap2	15	26.2871	4	PZ
10LD	soc1ap2	15	44.2544	5	PZ
10LD	soc1ap2	15	37.0294	4	PZ
10LD	soc1ap2	15	48.9978	6	out
10LD	soc1ap2	15	39.7513	5	PZ
10LD	soc1ap2	15	52.2801	5	PZ
10LD	soc1ap2	15	55.1836	6	out
10LD	soc1ap2	15	61.5338	2	CZ
10LD	soc1ap2	15	44.8225	3	out
10LD	soc1ap2	15	41.3232	3	out
10LD	soc1ap2	15	34.3828	4	PZ
10LD	soc1ap2	15	39.1959	4	PZ
10LD	soc1ap2	4	40.1943	8	out
10LD	soc1ap2	4	72.8511	8	out
10LD	soc1ap2	4	60.1417	8	out
10LD	soc1ap2	4	60.8566	6	out
10LD	soc1ap2	4	30.716	6	out
10LD	soc1ap2	4	46.186	7	out
10LD	soc1ap2	4	51.0558	3	out
10LD	soc1ap2	4	33.9595	5	PZ
10LD	soc1ap2	4	33.6095	7	out
10LD	soc1ap2	4	43.4632	7	out
10LD	soc1ap2	4	31.6587	7	out
10LD	soc1ap2	4	78.876	8	out
10LD	soc1ap2	4	50.6742	5	PZ
10LD	soc1ap2	4	33.7101	8	out
10LD	soc1ap2	4	41.8963	6	out
10LD	soc1ap2	4	35.5211	5	PZ
10LD	soc1ap2	4	51.4136	5	PZ
10LD	soc1ap2	4	40.7145	4	PZ
10LD	soc1ap2	4	16.1469	5	PZ
10LD	soc1ap2	4	61.8276	7	out
10LD	soc1ap2	4	46.4935	7	out
10LD	soc1ap2	4	23.6651	3	out
10LD	soc1ap2	4	39.2058	4	PZ
10LD	soc1ap2	4	37.6092	4	PZ
10LD	soc1ap2	4	37.0404	5	PZ
10LD	soc1ap2	4	59.8625	8	out
10LD	soc1ap2	4	28.6358	2	CZ
10LD	soc1ap2	4	30.0924	4	PZ
10LD	soc1ap2	4	53.262	9	out
10LD	soc1ap2	4	39.0592	7	out
10LD	soc1ap2	4	56.099	2	CZ
10LD	soc1ap2	4	61.4279	10	out
10LD	soc1ap2	4	40.649	9	out
10LD	soc1ap2	4	60.719	8	out
10LD	soc1ap2	4	60.474	7	out
10LD	soc1ap2	4	32.1888	4	PZ
10LD	soc1ap2	4	43.1852	5	PZ
10LD	soc1ap2	4	33.5719	5	PZ
10LD	soc1ap2	4	44.2475	7	out
10LD	soc1ap2	4	55.596	6	out
10LD	soc1ap2	4	42.4374	7	out
10LD	soc1ap2	4	34.704	1	CZ
10LD	soc1ap2	4	63.9055	9	out
10LD	soc1ap2	4	26.2319	1	CZ
10LD	soc1ap2	4	41.8958	2	CZ
10LD	soc1ap2	4	49.1825	7	out
10LD	soc1ap2	4	27.4486	6	out
10LD	soc1ap2	4	50.2908	11	out
10LD	soc1ap2	4	34.3922	4	PZ
10LD	soc1ap2	4	34.3	5	PZ
10LD	soc1ap2	4	31.6114	4	PZ
10LD	soc1ap2	4	45.9554	6	out
10LD	soc1ap2	4	59.2789	6	out
10LD	soc1ap2	4	32.402	7	out
10LD	soc1ap2	4	32.3456	4	PZ
10LD	soc1ap2	4	33.9529	3	out
10LD	soc1ap2	4	41.5621	6	out
10LD	soc1ap2	4	39.9895	9	out
10LD	soc1ap2	4	63.831	8	out
10LD	soc1ap2	4	37.7102	5	PZ
10LD	soc1ap2	4	29.7261	5	PZ
10LD	soc1ap2	4	71.659	8	out
10LD	soc1ap2	4	43.4694	5	PZ
10LD	soc1ap2	4	48.259	7	out
10LD	soc1ap2	4	55.8644	9	out
10LD	soc1ap2	4	38.4635	6	out
10LD	soc1ap2	4	18.4942	7	out
10LD	soc1ap2	4	33.5112	7	out
10LD	soc1ap2	4	69.2692	4	PZ
10LD	soc1ap2	4	38.2202	5	PZ
10LD	soc1ap2	4	32.7515	5	PZ
10LD	soc1ap2	4	60.6835	7	out
10LD	soc1ap2	4	41.2032	3	out
10LD	soc1ap2	4	47.3114	7	out
10LD	soc1ap2	4	43.1991	3	out
10LD	soc1ap2	4	75.6392	7	out
10LD	soc1ap2	4	54.3935	8	out
10LD	soc1ap2	4	56.3791	9	out
10LD	soc1ap2	4	31.8536	9	out
10LD	soc1ap2	4	29.3294	6	out
10LD	soc1ap2	4	40.0825	6	out
10LD	soc1ap2	4	70.685	9	out
10LD	soc1ap2	4	44.9355	7	out
10LD	soc1ap2	4	63.9182	7	out
10LD	soc1ap2	4	70.5627	8	out
10LD	soc1ap2	4	31.2834	4	PZ
10LD	soc1ap2	4	28.9963	4	PZ
10LD	soc1ap2	4	37.6598	6	out
10LD	soc1ap2	4	55.7307	4	PZ
10LD	soc1ap2	4	43.912	4	PZ
10LD	soc1ap2	4	41.8545	6	out
10LD	soc1ap2	4	29.8318	2	CZ
10LD	soc1ap2	4	67.533	5	PZ
10LD	soc1ap2	4	35.3274	7	out
10LD	soc1ap2	4	29.7655	7	out
10LD	soc1ap2	4	60.164	7	out
10LD	soc1ap2	4	28.6817	5	PZ
10LD	soc1ap2	4	56.2357	8	out
10LD	soc1ap2	4	61.6173	5	PZ
10LD	soc1ap2	4	39.0962	8	out
10LD	soc1ap2	4	40.1899	8	out
10LD	soc1ap2	4	73.8891	7	out
10LD	soc1ap2	4	40.6892	3	out
10LD	soc1ap2	4	54.4574	8	out
10LD	soc1ap2	4	58.5928	9	out
10LD	soc1ap2	4	56.2589	7	out
10LD	soc1ap2	4	54.777	7	out
10LD	soc1ap2	4	65.2034	7	out
10LD	soc1ap2	4	49.7626	6	out
10LD	soc1ap2	4	34.5423	6	out
10LD	soc1ap2	4	37.5255	6	out
10LD	soc1ap2	4	39.7202	7	out
10LD	soc1ap2	4	43.2161	6	out
10LD	soc1ap2	4	64.4293	6	out
10LD	soc1ap2	4	56.4003	8	out
10LD	soc1ap2	4	62.588	5	PZ
10LD	soc1ap2	4	44.8667	6	out
10LD	soc1ap2	4	60.7327	9	out
10LD	soc1ap2	4	46.8415	8	out
10LD	soc1ap2	4	24.3673	7	out
10LD	soc1ap2	4	41.1892	5	PZ
10LD	soc1ap2	4	52.2173	6	out
10LD	soc1ap2	4	53.9479	5	PZ
10LD	soc1ap2	4	45.7489	5	PZ
10LD	soc1ap2	4	24.4537	3	out
10LD	soc1ap2	4	24.8739	4	PZ
10LD	soc1ap2	4	60.0558	10	out
10LD	soc1ap2	4	45.9588	9	out
10LD	soc1ap2	4	43.7702	6	out
10LD	soc1ap2	4	43.2535	3	out
10LD	soc1ap2	4	29.0786	2	CZ
10LD	soc1ap2	4	22.2702	6	out
10LD	soc1ap2	4	34.5623	4	PZ
10LD	soc1ap2	4	63.3308	7	out
10LD	soc1ap2	4	51.3386	1	CZ
10LD	soc1ap2	4	25.5248	3	out
10LD	soc1ap2	4	37.6617	6	out
10LD	soc1ap2	4	36.8178	8	out
10LD	soc1ap2	4	59.5728	10	out
10LD	soc1ap2	4	41.6336	9	out
10LD	soc1ap2	4	35.6022	7	out
10LD	soc1ap2	4	48.8022	6	out
10LD	soc1ap2	4	40.9431	2	CZ
10LD	soc1ap2	4	42.4793	3	out
10LD	soc1ap2	4	49.5468	6	out
10LD	soc1ap2	4	48.4764	0	CZ
10LD	soc1ap2	4	35.0286	2	CZ
10LD	soc1ap2	4	28.645	3	out
10LD	soc1ap2	4	29.3789	3	out
10LD	soc1ap2	4	58.0033	7	out
10LD	soc1ap2	4	43.3172	4	PZ
10LD	soc1ap2	4	77.4541	6	out
10LD	soc1ap2	4	77.6011	8	out
10LD	soc1ap2	4	28.2842	2	CZ
10LD	soc1ap2	4	38.2863	3	out
10LD	soc1ap2	4	46.6619	8	out
10LD	soc1ap2	4	54.5715	6	out
10LD	soc1ap2	4	47.4243	4	PZ
10LD	soc1ap2	4	66.5093	4	PZ
10LD	soc1ap2	4	59.8403	6	out
10LD	soc1ap2	4	33.9064	7	out
10LD	soc1ap2	4	60.5549	9	out
10LD	soc1ap2	4	48.3165	7	out
10LD	soc1ap2	4	31.5623	6	out
10LD	soc1ap2	4	52.1598	3	out
10LD	soc1ap2	4	27.3639	3	out
10LD	soc1ap2	4	61.0091	3	out
10LD	soc1ap2	4	69.0037	9	out
10LD	soc1ap2	4	55.0171	6	out
10LD	soc1ap2	4	43.5325	5	PZ
10LD	soc1ap2	4	64.499	6	out
10LD	soc1ap2	4	60.9775	5	PZ
10LD	soc1ap2	4	25.5312	4	PZ
10LD	soc1ap2	4	30.6394	3	out
10LD	soc1ap2	4	44.9142	4	PZ
10LD	soc1ap2	4	58.3907	5	PZ
10LD	soc1ap2	4	50.2967	4	PZ
10LD	soc1ap2	4	30.1861	2	CZ
10LD	soc1ap2	4	47.4448	3	out
10LD	soc1ap2	4	35.2654	1	CZ
10LD	soc1ap2	4	21.4119	1	CZ
10LD	soc1ap2	4	46.8016	2	CZ
10LD	soc1ap2	4	45.2814	1	CZ
10LD	soc1ap2	4	37.7891	2	CZ
10LD	soc1ap2	4	40.2578	4	PZ
10LD	soc1ap2	4	44.1492	3	out
10LD	soc1ap2	4	38.1627	2	CZ
10LD	soc1ap2	4	53.7383	3	out
10LD	soc1ap2	4	33.2317	4	PZ
10LD	soc1ap2	4	48.1491	5	PZ
10LD	soc1ap2	4	61.5626	4	PZ
10LD	soc1ap2	4	57.1408	6	out
10LD	soc1ap2	4	28.447	7	out
10LD	soc1ap2	4	41.8733	8	out
10LD	soc1ap2	4	41.9529	8	out
10LD	soc1ap2	4	25.0334	8	out
10LD	soc1ap2	4	50.7296	7	out
10LD	soc1ap2	4	29.5207	6	out
10LD	soc1ap2	4	48.2435	6	out
10LD	soc1ap2	4	41.7007	5	PZ
10LD	soc1ap2	4	40.785	5	PZ
10LD	soc1ap2	4	53.8001	4	PZ
10LD	soc1ap2	4	33.2484	4	PZ
10LD	soc1ap2	4	61.1093	5	PZ
10LD	soc1ap2	4	44.488	8	out
10LD	soc1ap2	4	20.9811	7	out
10LD	soc1ap2	4	57.5009	6	out
[truncated: 18,688 more rows]
