# Supplementary material for: Coordination of shoot apical meristem shape and identity by APETALA2 during floral transition in Arabidopsis
Source: Nat Commun. 2024 Aug 13;15:6930. doi: 10.1038/s41467-024-51341-6 (PMC11322546; doi:10.1038/s41467-024-51341-6)
Supplement: Supplementary file 12 — Source Data [file 41467_2024_51341_MOESM12_ESM.zip › Source_data/Supp_Fig8efg.csv]

Tray	Row	Column	Genotype	DTB	Rosette	Cauline
1	1	2	soc1	27	20	4
1	1	4	ap2	22	12	2
1	2	3	soc1ap2	24	16	3
1	2	4	Col-0	23	12	3
1	3	1	ap2	22	12	3
1	4	1	Col-0	21	13	4
1	4	4	soc1	24	21	6
1	5	1	ap2	18	9	2
1	5	2	Col-0	21	16	4
1	6	1	soc1ap2	25	16	2
1	6	2	soc1	25	21	5
1	6	3	ap2	19	12	3
1	6	4	soc1ap2	24	18	3
2	1	1	Col-0	22	10	2
2	1	2	soc1	28	26	7
2	2	1	ap2	20	14	3
2	3	1	soc1ap2	22	16	4
2	3	3	Col-0	19	13	3
2	3	4	soc1	24	23	5
2	4	1	soc1ap2	23	15	3
2	4	2	soc1ap2	23	17	1
2	4	3	soc1	23	21	5
2	4	4	ap2	22	8	2
2	5	1	ap2	19	10	3
2	5	2	soc1ap2	21	17	3
2	5	3	Col-0	22	14	4
2	6	1	soc1	24	22	6
2	6	4	ap2	19	12	2
3	1	1	ap2	24	13	2
3	1	3	ap2	22	10	2
3	1	4	soc1	29	25	5
3	2	2	soc1	28	25	5
3	2	3	Col-0	23	14	4
3	3	1	ap2	22	10	2
3	4	1	soc1	23	20	6
3	4	3	Col-0	22	12	4
3	5	1	Col-0	22	13	4
3	5	3	soc1	26	21	7
3	6	2	ap2	21	12	2
4	1	1	ap2	22	11	1
4	1	3	Col-0	23	13	4
4	1	4	soc1ap2	27	19	4
4	2	1	Col-0	22	12	3
4	3	3	soc1	25	24	7
4	3	4	soc1ap2	24	18	3
4	4	1	soc1	25	20	5
4	4	3	Col-0	23	15	4
4	4	4	soc1ap2	24	17	3
4	5	2	ap2	20	13	2
4	6	1	ap2	20	10	2
4	6	2	Col-0	23	15	4
4	6	3	soc1	25	23	6
4	6	4	ap2	20	12	3
5	1	2	soc1ap2	27	17	3
5	1	3	ap2	21	11	3
5	1	4	soc1ap2	27	20	4
5	2	2	soc1ap2	26	19	3
5	3	3	Col-0	20	12	3
5	3	4	soc1	25	24	6
5	4	1	soc1	26	25	6
5	4	2	Col-0	23	13	4
5	4	3	ap2	22	10	3
5	5	1	ap2	20	10	2
5	5	3	soc1ap2	24	17	4
5	5	4	Col-0	25	14	4
5	6	2	ap2	22	15	3
5	6	3	soc1	26	22	6
6	1	1	soc1ap2	28	21	4
6	1	4	Col-0	26	14	3
6	2	1	ap2	22	12	2
6	2	4	ap2	22	11	3
6	3	3	soc1	26	22	4
6	4	2	Col-0	22	13	4
6	4	4	soc1ap2	25	16	3
6	5	1	soc1	27	25	6
6	5	4	ap2	21	10	2
6	6	1	ap2	21	11	2
6	6	2	Col-0	28	17	3
6	6	4	soc1	28	23	4
