# Supplementary material for: Coordination of shoot apical meristem shape and identity by APETALA2 during floral transition in Arabidopsis
Source: Nat Commun. 2024 Aug 13;15:6930. doi: 10.1038/s41467-024-51341-6 (PMC11322546; doi:10.1038/s41467-024-51341-6)
Supplement: Supplementary file 12 — Source Data [file 41467_2024_51341_MOESM12_ESM.zip › Source_data/Supp_Fig9efg.csv]

Genotype	Rosette	Cauline	DTB
rAP2/soc1-2	89	58	52
soc1	21	7	36
Col-0	13	3	29
rAP2	16	3	29
rAP2	15	4	29
Col-0	14	3	28
rAP2/soc1-2	82	50	48
soc1	26	6	34
Col-0	16	3	31
soc1	26	6	36
soc1	25	7	36
rAP2	19	9	33
rAP2/soc1-2	80	46	44
Col-0	14	3	27
rAP2	17	4	30
rAP2/soc1-2	89	50	48
soc1	27	7	34
Col-0	17	3	28
rAP2	18	4	31
rAP2/soc1-2	88	53	48
Col-0	14	3	27
soc1	24	6	33
rAP2	16	4	30
rAP2/soc1-2	77	53	45
Col-0	13	3	27
Col-0	14	3	27
soc1	25	6	35
rAP2/soc1-2	95	43	44
rAP2	16	4	28
soc1	26	6	36
rAP2/soc1-2	86	60	49
Col-0	16	4	27
Col-0	14	3	29
rAP2	15	4	29
soc1	28	6	33
soc1	25	6	34
rAP2/soc1-2	78	51	44
Col-0	16	4	28
soc1	27	6	35
rAP2	19	4	32
Col-0	18	3	27
rAP2/soc1-2	84	46	45
rAP2/soc1-2	92	53	48
soc1	28	6	36
rAP2	16	6	31
Col-0	13	3	27
Col-0	13	4	27
rAP2/soc1-2	83	47	45
rAP2	17	5	30
soc1	25	5	34
soc1	31	6	35
rAP2/soc1-2	82	53	48
Col-0	14	3	28
rAP2	16	4	29
rAP2/soc1-2	80	51	46
rAP2	14	4	28
soc1	28	7	35
Col-0	14	4	30
rAP2	20	7	33
rAP2/soc1-2	83	57	48
Col-0	12	3	27
soc1	28	6	33
Col-0	19	5	31
soc1	29	6	34
rAP2	15	3	28
rAP2/soc1-2	90	58	47
Col-0	16	4	28
rAP2/soc1-2	80	44	44
rAP2	18	7	29
soc1	26	6	34
rAP2/soc1-2	84	48	46
soc1	28	6	34
Col-0	15	4	29
rAP2	22	7	32
rAP2	21	5	30
Col-0	14	3	28
soc1	16	5	35
rAP2/soc1-2	88	62	48
soc1	29	6	34
rAP2/soc1-2	93	58	47
rAP2	18	3	29
Col-0	22	4	29
Col-0	14	4	29
rAP2/soc1-2	88	44	46
rAP2	21	5	30
soc1	29	5	34
rAP2	17	4	28
Col-0	16	4	28
soc1	26	6	34
rAP2/soc1-2	99	46	48
